# Supplementary material for: Sexual dimorphism in the mouse bone marrow niche regulates hematopoietic engraftment via sex-specific Kdm5c/Cxcl12 signaling
Source: J Clin Invest. 2025 Jan 21;135(5):e182125. doi: 10.1172/JCI182125 (PMC11870739; doi:10.1172/JCI182125)
Supplement: Supplemental table 1 [file jci-135-182125-s100.xlsx]

## Sheet: DE
genes	p_val	avg_log2FC	Female	Male	p_val_adj
Rpl35	0	-2.00015	0.501	0.896	0
Rpl10	0	-1.98353	0.641	0.948	0
Xist	0	3.99384	0.944	0.001	0
Ubb	6.63568e-272	-1.28281	0.928	0.992	1.45428e-267
Ddx3y	4.15923e-199	-1.03991	0	0.371	9.11537e-195
Gm10076	8.37037e-185	-1.35996	0.329	0.723	1.83445e-180
Eif1	8.30498e-142	-0.68543	0.939	0.981	1.82012e-137
Ftl1	2.45819e-123	-1.03358	0.939	0.986	5.38737e-119
mt-Co1	1.2136e-118	-0.512281	0.991	0.995	2.65973e-114
Tmsb10	3.48046e-107	-1.04155	0.65	0.876	7.62778e-103
Eno1	1.13721e-97	-0.899951	0.086	0.359	2.4923e-93
Rps27rt	2.59674e-96	1.00768	0.452	0.138	5.69103e-92
Eif2s3y	6.04735e-96	-0.491216	0	0.191	1.32534e-91
Rps29	2.13267e-82	-0.486825	0.985	0.993	4.67395e-78
Rpl9-ps6	5.85084e-77	0.865258	0.354	0.092	1.28227e-72
Gm47283	7.01934e-65	0.912914	0.539	0.302	1.53836e-60
Rnaset2a	2.85183e-64	0.772266	0.294	0.067	6.25006e-60
Cldn10	6.50666e-58	-0.946776	0.046	0.221	1.426e-53
Rpl39	3.05085e-57	0.446006	0.984	0.978	6.68623e-53
Spp1	1.27468e-52	-0.92088	0.156	0.364	2.79358e-48
Phpt1	2.5455e-51	0.679842	0.304	0.104	5.57872e-47
Tsix	2.78252e-49	0.467626	0.137	0	6.09817e-45
Eif3j1	6.4554e-49	-0.547023	0.177	0.393	1.41476e-44
Jund	2.68113e-47	-0.54044	0.856	0.921	5.87597e-43
Gstp1	1.43776e-46	-0.26512	0.011	0.127	3.15101e-42
Rnaset2b	6.24662e-46	0.624137	0.263	0.079	1.36901e-41
Sap18	1.00736e-45	-0.47397	0.185	0.411	2.20773e-41
Adrm1	1.67777e-45	-0.424804	0.064	0.225	3.677e-41
Wdr89	4.46425e-42	0.552163	0.265	0.088	9.78386e-38
Ccl19	1.55317e-40	-0.620548	0.027	0.147	3.40393e-36
mt-Nd4l	2.7782e-39	-0.479723	0.59	0.784	6.0887e-35
Bloc1s1	2.2237e-37	0.544909	0.229	0.073	4.87346e-33
Rpl37	5.05563e-35	0.32688	0.98	0.976	1.10799e-30
Reep5	1.29011e-34	-0.537512	0.501	0.653	2.8274e-30
Ntan1	1.49674e-34	-0.412436	0.177	0.363	3.28026e-30
Slc26a7	2.8747e-34	-0.800423	0.059	0.188	6.30019e-30
Rpl37a	1.30225e-33	0.308689	0.988	0.988	2.85402e-29
H2-Q6	1.7279e-32	-0.490305	0.034	0.144	3.78686e-28
Hmgn2	5.39808e-32	-0.51211	0.131	0.286	1.18304e-27
Snhg9	8.52347e-32	0.529518	0.25	0.099	1.868e-27
Rps26	2.29563e-31	0.347625	0.963	0.948	5.0311e-27
Pabpc1	1.81261e-30	0.565146	0.779	0.709	3.97251e-26
Ahsa1	1.01979e-29	-0.306083	0.064	0.188	2.23496e-25
C2	6.57405e-28	-0.544007	0.025	0.114	1.44077e-23
Tuba1b	8.86199e-28	0.651398	0.622	0.491	1.94219e-23
Serpine2	1.53467e-27	-1.24526	0.431	0.557	3.36338e-23
Cxcl14	6.81715e-27	-0.78727	0.278	0.443	1.49405e-22
Ftl1-ps1	3.05668e-26	0.429005	0.182	0.061	6.69902e-22
Rps23	3.29964e-26	0.281687	0.982	0.982	7.23149e-22
Gapdh	7.80417e-26	-0.400964	0.675	0.79	1.71036e-21
Erh	1.35008e-25	-0.283197	0.109	0.242	2.95884e-21
Ppia	3.51323e-25	-0.287506	0.945	0.977	7.69959e-21
Hypk	3.64087e-25	0.567957	0.373	0.24	7.97933e-21
Malat1	4.29959e-25	-0.444404	0.995	0.992	9.42299e-21
Ccn5	1.50418e-24	-0.78967	0.118	0.245	3.29657e-20
Hk2	1.80506e-24	-0.645436	0.27	0.424	3.95597e-20
Ube2n	3.05856e-24	-0.365723	0.239	0.402	6.70314e-20
Hba-a2	7.76749e-24	0.654593	0.307	0.17	1.70232e-19
Runx1	4.84875e-23	-0.467549	0.452	0.624	1.06265e-18
Rplp1	7.65471e-23	0.2652	0.99	0.991	1.67761e-18
Rpl34	8.00254e-23	0.250466	0.98	0.964	1.75384e-18
Rpl41	1.19472e-22	-0.254855	0.978	0.992	2.61834e-18
Hp	2.42533e-22	-1.51596	0.19	0.311	5.31535e-18
H2-Q4	7.14752e-22	-0.358565	0.104	0.223	1.56645e-17
Rps25	1.09046e-21	0.297487	0.946	0.922	2.38984e-17
Rps20	1.69547e-21	0.249363	0.988	0.982	3.71579e-17
Pten	2.3168e-21	-0.411041	0.325	0.481	5.0775e-17
Rpl6	2.66434e-21	-0.295235	0.937	0.962	5.83916e-17
Serpina3c	5.86699e-21	-0.417323	0.035	0.116	1.28581e-16
C6	6.03312e-21	-0.43209	0.03	0.107	1.32222e-16
Rpl36a-ps1	1.66052e-20	0.321233	0.157	0.058	3.63919e-16
Hivep2	2.44148e-20	-0.362382	0.192	0.329	5.35075e-16
Gdpd2	2.44294e-20	-0.658037	0.148	0.273	5.35394e-16
Serpina3n	3.12688e-20	-0.547668	0.074	0.172	6.85288e-16
Rps8	3.16122e-20	0.210147	0.993	0.996	6.92813e-16
H2-Q10	3.35208e-20	-0.418419	0.06	0.155	7.34642e-16
Plp2	4.04537e-19	-0.299945	0.137	0.26	8.86583e-15
H2-K1	9.04765e-19	-0.770523	0.638	0.747	1.98288e-14
Arpc4	3.99004e-18	0.472326	0.393	0.281	8.74457e-14
Anxa11	4.41023e-18	-0.239225	0.126	0.238	9.66546e-14
Tspan4	6.96623e-18	-0.371651	0.372	0.514	1.52672e-13
Il34	1.10437e-17	-0.458745	0.079	0.172	2.42033e-13
Rarres1	1.80396e-17	-0.122269	0.032	0.101	3.95357e-13
Prdx4	2.95057e-17	-0.412262	0.425	0.563	6.46646e-13
Rpl27a	3.06978e-17	0.21102	0.987	0.99	6.72774e-13
Rpl35a	3.50314e-17	0.23009	0.981	0.977	7.67749e-13
Ddx3x	7.56748e-17	0.440532	0.709	0.647	1.65849e-12
Il1r1	8.25793e-17	-0.391566	0.182	0.301	1.80981e-12
Tnc	1.06689e-16	-0.576459	0.172	0.288	2.33819e-12
Zfp395	1.77748e-16	-0.174541	0.04	0.112	3.89552e-12
Cp	1.78534e-16	-0.544932	0.204	0.325	3.91274e-12
Col1a1	1.9069e-16	0.950333	0.563	0.417	4.17917e-12
Rps21	1.94669e-16	0.232636	0.979	0.966	4.26636e-12
Cdh2	2.43911e-16	-0.528239	0.128	0.23	5.34556e-12
Dpep1	2.64253e-16	-0.443277	0.175	0.292	5.79137e-12
Apoe	4.05042e-16	-0.787205	0.465	0.584	8.8769e-12
Pam16	6.29509e-16	-0.253688	0.157	0.27	1.37963e-11
Bgn	9.00792e-16	-0.329728	0.822	0.851	1.97418e-11
Rpl26	1.13056e-15	0.207695	0.98	0.972	2.47773e-11
Olfml3	1.35337e-15	-0.407919	0.288	0.42	2.96604e-11
Rgcc	2.34982e-15	-0.305091	0.439	0.573	5.14987e-11
Igfbp7	2.60868e-15	-0.384096	0.78	0.869	5.71719e-11
C4b	3.33715e-15	-0.486856	0.251	0.374	7.31369e-11
Rps12	4.33151e-15	0.197939	0.987	0.986	9.49294e-11
mt-Co2	4.95767e-15	-0.140501	0.996	0.996	1.08652e-10
Tmem176a	5.06092e-15	-0.526473	0.451	0.573	1.10915e-10
Tomm7	6.54951e-15	0.345302	0.641	0.582	1.43539e-10
Sem1	6.99524e-15	0.281756	0.831	0.818	1.53308e-10
Rpl10-ps3	8.52723e-15	0.334135	0.197	0.106	1.86883e-10
Dleu2	8.6437e-15	-0.366154	0.152	0.254	1.89435e-10
Prkca	9.28048e-15	-0.224076	0.121	0.223	2.03391e-10
Tmem176b	1.28968e-14	-0.555954	0.475	0.599	2.82646e-10
Hvcn1	1.54535e-14	-0.284305	0.038	0.103	3.3868e-10
Pappa	2.36049e-14	-0.635943	0.167	0.268	5.17326e-10
Rpl36al	3.21383e-14	0.298702	0.814	0.768	7.04342e-10
Hbb-bs	3.25955e-14	0.467684	0.582	0.51	7.14364e-10
Ost4	4.14307e-14	0.358502	0.652	0.569	9.07994e-10
Steap4	5.26676e-14	-0.4245	0.138	0.234	1.15426e-09
Atp5k	6.31747e-14	-0.258543	0.451	0.588	1.38454e-09
Ctdspl	7.28004e-14	-0.218313	0.178	0.288	1.59549e-09
Rpl22	7.30506e-14	0.244015	0.921	0.913	1.60098e-09
Gas6	9.41912e-14	-0.630372	0.422	0.527	2.06429e-09
Hes1	1.35103e-13	-0.494795	0.468	0.584	2.96093e-09
Nudcd3	1.5117e-13	-0.207011	0.126	0.223	3.31304e-09
Myadm	1.74058e-13	0.506263	0.481	0.4	3.81467e-09
Vcam1	2.12795e-13	-0.531073	0.26	0.375	4.66362e-09
Agt	2.22564e-13	-0.496601	0.174	0.274	4.87771e-09
Hmox1	2.27896e-13	-0.491002	0.126	0.216	4.99457e-09
H2-Q7	2.31374e-13	-0.507902	0.189	0.29	5.07079e-09
Rps27	2.61596e-13	0.219071	0.979	0.971	5.73314e-09
Rpl23a	3.32252e-13	0.244103	0.886	0.862	7.28164e-09
Uba52	4.23038e-13	0.381669	0.514	0.44	9.2713e-09
Serping1	4.76437e-13	-0.681161	0.544	0.588	1.04416e-08
Hspe1	4.78327e-13	0.318185	0.65	0.609	1.0483e-08
Car2	6.5568e-13	0.484347	0.351	0.253	1.43699e-08
Slc6a6	1.07525e-12	-0.596704	0.422	0.525	2.35652e-08
Cst3	1.48332e-12	-0.198641	0.942	0.966	3.25084e-08
Tbca	1.56292e-12	0.321022	0.629	0.594	3.4253e-08
Rps15a	1.60773e-12	0.191521	0.987	0.984	3.52351e-08
Saraf	1.90194e-12	-0.243713	0.353	0.48	4.16829e-08
Adamts2	2.4943e-12	-0.471388	0.296	0.397	5.4665e-08
mt-Nd4	3.51602e-12	0.162583	0.985	0.98	7.7057e-08
Atp5e	3.81745e-12	0.261477	0.83	0.827	8.36632e-08
Srpx2	4.27343e-12	-0.189576	0.147	0.245	9.36565e-08
Dpm1	4.46952e-12	-0.224754	0.262	0.375	9.79541e-08
Cyp1b1	4.70927e-12	-0.530295	0.204	0.297	1.03208e-07
Htra1	5.69846e-12	-0.254399	0.399	0.526	1.24887e-07
Plxna2	6.04436e-12	-0.356438	0.103	0.184	1.32468e-07
Polr2l	6.31226e-12	-0.138264	0.088	0.167	1.38339e-07
Trf	7.32633e-12	-0.657189	0.174	0.268	1.60564e-07
Lgals3bp	7.47877e-12	-0.320844	0.225	0.327	1.63905e-07
Cox7c	8.16925e-12	0.268198	0.803	0.803	1.79037e-07
Hotairm1	9.00467e-12	-0.201685	0.073	0.145	1.97346e-07
Lgals1	1.06498e-11	0.395418	0.611	0.527	2.33402e-07
Hbb-bt	1.1208e-11	0.649907	0.401	0.312	2.45634e-07
Cxcl12	1.27475e-11	-0.852076	0.424	0.504	2.79375e-07
Tgfb1	1.8319e-11	-0.201877	0.241	0.35	4.0148e-07
Eif2s2	1.89063e-11	0.301235	0.701	0.642	4.14351e-07
Nbl1	2.29039e-11	0.564291	0.384	0.29	5.01963e-07
Snrpg	2.41013e-11	0.33073	0.718	0.668	5.28203e-07
Shroom3	2.43598e-11	-0.255157	0.056	0.118	5.3387e-07
S100a13	2.57571e-11	0.346092	0.773	0.752	5.64492e-07
Pip4p2	2.66776e-11	-0.130749	0.07	0.138	5.84665e-07
S100a6	2.76969e-11	0.428864	0.785	0.729	6.07004e-07
Rpl36	3.16566e-11	0.181677	0.964	0.953	6.93786e-07
Arhgap31	3.39901e-11	-0.272897	0.128	0.212	7.44927e-07
Rps27l	3.76204e-11	0.303258	0.711	0.69	8.2449e-07
Pfkl	4.2869e-11	-0.129554	0.068	0.137	9.39518e-07
Brd9	4.43403e-11	-0.168814	0.124	0.208	9.71762e-07
Ebf3	6.94429e-11	-0.465523	0.215	0.308	1.52191e-06
Emilin1	8.36823e-11	-0.270989	0.231	0.326	1.83398e-06
Lncpint	1.01736e-10	-0.188505	0.092	0.166	2.22965e-06
mt-Cytb	1.04103e-10	0.155372	0.993	0.998	2.28152e-06
Ackr3	1.0457e-10	0.531491	0.318	0.234	2.29176e-06
Wdr83os	1.16147e-10	-0.186914	0.311	0.425	2.54548e-06
Slc29a1	1.20249e-10	-0.302813	0.435	0.541	2.63538e-06
Rplp2	1.27451e-10	0.183167	0.956	0.943	2.79321e-06
Rps27a	1.37054e-10	0.162087	0.986	0.986	3.00367e-06
Hspa1b	1.42227e-10	0.57482	0.487	0.402	3.11704e-06
Kng1	1.74395e-10	-0.320232	0.115	0.195	3.82205e-06
Serpina3g	1.85226e-10	-0.380955	0.104	0.177	4.05942e-06
Tnfrsf1a	2.0988e-10	-0.243957	0.317	0.425	4.59973e-06
Rpl30	2.25091e-10	0.164281	0.973	0.982	4.9331e-06
Cd63	2.55747e-10	-0.246366	0.796	0.842	5.60495e-06
Ccn3	2.58446e-10	0.645276	0.251	0.168	5.66411e-06
Mfap5	2.73334e-10	0.543019	0.351	0.26	5.9904e-06
Rasa3	2.81903e-10	-0.21436	0.099	0.172	6.17819e-06
Igsf3	2.94303e-10	-0.250051	0.176	0.27	6.44995e-06
Acox1	2.99028e-10	-0.303047	0.161	0.249	6.55351e-06
Nudt4	3.62683e-10	-0.295324	0.38	0.488	7.94857e-06
Rps2	3.78242e-10	0.16142	0.971	0.959	8.28956e-06
B3gnt2	3.98504e-10	-0.227813	0.189	0.28	8.73361e-06
H2-T23	4.12067e-10	-0.294655	0.16	0.245	9.03086e-06
Ackr4	4.66513e-10	-0.363839	0.104	0.176	1.02241e-05
Sertad2	4.87059e-10	-0.223329	0.288	0.395	1.06744e-05
Sdc1	5.31503e-10	-0.301857	0.138	0.216	1.16484e-05
Esm1	7.0967e-10	-0.122085	0.169	0.271	1.55531e-05
Crip1	1.08767e-09	0.436756	0.802	0.763	2.38375e-05
Fads3	1.16643e-09	-0.15566	0.095	0.165	2.55634e-05
Ly6c1	1.21285e-09	0.450716	0.426	0.342	2.65809e-05
Igfbp4	1.24114e-09	-0.658492	0.504	0.566	2.72008e-05
Cox7a2	1.4949e-09	0.228048	0.761	0.74	3.27623e-05
H2-D1	1.58162e-09	-0.605489	0.733	0.786	3.46627e-05
Sod3	1.65608e-09	0.424186	0.286	0.207	3.62947e-05
Ifnar2	1.74972e-09	-0.180363	0.319	0.432	3.83469e-05
Ptpn1	1.82454e-09	-0.281051	0.248	0.34	3.99866e-05
mt-Nd2	2.04345e-09	-0.14295	0.954	0.976	4.47842e-05
Pdgfrb	2.07992e-09	-0.471701	0.239	0.322	4.55836e-05
S1pr3	2.16223e-09	-0.242047	0.112	0.185	4.73874e-05
Ltbp2	2.23248e-09	-0.310155	0.148	0.227	4.89271e-05
Emp2	2.46311e-09	-0.210113	0.262	0.36	5.39814e-05
Vmp1	2.75646e-09	-0.235653	0.237	0.33	6.04105e-05
Gsr	2.98884e-09	-0.23634	0.177	0.26	6.55034e-05
Pgf	3.06605e-09	-0.244602	0.051	0.104	6.71954e-05
Fth1	3.18507e-09	-0.198743	0.99	0.992	6.9804e-05
Selenop	3.22389e-09	-0.357041	0.514	0.574	7.06547e-05
Rasl11a	3.27147e-09	-0.34092	0.139	0.218	7.16975e-05
Fosb	3.65353e-09	-0.314545	0.793	0.851	8.00708e-05
Hnrnpd	3.69272e-09	-0.20109	0.327	0.429	8.09295e-05
Chrdl1	4.04818e-09	-0.238489	0.293	0.394	8.87198e-05
Ier5	4.37354e-09	-0.41736	0.543	0.623	9.58505e-05
Mcts1	4.69146e-09	-0.131311	0.184	0.273	0.000102818
Slc3a2	5.05239e-09	-0.204744	0.354	0.46	0.000110728
Tns3	5.70045e-09	-0.247632	0.213	0.302	0.000124931
Dhx58os	5.85206e-09	-0.124749	0.092	0.158	0.000128254
Scp2	6.23593e-09	-0.246541	0.468	0.584	0.000136667
Tnfrsf19	6.36067e-09	-0.245866	0.069	0.127	0.0001394
Gpc3	7.02237e-09	0.310689	0.142	0.08	0.000153902
Clu	7.40289e-09	-0.260917	0.272	0.364	0.000162242
Jak2	7.55089e-09	-0.136355	0.118	0.19	0.000165485
Csf1	7.82418e-09	-0.323359	0.28	0.368	0.000171475
Notch3	9.19881e-09	-0.278136	0.069	0.125	0.000201601
Lepr	9.88734e-09	-0.274061	0.233	0.323	0.000216691
Stk25	9.95128e-09	-0.163874	0.129	0.203	0.000218092
Itm2c	1.10693e-08	-0.166657	0.43	0.54	0.000242594
Smim3	1.1304e-08	-0.217112	0.178	0.258	0.000247738
Tnip2	1.15175e-08	-0.0843125	0.055	0.108	0.000252418
Dpp9	1.18263e-08	-0.102112	0.063	0.118	0.000259185
Gaa	1.19648e-08	-0.153532	0.207	0.296	0.00026222
Samhd1	1.37222e-08	-0.236079	0.295	0.388	0.000300737
H3f3b	1.37475e-08	-0.193256	0.975	0.984	0.00030129
Tent5a	1.54852e-08	-0.357104	0.381	0.475	0.000339374
1500009L16Rik	1.89573e-08	-0.216283	0.154	0.232	0.000415468
Arl6ip5	1.97929e-08	0.340515	0.37	0.299	0.00043378
Thsd7a	1.99906e-08	-0.21729	0.057	0.109	0.000438113
Ibsp	1.99921e-08	-0.403768	0.217	0.299	0.000438147
Tmbim6	2.00312e-08	-0.191246	0.492	0.607	0.000439004
Fcgrt	2.03668e-08	-0.185176	0.425	0.531	0.00044636
Snhg6	2.52917e-08	0.316694	0.298	0.234	0.000554294
Rpl32	2.55924e-08	0.152755	0.977	0.977	0.000560883
Kdm6a	2.79802e-08	0.27067	0.186	0.121	0.000613215
Mgmt	2.93457e-08	-0.171884	0.079	0.137	0.00064314
Adipoq	2.97305e-08	0.0153984	0.171	0.267	0.000651575
Kng2	3.34875e-08	-0.302782	0.13	0.2	0.000733911
Slc1a5	3.45986e-08	-0.207164	0.32	0.421	0.000758263
Cd55	4.20809e-08	0.427895	0.227	0.157	0.000922246
Mylk	4.20876e-08	-0.232136	0.169	0.247	0.000922393
Gcnt2	4.27101e-08	-0.13114	0.062	0.115	0.000936035
Hspa1a	4.45543e-08	0.515628	0.515	0.441	0.000976453
Poldip2	4.71991e-08	-0.121498	0.105	0.169	0.00103442
Creb5	5.93344e-08	0.419357	0.284	0.215	0.00130037
Wdr45b	6.0739e-08	-0.107807	0.152	0.227	0.00133116
Stt3b	6.38182e-08	-0.149296	0.212	0.297	0.00139864
Sulf1	6.58133e-08	-0.248937	0.173	0.247	0.00144236
Uchl3	6.74787e-08	-0.102185	0.135	0.208	0.00147886
Fuca1	6.81417e-08	-0.116504	0.299	0.401	0.00149339
Nt5e	7.50513e-08	-0.219256	0.154	0.226	0.00164482
Rps17	7.87506e-08	0.165519	0.903	0.897	0.0017259
Aamp	1.02488e-07	-0.13374	0.277	0.37	0.00224612
Hmgb1	1.14592e-07	0.20149	0.827	0.823	0.0025114
AY036118	1.18644e-07	-0.214761	0.67	0.763	0.00260019
Loxl3	1.22763e-07	-0.132236	0.152	0.225	0.00269047
Rdh10	1.26759e-07	-0.157822	0.063	0.113	0.00277804
Dpt	1.2894e-07	0.391901	0.323	0.245	0.00282585
Hba-a1	1.29987e-07	0.215937	0.236	0.33	0.0028488
Bmp6	1.35393e-07	-0.208687	0.108	0.171	0.00296728
Itih5	1.37542e-07	-0.277363	0.275	0.359	0.00301437
Mdk	1.46925e-07	-0.179561	0.159	0.233	0.00322001
Gpx4	1.47244e-07	-0.181987	0.679	0.779	0.003227
Cab39l	1.5259e-07	-0.0941654	0.17	0.247	0.00334416
Map1lc3a	1.64829e-07	-0.17694	0.437	0.545	0.0036124
Grem1	1.70824e-07	-0.141836	0.122	0.19	0.00374378
Npc2	1.74386e-07	-0.219529	0.643	0.728	0.00382184
Id4	1.80946e-07	-0.213575	0.187	0.263	0.00396561
Slc25a17	1.84998e-07	-0.124948	0.159	0.234	0.00405442
5031425E22Rik	1.85078e-07	-0.104788	0.158	0.233	0.00405617
St3gal6	1.85611e-07	-0.248135	0.23	0.31	0.00406785
Gemin7	1.99687e-07	-0.117707	0.144	0.216	0.00437634
Ttc3	2.0295e-07	-0.139152	0.276	0.373	0.00444785
Ddx5	2.12361e-07	-0.19771	0.916	0.934	0.00465411
Cox6c	2.25837e-07	0.16839	0.853	0.873	0.00494944
Ccn1	2.30735e-07	0.331958	0.68	0.641	0.00505678
Kitl	2.36894e-07	-0.269851	0.288	0.371	0.00519177
Rmnd1	2.3859e-07	-0.316983	0.058	0.104	0.00522895
Cfb	2.40233e-07	-0.350286	0.125	0.188	0.00526495
Foxc1	2.43414e-07	-0.222432	0.381	0.467	0.00533467
Hexa	2.65427e-07	-0.125394	0.334	0.432	0.00581711
Creg1	2.82242e-07	-0.13161	0.203	0.286	0.00618561
Uqcc2	2.83034e-07	0.292677	0.602	0.561	0.00620297
Chchd2	2.96139e-07	0.160814	0.926	0.932	0.00649017
Tmem223	3.00067e-07	-0.158763	0.226	0.312	0.00657627
Ppib	3.20416e-07	-0.180141	0.807	0.842	0.00702224
Ltbp4	3.45363e-07	0.359324	0.387	0.309	0.00756897
Os9	3.45939e-07	-0.17161	0.262	0.35	0.00758159
Gns	3.48487e-07	-0.207489	0.18	0.251	0.00763744
Pafah1b3	3.59236e-07	-0.053001	0.079	0.134	0.00787301
Rgs3	4.01411e-07	-0.22881	0.22	0.297	0.00879732
Ankrd11	4.31583e-07	-0.173593	0.352	0.447	0.00945856
Plekhg2	4.34932e-07	-0.203408	0.094	0.149	0.00953197
Snhg8	4.41507e-07	0.300934	0.539	0.502	0.00967607
Tmem159	4.58903e-07	-0.189781	0.117	0.178	0.0100573
Slit3	4.61734e-07	-0.201506	0.102	0.16	0.0101194
Gnas	4.63198e-07	0.186528	0.922	0.92	0.0101515
Apbb2	4.72435e-07	-0.214869	0.238	0.317	0.0103539
Ndufa4l2	4.85658e-07	-0.136769	0.102	0.162	0.0106437
Pdia4	4.99552e-07	-0.0858644	0.252	0.342	0.0109482
Rpl38	4.99896e-07	-0.16254	0.943	0.954	0.0109557
Rpn2	5.02887e-07	-0.172684	0.505	0.597	0.0110213
Igfbp6	5.70102e-07	0.322217	0.394	0.307	0.0124944
Prdx5	5.95037e-07	-0.159914	0.464	0.56	0.0130408
Ptx3	6.06017e-07	-0.140258	0.117	0.179	0.0132815
Umad1	6.44611e-07	-0.166036	0.059	0.104	0.0141273
Gpr153	6.56216e-07	-0.156426	0.062	0.109	0.0143816
Ctsd	6.66252e-07	-0.210757	0.533	0.629	0.0146016
Runx2	7.25405e-07	-0.211406	0.252	0.332	0.015898
Gsn	7.56479e-07	0.123522	0.64	0.573	0.016579
Phf20l1	8.01631e-07	-0.112345	0.217	0.299	0.0175685
Trib1	8.10467e-07	-0.225371	0.332	0.419	0.0177622
Pld3	8.22548e-07	-0.138384	0.135	0.199	0.018027
Bax	8.91828e-07	-0.113357	0.342	0.434	0.0195453
Tcf4	8.98142e-07	0.302597	0.657	0.621	0.0196837
Psmb8	9.24444e-07	-0.203772	0.178	0.249	0.0202601
Cdh11	1.00086e-06	-0.179255	0.238	0.317	0.0219349
Amd1	1.12447e-06	-0.118302	0.1	0.156	0.0246439
Tmco1	1.14459e-06	-0.161013	0.379	0.467	0.0250848
Dcn	1.16736e-06	0.209085	0.604	0.529	0.0255839
Eva1b	1.18493e-06	-0.143193	0.3	0.386	0.0259688
Cd34	1.24487e-06	0.406887	0.377	0.31	0.0272826
Baiap2	1.28104e-06	-0.214224	0.261	0.34	0.0280752
Tle1	1.31496e-06	-0.128529	0.101	0.158	0.0288187
Fbln2	1.37281e-06	0.368	0.349	0.284	0.0300864
B2m	1.40923e-06	-0.363161	0.8	0.836	0.0308846
Cped1	1.45373e-06	0.345135	0.271	0.209	0.0318599
Marcksl1	1.45867e-06	-0.239541	0.21	0.282	0.0319682
Tifa	1.50126e-06	-0.116767	0.084	0.136	0.0329016
Medag	1.51541e-06	0.348043	0.269	0.208	0.0332117
Btbd9	1.56943e-06	-0.100572	0.08	0.13	0.0343956
Cavin1	1.59009e-06	0.339234	0.53	0.483	0.0348485
Hadh	1.73271e-06	-0.0909641	0.169	0.239	0.0379741
Skap2	1.7839e-06	-0.146293	0.148	0.212	0.0390959
Ifrd1	1.79862e-06	-0.278468	0.593	0.663	0.0394186
Tmem205	1.80217e-06	-0.0980179	0.156	0.224	0.0394964
Casc4	1.80763e-06	-0.111566	0.177	0.247	0.0396159
Timp1	1.91067e-06	-0.357987	0.291	0.366	0.0418743
St13	1.91897e-06	-0.158931	0.399	0.493	0.0420563
Srpx	1.92304e-06	-0.068636	0.229	0.31	0.0421453
Ergic3	1.94073e-06	-0.110473	0.369	0.465	0.0425331
Cirbp	1.98464e-06	-0.0826949	0.239	0.324	0.0434954
Gm2a	1.98594e-06	-0.158361	0.165	0.231	0.0435238
Scn1b	2.04039e-06	-0.15427	0.255	0.332	0.0447171
Babam2	2.04514e-06	-0.0505855	0.125	0.188	0.0448213
Laptm4b	2.04697e-06	-0.107575	0.091	0.145	0.0448614
Tuba1a	2.05277e-06	0.244278	0.706	0.684	0.0449884
Ssr4	2.07231e-06	-0.182104	0.625	0.709	0.0454167
Mme	2.12884e-06	-0.205285	0.175	0.245	0.0466557
Efemp2	2.16034e-06	-0.162022	0.318	0.399	0.0473459
Serpina3f	2.20959e-06	-0.298477	0.066	0.11	0.0484255
Rpl23	2.24959e-06	0.12956	0.986	0.985	0.0493019
Slc5a3	2.31674e-06	-0.271228	0.393	0.472	0.0507738
Bag6	2.3174e-06	-0.125833	0.136	0.198	0.0507882
Btd	2.35666e-06	-0.0949465	0.072	0.12	0.0516486
Wdr70	2.48755e-06	-0.0823757	0.08	0.129	0.0545173
Cops6	2.51126e-06	-0.124481	0.228	0.306	0.0550367
Rpl31	2.53871e-06	0.181171	0.817	0.788	0.0556384
Ctsz	2.61632e-06	-0.128812	0.536	0.632	0.0573393
Sars	2.77012e-06	-0.0805011	0.178	0.251	0.0607099
Atp13a3	2.77757e-06	-0.09947	0.253	0.334	0.0608732
Slc44a2	2.85931e-06	-0.135318	0.158	0.22	0.0626646
Pcsk6	2.90322e-06	0.381827	0.21	0.155	0.0636271
Atp8b2	2.93408e-06	0.197614	0.14	0.091	0.0643033
Snrpf	3.00417e-06	0.235932	0.543	0.511	0.0658394
Cox8a	3.04469e-06	0.165299	0.875	0.886	0.0667274
Glyr1	3.10317e-06	-0.145718	0.17	0.236	0.0680091
Klhl21	3.1405e-06	-0.110582	0.13	0.191	0.0688272
Tppp3	3.16538e-06	0.444593	0.301	0.24	0.0693724
Fn1	3.23289e-06	0.451396	0.596	0.526	0.0708519
Fmo2	3.2584e-06	-0.265891	0.167	0.232	0.071411
Commd4	3.25855e-06	-0.111531	0.133	0.192	0.0714143
Gm2000	3.29591e-06	-0.056944	0.139	0.203	0.0722332
Shisa5	3.40842e-06	-0.151004	0.254	0.332	0.074699
Gnb2	3.4267e-06	-0.146241	0.603	0.695	0.0750995
Atp6v0c	3.58268e-06	-0.161531	0.655	0.733	0.078518
Csk	3.6545e-06	-0.0759038	0.121	0.179	0.0800921
Ndrg2	4.02654e-06	-0.0832944	0.125	0.184	0.0882457
Mid1	4.20833e-06	0.169287	0.111	0.066	0.0922297
Tspan31	4.31901e-06	-0.106523	0.24	0.316	0.0946554
Mdfi	4.47933e-06	-0.140488	0.155	0.214	0.0981691
Gpc6	4.48019e-06	-0.165218	0.188	0.255	0.0981879
Adcy2	4.59874e-06	-0.0917676	0.068	0.114	0.100786
Thy1	4.61401e-06	0.292972	0.15	0.101	0.101121
Baz2b	4.64994e-06	-0.139028	0.185	0.253	0.101908
Arf2	5.12718e-06	-0.111587	0.187	0.258	0.112367
Rcn3	5.17087e-06	-0.136707	0.552	0.638	0.113325
Cops9	5.2068e-06	0.291259	0.525	0.505	0.114112
Ube2a	5.21457e-06	-0.0983842	0.208	0.28	0.114283
Gpx8	5.37795e-06	-0.114326	0.451	0.548	0.117863
Svep1	5.38626e-06	-0.158234	0.168	0.234	0.118045
Rrad	5.39723e-06	-0.278061	0.162	0.225	0.118286
Ube2j1	5.41687e-06	-0.065929	0.168	0.238	0.118716
Glod4	5.5472e-06	-0.104282	0.149	0.213	0.121572
Aph1a	5.66027e-06	-0.119083	0.17	0.236	0.12405
Rps15	5.75483e-06	0.140925	0.937	0.919	0.126123
Tnfrsf21	5.75913e-06	-0.0984689	0.099	0.152	0.126217
Tnxb	5.7971e-06	0.261493	0.292	0.223	0.127049
Erp29	5.92124e-06	-0.149797	0.413	0.499	0.12977
Soat1	5.95391e-06	-0.146816	0.175	0.238	0.130486
Enpp4	5.98304e-06	-0.154435	0.064	0.106	0.131124
Lbp	6.06142e-06	-0.285849	0.408	0.483	0.132842
Pgk1	6.09842e-06	-0.160221	0.311	0.379	0.133653
1700019D03Rik	6.10926e-06	0.22202	0.115	0.071	0.13389
Npm1	6.12207e-06	0.171921	0.86	0.847	0.134171
Pid1	6.14363e-06	-0.168344	0.199	0.268	0.134644
Ptch1	6.17721e-06	-0.140227	0.198	0.264	0.13538
Rasgrp2	6.18289e-06	-0.177111	0.094	0.144	0.135504
Pik3r1	6.31736e-06	-0.196838	0.406	0.492	0.138451
Ier2	6.49423e-06	-0.214271	0.681	0.745	0.142328
G6pc3	6.60001e-06	-0.0749045	0.1	0.152	0.144646
Nab1	6.6183e-06	-0.0896098	0.162	0.227	0.145047
Dpp4	6.6678e-06	0.262513	0.111	0.068	0.146132
Ubc	6.78114e-06	-0.284093	0.919	0.937	0.148615
Rpa3	6.95427e-06	0.229228	0.206	0.154	0.15241
Sfpq	7.03659e-06	-0.164223	0.545	0.638	0.154214
Vasn	7.27077e-06	-0.203707	0.326	0.405	0.159346
Mapkap1	7.46866e-06	-0.100969	0.148	0.21	0.163683
Colec12	7.66846e-06	-0.151029	0.382	0.466	0.168062
Ssbp4	7.73173e-06	-0.191228	0.172	0.234	0.169449
Cebpb	7.78851e-06	-0.30679	0.604	0.679	0.170693
Epas1	7.85266e-06	-0.147166	0.257	0.33	0.172099
Mrps28	7.90823e-06	0.271969	0.318	0.271	0.173317
Txn1	8.39998e-06	0.247326	0.808	0.808	0.184094
Pycard	8.94136e-06	-0.186956	0.141	0.195	0.195959
Prkcsh	8.94966e-06	-0.103362	0.215	0.284	0.196141
Ly6a	9.0475e-06	0.240292	0.469	0.398	0.198285
Nop10	9.31368e-06	0.262751	0.536	0.504	0.204119
Scarf2	9.3844e-06	-0.125616	0.143	0.203	0.205668
Vegfc	9.58768e-06	-0.218745	0.15	0.206	0.210124
Uqcrc1	1.00603e-05	-0.112226	0.253	0.33	0.220482
Gabbr1	1.00771e-05	-0.101365	0.071	0.115	0.220849
Slc50a1	1.01969e-05	-0.0764219	0.282	0.364	0.223476
Lum	1.02273e-05	0.254085	0.511	0.442	0.224141
Rpl27	1.05723e-05	0.116068	0.926	0.932	0.231703
Sema3c	1.10343e-05	0.396568	0.209	0.158	0.241828
Mfsd10	1.11403e-05	-0.117004	0.113	0.165	0.24415
Golga5	1.12363e-05	-0.0522133	0.076	0.121	0.246256
Atp5md	1.14104e-05	0.224876	0.62	0.61	0.250071
St5	1.1471e-05	-0.188523	0.099	0.147	0.251399
Tspan6	1.16196e-05	-0.0561486	0.158	0.22	0.254655
Deptor	1.17877e-05	-0.157888	0.133	0.189	0.25834
Slc7a6	1.20015e-05	-0.0970448	0.079	0.125	0.263025
Tpst2	1.20183e-05	-0.127431	0.165	0.229	0.263393
Lrpap1	1.21111e-05	-0.150136	0.323	0.402	0.265427
Cox4i2	1.21701e-05	-0.215674	0.135	0.191	0.266719
Mbnl1	1.24288e-05	0.212639	0.679	0.656	0.272389
Tmem51	1.27378e-05	-0.0816671	0.062	0.103	0.279161
Atp5mpl	1.32964e-05	0.247633	0.563	0.54	0.291404
Cd248	1.33416e-05	0.334398	0.239	0.183	0.292395
Psme1	1.37983e-05	-0.107094	0.309	0.388	0.302404
Mapk6	1.41001e-05	-0.0921864	0.159	0.221	0.309017
Chsy3	1.42677e-05	-0.113284	0.127	0.179	0.312692
Tusc3	1.45779e-05	-0.11334	0.193	0.258	0.31949
Eif2s3x	1.46871e-05	0.268778	0.263	0.214	0.321882
Zfas1	1.49124e-05	0.273788	0.439	0.393	0.32682
1110004F10Rik	1.56965e-05	-0.115022	0.375	0.458	0.344004
Tctex1d2	1.57142e-05	-0.0366822	0.07	0.113	0.344393
Mxd4	1.63643e-05	-0.207039	0.382	0.464	0.35864
Cbx3	1.67622e-05	0.27271	0.5	0.475	0.367361
Dag1	1.67955e-05	-0.12943	0.318	0.401	0.36809
Gpi1	1.69338e-05	-0.0988844	0.282	0.36	0.371121
Arhgdib	1.77119e-05	-0.186018	0.093	0.14	0.388173
Ehd3	1.78761e-05	-0.172535	0.081	0.124	0.391773
Lama2	1.78822e-05	-0.0997727	0.102	0.152	0.391906
Pa2g4	1.79765e-05	-0.100515	0.273	0.349	0.393972
Slc39a14	1.823e-05	-0.138675	0.167	0.226	0.399528
Zeb2	1.82853e-05	-0.212526	0.408	0.477	0.400741
Cdkn2c	1.84794e-05	-0.0997024	0.097	0.147	0.404994
Ldha	1.88636e-05	-0.167603	0.597	0.666	0.413415
Man2a2	1.92301e-05	-0.131501	0.083	0.128	0.421447
Adipor1	1.93597e-05	-0.0914351	0.252	0.326	0.424287
Sat1	2.06288e-05	0.268292	0.587	0.548	0.452101
Atf3	2.07787e-05	0.279087	0.642	0.606	0.455386
Cuedc1	2.07963e-05	-0.0728607	0.128	0.184	0.455771
Fgfr2	2.10317e-05	-0.161011	0.185	0.247	0.46093
Crlf2	2.10683e-05	-0.121719	0.135	0.189	0.461732
Nfkbib	2.1123e-05	-0.100475	0.097	0.144	0.462932
Mmp14	2.13975e-05	-0.127771	0.25	0.324	0.468948
Sema5a	2.19951e-05	-0.151973	0.113	0.162	0.482045
Nup50	2.2392e-05	-0.0976134	0.123	0.175	0.490743
Ccl11	2.25889e-05	0.456536	0.123	0.079	0.495059
Atp6v1e1	2.27544e-05	-0.130332	0.295	0.371	0.498686
Znhit1	2.27825e-05	-0.0872153	0.209	0.277	0.4993
Sin3b	2.28163e-05	-0.0979414	0.295	0.373	0.500042
Spag7	2.31405e-05	-0.106004	0.163	0.224	0.507147
Fam89a	2.38582e-05	-0.0875208	0.102	0.151	0.522876
Zfand5	2.45075e-05	-0.182156	0.607	0.693	0.537106
Tle2	2.50209e-05	-0.116443	0.062	0.101	0.548359
Dhps	2.60151e-05	-0.104711	0.078	0.121	0.570146
Ube2s	2.69725e-05	-0.168797	0.564	0.644	0.591129
Prdx6	2.74064e-05	-0.0912673	0.354	0.441	0.600638
B4gat1	2.75048e-05	-0.147927	0.084	0.127	0.602795
Pon3	2.76599e-05	-0.0646021	0.082	0.127	0.606194
Ncor2	2.79719e-05	-0.113209	0.134	0.188	0.613032
Mycbp2	2.81527e-05	-0.19392	0.349	0.425	0.616995
Lmf2	2.86381e-05	-0.0611263	0.099	0.148	0.627633
Cotl1	2.92618e-05	-0.144122	0.093	0.138	0.641301
Litaf	2.98259e-05	-0.133182	0.258	0.33	0.653664
Tspan17	3.00109e-05	-0.126782	0.123	0.175	0.657718
Gpx3	3.02359e-05	-0.123821	0.617	0.679	0.66265
Pigt	3.08873e-05	-0.075794	0.152	0.212	0.676926
Enpp1	3.24235e-05	-0.0776341	0.157	0.217	0.710594
Mfge8	3.2588e-05	-0.273571	0.467	0.545	0.7142
Trio	3.28752e-05	0.272562	0.176	0.128	0.720493
Fads1	3.36195e-05	-0.0564786	0.126	0.18	0.736805
Nudt19	3.39112e-05	-0.0524734	0.094	0.142	0.743198
Sil1	3.48403e-05	-0.0506329	0.08	0.125	0.763559
Psap	3.4998e-05	-0.154618	0.674	0.773	0.767016
Itgbl1	3.52107e-05	0.259694	0.12	0.079	0.771678
Fkbp14	3.54928e-05	-0.0877645	0.158	0.218	0.77786
Dtx3	3.55007e-05	-0.0745118	0.131	0.186	0.778034
Erlec1	3.56422e-05	-0.0983781	0.262	0.335	0.781135
Ndufa1	3.57593e-05	0.224268	0.5	0.479	0.7837
Trnau1ap	3.75521e-05	-0.0832068	0.124	0.177	0.822993
Tmx1	3.8764e-05	-0.0973009	0.259	0.331	0.849552
Gm17056	3.90428e-05	-0.220321	0.114	0.161	0.855661
Tmod2	3.91237e-05	0.224899	0.156	0.11	0.857434
Cryab	3.97164e-05	0.280579	0.265	0.212	0.870424
Klf4	4.02844e-05	0.175757	0.782	0.738	0.882874
Sh2b3	4.07725e-05	-0.150684	0.071	0.11	0.89357
Bhlhe40	4.14064e-05	0.256504	0.554	0.521	0.907463
Snrpe	4.16773e-05	0.250811	0.576	0.567	0.9134
Id1	4.24596e-05	-0.238226	0.387	0.471	0.930545
Chmp6	4.33247e-05	-0.0983879	0.085	0.129	0.949505
Prpf38b	4.41498e-05	-0.114804	0.294	0.371	0.967587
Derl1	4.47114e-05	-0.0775272	0.277	0.352	0.979894
Fhl2	4.48189e-05	-0.0209543	0.186	0.25	0.98225
Csrp1	4.51028e-05	-0.127349	0.173	0.23	0.988473
Ablim1	4.55617e-05	0.264075	0.279	0.225	0.99853
Map4k4	4.57432e-05	-0.135953	0.369	0.45	1
Msrb1	4.5988e-05	-0.114773	0.165	0.223	1
Tmsb4x	4.72212e-05	0.136444	0.859	0.836	1
Col3a1	4.76406e-05	0.0890402	0.474	0.403	1
Micos10	4.80943e-05	0.238421	0.599	0.584	1
Acot7	4.85056e-05	-0.0453892	0.107	0.157	1
Fibp	4.8594e-05	-0.0634421	0.13	0.184	1
Dok1	4.89129e-05	-0.0280902	0.115	0.167	1
Filip1l	4.93837e-05	0.254996	0.129	0.088	1
Hax1	4.95591e-05	-0.0580317	0.131	0.185	1
Rab3gap1	5.00442e-05	-0.0758372	0.113	0.162	1
Tmem258	5.03443e-05	0.237739	0.557	0.537	1
Nipa2	5.10804e-05	-0.0923144	0.221	0.288	1
Ctsa	5.20889e-05	-0.120173	0.217	0.282	1
2310039H08Rik	5.21379e-05	-0.0634803	0.189	0.253	1
Wif1	5.42367e-05	-0.121122	0.106	0.153	1
Stk19	5.44488e-05	-0.0690986	0.166	0.224	1
Ldlrad4	5.46683e-05	-0.0744588	0.116	0.166	1
Plxnd1	5.5292e-05	-0.0930438	0.119	0.171	1
Alkbh3	5.60247e-05	-0.0603484	0.065	0.103	1
P4ha2	5.60838e-05	-0.109327	0.217	0.277	1
Hpgd	5.687e-05	-0.169197	0.075	0.115	1
Parl	5.78647e-05	-0.0731621	0.118	0.168	1
Tlnrd1	5.78795e-05	-0.0734271	0.082	0.125	1
Ctsh	5.90524e-05	-0.0951432	0.182	0.242	1
Cnbp	5.91554e-05	-0.101696	0.598	0.677	1
mt-Atp8	6.02288e-05	0.275532	0.372	0.334	1
Apbb1ip	6.10429e-05	0.215283	0.132	0.09	1
Chd9	6.14502e-05	-0.0874255	0.218	0.284	1
4833439L19Rik	6.27802e-05	-0.084645	0.127	0.178	1
Pgrmc1	6.31939e-05	-0.13377	0.358	0.435	1
Gmds	6.32397e-05	-0.0496745	0.126	0.179	1
Itpr2	6.32978e-05	-0.108978	0.224	0.29	1
Ddost	6.33192e-05	-0.120931	0.418	0.498	1
Kctd12	6.35017e-05	-0.0612967	0.37	0.451	1
Sphk1	6.3828e-05	-0.131186	0.087	0.129	1
Map2k3	6.44348e-05	-0.148929	0.291	0.358	1
Flot1	6.45843e-05	-0.0753968	0.179	0.24	1
Spry1	6.50145e-05	-0.180882	0.167	0.223	1
Nrp1	6.60736e-05	-0.109939	0.352	0.432	1
Creb3l1	6.62057e-05	-0.11146	0.136	0.188	1
Dtnbp1	6.67371e-05	-0.0749875	0.186	0.249	1
Fkbp8	6.83623e-05	-0.0625964	0.284	0.361	1
Nrtn	6.86227e-05	-0.0517374	0.073	0.113	1
Actb	6.91644e-05	0.0689275	0.991	0.993	1
Tox4	7.0206e-05	-0.0744967	0.154	0.21	1
Angpt1	7.02724e-05	-0.151603	0.132	0.184	1
Ndufv2	7.04987e-05	-0.0759575	0.336	0.415	1
Cited2	7.13016e-05	-0.167248	0.364	0.433	1
Myl9	7.23156e-05	-0.209218	0.124	0.171	1
Fndc1	7.29088e-05	0.371768	0.277	0.229	1
Ccdc47	7.32478e-05	-0.0836226	0.204	0.266	1
Axl	7.35451e-05	0.333423	0.282	0.232	1
Pcif1	7.37624e-05	-0.0713923	0.152	0.208	1
Uqcr10	7.3958e-05	0.239647	0.636	0.634	1
Borcs6	7.4151e-05	-0.0909706	0.072	0.111	1
Ap4s1	7.46711e-05	-0.0696349	0.134	0.185	1
Plbd2	7.47144e-05	-0.0783892	0.191	0.255	1
Jtb	7.53031e-05	-0.0868177	0.256	0.33	1
Anxa6	7.58425e-05	-0.0782384	0.268	0.341	1
Ptprd	7.64978e-05	-0.208601	0.237	0.297	1
Lyar	7.68741e-05	-0.0966813	0.166	0.224	1
Selenom	7.69251e-05	-0.12807	0.613	0.692	1
Snhg1	7.75584e-05	0.220612	0.633	0.613	1
Il11	7.83812e-05	-0.211213	0.066	0.102	1
S100a10	7.84736e-05	0.173174	0.834	0.79	1
Pfdn6	7.91439e-05	-0.0512457	0.22	0.29	1
Aspn	7.9578e-05	0.258454	0.312	0.249	1
Rab34	7.99117e-05	-0.100472	0.217	0.282	1
Gm11808	8.04069e-05	-0.0619322	0.127	0.178	1
Il17ra	8.15924e-05	-0.127192	0.074	0.112	1
Snrpd3	8.23119e-05	0.226893	0.409	0.368	1
Sept4	8.33608e-05	-0.145189	0.106	0.152	1
Dnajb6	8.35964e-05	-0.0819541	0.37	0.452	1
Tsc22d4	8.3945e-05	-0.0935297	0.265	0.334	1
Ccn6	8.41494e-05	-0.0355473	0.063	0.101	1
Txnip	8.58696e-05	0.321568	0.488	0.449	1
Ide	8.75592e-05	-0.0541833	0.126	0.177	1
Hsd17b12	8.78072e-05	-0.050408	0.168	0.226	1
Mpv17l2	8.85291e-05	-0.056744	0.099	0.143	1
Socs2	8.92779e-05	-0.0727204	0.284	0.354	1
Cish	8.96631e-05	-0.11534	0.066	0.102	1
Cops8	9.13431e-05	-0.0627565	0.207	0.271	1
Ing1	9.15785e-05	-0.0904668	0.214	0.279	1
Nudc	9.35035e-05	-0.103054	0.311	0.385	1
Wtip	9.5183e-05	-0.0378195	0.125	0.177	1
Smim1	9.63195e-05	-0.0878361	0.128	0.179	1
Ptov1	9.85529e-05	-0.081207	0.347	0.427	1
Tnfaip2	9.90485e-05	-0.198634	0.202	0.258	1
Rbpms	0.00010033	-0.217504	0.25	0.308	1
Rbm42	0.000100428	-0.047435	0.209	0.273	1
Atp1a1	0.000102597	-0.137999	0.416	0.488	1
Trappc5	0.000104208	-0.0524149	0.135	0.187	1
Dipk1a	0.000105463	-0.159184	0.109	0.153	1
Rilpl2	0.000105497	-0.100069	0.123	0.173	1
Pim3	0.000105645	-0.140078	0.265	0.329	1
Htatip2	0.000110879	-0.0860802	0.103	0.148	1
Impa2	0.000110973	-0.0790142	0.127	0.176	1
Mgp	0.000111685	-0.0198444	0.606	0.658	1
Dab2	0.0001121	-0.0778263	0.18	0.238	1
Tmem101	0.000112922	-0.0652471	0.068	0.105	1
Fam204a	0.000113359	-0.0250491	0.187	0.249	1
Nfkb2	0.000114	-0.060256	0.117	0.164	1
Pdcd6	0.000115324	-0.0740885	0.352	0.434	1
Osmr	0.000116843	-0.0976739	0.242	0.305	1
Ric8a	0.000120091	-0.0575036	0.088	0.129	1
Kifc3	0.000120259	-0.0403728	0.085	0.126	1
Mgat5	0.000120305	-0.0505533	0.081	0.122	1
Psmd8	0.000121224	-0.0550709	0.344	0.428	1
Mlec	0.000121577	-0.104662	0.284	0.353	1
Ddb1	0.000122809	-0.107961	0.298	0.366	1
Tspan3	0.000123037	-0.121909	0.429	0.498	1
Pih1d1	0.000123234	-0.0599759	0.096	0.14	1
Pdk3	0.000126805	-0.059601	0.071	0.11	1
Wls	0.000128535	-0.0594048	0.325	0.402	1
Ccdc88a	0.00013067	-0.140364	0.307	0.377	1
Idh3g	0.000132963	-0.0914463	0.215	0.277	1
Surf1	0.000134411	-0.0915438	0.134	0.183	1
Limch1	0.000135299	-0.317654	0.147	0.192	1
Nme2	0.000136293	0.149691	0.871	0.842	1
Copz1	0.00013697	-0.104691	0.202	0.261	1
mt-Co3	0.000137575	0.0724175	0.997	0.998	1
Etfb	0.000138129	-0.0787524	0.368	0.447	1
Commd9	0.000140047	-0.0624889	0.083	0.124	1
Supt4a	0.000140331	-0.102443	0.28	0.347	1
Timp2	0.00014312	0.247334	0.726	0.716	1
Bcat1	0.000143259	-0.0982215	0.09	0.131	1
Aspscr1	0.000149982	-0.0688343	0.135	0.185	1
Ptprk	0.000154428	-0.0453085	0.092	0.135	1
Prkg2	0.00015506	-0.18043	0.136	0.182	1
Psme2	0.000155752	-0.0959658	0.262	0.329	1
Igsf10	0.000157152	-0.0857224	0.153	0.206	1
Ppp4r2	0.000159761	-0.0617873	0.257	0.328	1
Bnip3	0.000163782	-0.0307659	0.132	0.184	1
Cmip	0.000163858	-0.0933061	0.147	0.197	1
Pxk	0.000165857	-0.0380636	0.106	0.151	1
Ddx49	0.000167363	-0.0548422	0.072	0.11	1
Ppp1r37	0.00016844	-0.0567565	0.096	0.139	1
Plod2	0.000168812	0.145331	0.414	0.34	1
Gtf2f1	0.000169589	-0.0607577	0.149	0.203	1
Cd82	0.000170279	-0.0418553	0.125	0.173	1
Trpv4	0.000170885	-0.0751391	0.148	0.198	1
Arl6ip4	0.000171192	-0.057195	0.163	0.218	1
Cnn2	0.000174347	-0.158683	0.207	0.264	1
2210016F16Rik	0.000174624	-0.0839079	0.128	0.177	1
Fkbp5	0.000175049	-0.0683429	0.079	0.117	1
Fundc1	0.000176063	-0.0578039	0.121	0.17	1
Tpd52l2	0.000177161	-0.0565236	0.269	0.337	1
Rab9	0.000177453	-0.0483909	0.19	0.249	1
Emc10	0.000178342	-0.00482818	0.37	0.46	1
Slc39a11	0.000178998	-0.0340207	0.075	0.114	1
Dennd1b	0.000180211	-0.0700313	0.105	0.149	1
U2af1l4	0.000182478	-0.0618247	0.111	0.156	1
Lsm3	0.000182557	-0.134586	0.131	0.175	1
Aff1	0.000182974	-0.0693838	0.166	0.218	1
Pink1	0.000184189	-0.0807359	0.145	0.195	1
Ccs	0.000184602	-0.0461678	0.174	0.231	1
Myo1b	0.000184955	-0.125614	0.116	0.16	1
Eif3e	0.000185202	0.186407	0.641	0.627	1
Wnt4	0.000185818	-0.122139	0.191	0.246	1
Lpl	0.000186036	0.336139	0.316	0.395	1
Atxn10	0.000186307	-0.0336945	0.306	0.385	1
Grina	0.000186788	-0.119457	0.186	0.243	1
Ggnbp2	0.000188675	-0.0740717	0.247	0.312	1
Nckap5	0.000188781	-0.0405716	0.065	0.1	1
Txndc15	0.000190466	-0.0422305	0.192	0.25	1
Vasp	0.000194289	-0.08362	0.193	0.251	1
Map1lc3b	0.000195206	-0.124003	0.735	0.799	1
Ankrd13a	0.000195522	-0.0535901	0.114	0.16	1
Nrep	0.000199458	-0.0686744	0.25	0.316	1
Caml	0.000206959	-0.0494016	0.126	0.173	1
Isca1	0.000208766	0.162567	0.136	0.097	1
Gadd45g	0.000209905	-0.237079	0.717	0.755	1
Map7d1	0.000211393	-0.0860484	0.29	0.359	1
Adgre5	0.000213048	-0.154124	0.078	0.114	1
Col16a1	0.000213686	-0.076441	0.196	0.253	1
Pigp	0.000214014	-0.0888782	0.288	0.358	1
Aldoa	0.000215419	-0.0976688	0.546	0.62	1
Hist1h1c	0.000216229	-0.25866	0.186	0.237	1
Smim26	0.000217711	0.161876	0.18	0.136	1
Gsdme	0.000218635	-0.0244765	0.07	0.108	1
Bmp5	0.000220877	-0.127622	0.125	0.171	1
Cycs	0.000220956	0.234019	0.43	0.399	1
Pi16	0.000222771	0.407173	0.117	0.079	1
Nfe2l1	0.000226261	-0.0610032	0.312	0.386	1
Rbm4b	0.000228157	-0.149531	0.133	0.177	1
Psmc5	0.000228868	-0.0929288	0.277	0.345	1
Ndufs2	0.000229672	-0.0834897	0.294	0.365	1
St6galnac4	0.000230345	-0.153784	0.094	0.134	1
Cdc26	0.000235077	-0.0672148	0.275	0.344	1
Gna11	0.00023659	-0.0559504	0.252	0.318	1
Vegfa	0.000240645	-0.184289	0.314	0.382	1
Gm5617	0.000241182	-0.0802883	0.11	0.154	1
Pgd	0.000242603	-0.080519	0.179	0.234	1
Rps28	0.000243945	-0.0920841	0.953	0.965	1
Tmed1	0.000245807	-0.125287	0.21	0.264	1
Drap1	0.000247115	-0.0676418	0.435	0.523	1
Cd1d1	0.000247285	-0.128443	0.099	0.14	1
Batf3	0.000248647	-0.0907068	0.085	0.124	1
Gtf2f2	0.000252035	-0.0688056	0.097	0.139	1
Spire1	0.000256513	-0.0680792	0.106	0.149	1
Ubxn2a	0.000257814	-0.0598403	0.099	0.141	1
Ndufc1	0.00025838	0.226611	0.529	0.509	1
Mdh1	0.000259228	-0.0968321	0.333	0.405	1
Myo10	0.000259686	-0.10118	0.149	0.199	1
Actn1	0.000260116	-0.120842	0.242	0.301	1
Uvrag	0.00026281	-0.113577	0.11	0.152	1
Rbmxl1	0.000263094	-0.0411067	0.122	0.17	1
Atp6v1h	0.000264901	-0.0462813	0.108	0.153	1
Nr1d2	0.000268545	-0.0684475	0.26	0.326	1
Cyba	0.000271045	-0.212626	0.342	0.404	1
Twistnb	0.000272938	-0.0319017	0.19	0.247	1
Grhpr	0.000275025	-0.0629194	0.072	0.108	1
Tnrc18	0.000278451	-0.103647	0.172	0.225	1
Dnajc3	0.000279217	-0.134974	0.447	0.518	1
Eci2	0.000282374	-0.0683052	0.173	0.227	1
Efnb1	0.000284427	-0.0569073	0.128	0.175	1
Tpi1	0.000285507	-0.111227	0.398	0.461	1
Meltf	0.000290428	-0.119527	0.141	0.187	1
Tmed2	0.000293116	-0.10414	0.593	0.66	1
Gba	0.000294317	-0.0644817	0.082	0.121	1
Ngdn	0.000294545	-0.0753816	0.129	0.176	1
Asph	0.000295287	-0.0702926	0.197	0.253	1
Pim1	0.000297671	-0.12603	0.255	0.316	1
Ube2q2	0.000299344	-0.06562	0.111	0.154	1
Pigs	0.000299543	-0.0561889	0.067	0.102	1
Brd4	0.000301399	-0.0748125	0.278	0.346	1
Pdia5	0.000301479	-0.0375898	0.111	0.155	1
Praf2	0.00030368	-0.0473936	0.174	0.232	1
Bcl2l11	0.000304955	-0.0976486	0.134	0.18	1
Cd164	0.000306343	0.25133	0.494	0.475	1
Calml3	0.000307022	-0.0630408	0.073	0.109	1
Klf10	0.000307341	-0.110644	0.273	0.336	1
Sft2d1	0.000307463	0.138519	0.12	0.084	1
Cgrrf1	0.000307508	-0.0888278	0.137	0.184	1
Slc6a8	0.00030851	-0.0528223	0.103	0.147	1
Morf4l1	0.000311312	0.150737	0.759	0.773	1
Prr7	0.000312197	-0.0924914	0.067	0.101	1
Rreb1	0.00031525	-0.131361	0.095	0.133	1
Exosc5	0.0003192	-0.0558503	0.11	0.153	1
Nt5dc2	0.000322857	-0.0388045	0.13	0.177	1
Mrpl11	0.000324213	-0.0348772	0.159	0.211	1
Tent5c	0.000328825	-0.162696	0.091	0.128	1
Rel	0.000328937	-0.0577862	0.201	0.258	1
Stxbp6	0.000336775	0.253553	0.17	0.132	1
Taf1d	0.000339337	-0.0637224	0.33	0.404	1
Nova1	0.000344288	0.197111	0.108	0.074	1
Lamtor4	0.000345691	-0.0902745	0.355	0.429	1
Rftn1	0.000345983	-0.100102	0.081	0.118	1
Chordc1	0.000347041	0.174621	0.182	0.14	1
Lancl1	0.000349828	-0.0818911	0.081	0.118	1
Aurkaip1	0.000351221	-0.0941708	0.271	0.336	1
Cpq	0.000352445	-0.0872923	0.326	0.398	1
Bcl3	0.000352643	-0.066409	0.131	0.178	1
Cdon	0.000357462	0.22165	0.17	0.13	1
Adh5	0.000360834	-0.0346426	0.18	0.236	1
Phb2	0.000367693	-0.0646353	0.288	0.355	1
Esr1	0.000369795	-0.091119	0.083	0.12	1
S100a11	0.000372622	0.171845	0.872	0.885	1
Pigk	0.000374158	-0.0653621	0.157	0.208	1
Ctbp2	0.000377381	-0.0873125	0.087	0.125	1
Snx1	0.000380156	-0.0430292	0.136	0.186	1
Flywch1	0.000381717	-0.0910364	0.08	0.116	1
Plscr4	0.000382284	0.220944	0.147	0.109	1
Itga9	0.000384123	-0.140578	0.085	0.121	1
Asna1	0.000384953	-0.0820913	0.096	0.135	1
Dad1	0.000385318	-0.0980676	0.659	0.726	1
Dnajc10	0.000385857	-0.0824275	0.22	0.279	1
Tbcb	0.000387693	-0.033228	0.284	0.357	1
Ppan	0.000387936	-0.0544917	0.077	0.113	1
Ptn	0.000389707	0.131589	0.147	0.107	1
Ube2o	0.000392189	-0.0986628	0.084	0.121	1
Matn2	0.000392337	-0.0615854	0.126	0.173	1
Cetn3	0.000396563	0.234509	0.41	0.381	1
Atraid	0.000397901	-0.113726	0.448	0.523	1
Ghr	0.000400663	-0.117833	0.202	0.255	1
Rpl21	0.000400729	0.0884277	0.974	0.968	1
Tcn2	0.00040496	-0.106641	0.192	0.247	1
Neat1	0.000407719	-0.270279	0.746	0.805	1
Rnf19b	0.000408094	-0.0826118	0.205	0.262	1
Akr7a5	0.000411901	-0.0129249	0.118	0.164	1
Ccnl2	0.000412643	-0.0701977	0.234	0.293	1
Foxo1	0.000413413	-0.0512639	0.197	0.253	1
Atg101	0.000416096	-0.147058	0.129	0.171	1
Mpg	0.000417655	-0.0294204	0.097	0.138	1
Fam173a	0.000419316	-0.0145491	0.17	0.225	1
Mgat1	0.000425713	-0.0655132	0.132	0.179	1
Chd4	0.000430385	-0.132995	0.441	0.51	1
Phyh	0.000430868	-0.0496163	0.123	0.168	1
Ankrd10	0.000433788	-0.099424	0.125	0.168	1
Sdk2	0.000434487	-0.0709978	0.145	0.192	1
Mid1ip1	0.000435008	-0.0846771	0.083	0.12	1
Npr1	0.000438204	0.133336	0.101	0.067	1
Rnf121	0.000447051	-0.0569213	0.093	0.132	1
Glt8d1	0.000451757	-0.0314706	0.144	0.194	1
Myo18a	0.000460406	-0.0694749	0.139	0.186	1
Napa	0.000464374	-0.0684673	0.252	0.314	1
Uqcc3	0.000467657	-0.097687	0.197	0.25	1
Rras2	0.000476164	-0.0716012	0.09	0.127	1
H2-M3	0.000482229	-0.0931832	0.074	0.108	1
Tuba1c	0.000484812	0.301017	0.405	0.382	1
Tfdp1	0.000485081	-0.0255696	0.141	0.191	1
Polr2m	0.000490027	-0.0802956	0.227	0.286	1
Bscl2	0.000492864	-0.0859251	0.17	0.221	1
Stx16	0.000493072	-0.080693	0.082	0.118	1
Aplp2	0.000494121	-0.0338582	0.605	0.708	1
Midn	0.00049466	-0.0849996	0.388	0.459	1
Rdx	0.000497336	-0.0859365	0.482	0.562	1
Rpl22l1	0.000499629	0.179612	0.849	0.873	1
Selenot	0.000504677	-0.0757629	0.268	0.329	1
Actr10	0.000506307	-0.0689128	0.251	0.314	1
Ptpn2	0.000506712	-0.0626231	0.181	0.236	1
Cdkn2d	0.00051022	-0.0444114	0.216	0.275	1
Apmap	0.000510792	-0.0758676	0.087	0.124	1
Pcmt1	0.0005133	-0.0540171	0.249	0.311	1
Rpl15	0.000513388	-0.0960384	0.955	0.965	1
Elovl1	0.000516232	-0.0729271	0.204	0.259	1
AI506816	0.000520424	-0.0757213	0.246	0.3	1
Wwc2	0.000520685	-0.0814525	0.287	0.348	1
Wdr43	0.00052131	-0.00628957	0.131	0.177	1
Lrrc8a	0.000521758	-0.0956273	0.144	0.19	1
Sgta	0.000522087	-0.0658885	0.206	0.262	1
Trappc3	0.000523775	-0.0314492	0.17	0.223	1
Sort1	0.000536438	-0.0760461	0.084	0.12	1
Yipf1	0.000538701	-0.0788103	0.218	0.272	1
M1ap	0.000539786	-0.0108443	0.077	0.113	1
Enpp2	0.00054142	-0.0991771	0.173	0.223	1
Ppme1	0.000544607	-0.0468937	0.103	0.144	1
Alkbh1	0.000547128	-0.0338713	0.129	0.173	1
Gm12216	0.00054914	0.294582	0.144	0.108	1
Bsg	0.000552021	-0.0940285	0.67	0.736	1
Atp10a	0.000559268	-0.0472691	0.07	0.104	1
Zeb1	0.000571668	0.262691	0.246	0.209	1
Churc1	0.000571814	-0.0258061	0.245	0.305	1
Ech1	0.000573572	-0.0510561	0.32	0.39	1
Zfp655	0.000581846	-0.0247169	0.106	0.147	1
Dcaf8	0.000587007	-0.0817489	0.173	0.223	1
Atpif1	0.000588795	0.204909	0.625	0.604	1
Efna1	0.000591739	-0.0499157	0.096	0.136	1
Arih2	0.000594616	-0.0208557	0.105	0.147	1
Hacd2	0.000597268	-0.101949	0.105	0.145	1
Sec61g	0.000597979	0.159186	0.767	0.766	1
Ubl5	0.000599783	0.179889	0.656	0.659	1
Itpkc	0.00060422	-0.0830036	0.084	0.119	1
March5	0.000611535	-0.0903696	0.231	0.288	1
Fgf7	0.000611743	-0.0921442	0.148	0.194	1
Htra3	0.00061466	0.351177	0.383	0.355	1
Bbc3	0.000616615	-0.0610415	0.088	0.125	1
Enah	0.000624565	-0.0708572	0.222	0.279	1
Lmo7	0.000625585	-0.0791162	0.174	0.223	1
Ttc5	0.000638089	-0.059139	0.069	0.102	1
Ccdc71l	0.000640113	-0.114573	0.091	0.126	1
Puf60	0.000641937	-0.0595227	0.246	0.308	1
Mrps34	0.000649659	-0.065303	0.162	0.211	1
Icam1	0.000654501	-0.190942	0.314	0.375	1
Foxa3	0.000659422	-0.089466	0.1	0.138	1
Mthfd2l	0.000673725	-0.0439258	0.096	0.136	1
Cdk2ap1	0.00068787	0.235561	0.294	0.262	1
Mmp2	0.000694614	0.156787	0.42	0.373	1
Me1	0.000703121	-0.0609671	0.104	0.145	1
Tgfb1i1	0.000703245	-0.108561	0.169	0.214	1
Sptlc1	0.000703459	-0.0808139	0.069	0.101	1
Rps7	0.000705444	0.0922167	0.957	0.951	1
Galk1	0.000707222	-0.049716	0.159	0.208	1
Necap2	0.000709251	-0.0560098	0.17	0.22	1
Poldip3	0.000710117	-0.0645989	0.12	0.162	1
Wscd2	0.000714293	-0.0405567	0.094	0.133	1
Mindy2	0.000715543	-0.120728	0.237	0.292	1
Atp5l	0.000722871	0.144434	0.814	0.821	1
Kif21a	0.000723666	-0.00550651	0.106	0.149	1
Dusp5	0.000730359	-0.0869567	0.244	0.303	1
Pdzd11	0.000735827	-0.0503589	0.159	0.209	1
Penk	0.000736063	-0.18145	0.083	0.118	1
Dyrk1a	0.00074129	-0.0672181	0.139	0.184	1
Nfia	0.00074251	0.272967	0.471	0.442	1
Hsp90aa1	0.000744776	0.100084	0.892	0.882	1
Ggh	0.000753071	-0.0414443	0.259	0.321	1
Uqcrh	0.000759809	0.138539	0.823	0.815	1
Syt8	0.000762561	-0.0958076	0.117	0.157	1
H2-DMb1	0.000762705	-0.0464987	0.086	0.123	1
Cgnl1	0.000769197	0.170924	0.104	0.073	1
Eln	0.000774832	0.318928	0.113	0.08	1
Odr4	0.000776145	-0.073777	0.189	0.24	1
Tmem140	0.000776948	-0.168844	0.093	0.129	1
Reck	0.000779077	0.19054	0.128	0.095	1
Atp8b1	0.000779227	0.17607	0.118	0.084	1
Slc25a5	0.000783652	-0.0637311	0.534	0.616	1
Tm9sf4	0.000783979	-0.0116053	0.239	0.298	1
Psmd5	0.000787121	0.162755	0.124	0.09	1
Wbp11	0.000789136	-0.0464006	0.175	0.228	1
Eif4g1	0.000798199	-0.0731933	0.337	0.405	1
Pkdcc	0.000803893	-0.140663	0.2	0.247	1
Plxdc2	0.00081817	-0.192835	0.402	0.458	1
Cfh	0.000824134	-0.192743	0.295	0.347	1
Sqstm1	0.000833836	-0.0967135	0.434	0.51	1
Luzp1	0.000855709	-0.0556464	0.236	0.295	1
Nmi	0.000859312	-0.0827204	0.074	0.107	1
Pdgfrl	0.000866446	-0.0319079	0.164	0.214	1
Ell2	0.000869589	-0.0447461	0.161	0.209	1
Rps24	0.000873865	-0.0907918	0.985	0.983	1
Prr5	0.0008753	-0.0443859	0.091	0.127	1
Per3	0.00088673	-0.0616654	0.082	0.117	1
Fuca2	0.000891162	-0.0175353	0.085	0.121	1
Chsy1	0.000891604	-0.124544	0.125	0.164	1
Fam53a	0.000911526	-0.0743326	0.079	0.113	1
1110065P20Rik	0.000937569	-0.0469263	0.205	0.259	1
Snrnp27	0.000941238	-0.0589827	0.267	0.327	1
Ogfr	0.000943201	-0.0254893	0.106	0.146	1
Tgfbi	0.000945349	-0.084953	0.258	0.314	1
Prpf4b	0.000948759	-0.0422874	0.302	0.368	1
Tlcd1	0.000955207	-0.0471785	0.075	0.108	1
Cul1	0.000959429	-0.0910763	0.312	0.374	1
Cwc25	0.000966187	-0.118932	0.086	0.119	1
Brix1	0.000978911	-0.0233174	0.147	0.193	1
Arl2	0.000985688	-0.0233968	0.095	0.132	1
Pcyox1	0.000987205	-0.0400085	0.08	0.115	1
Eif6	0.000987583	-0.0520813	0.285	0.353	1
Tgm2	0.000993354	-0.0745553	0.219	0.271	1
1600012H06Rik	0.00099408	-0.0481446	0.08	0.114	1
Cdc42ep3	0.000996088	-0.104636	0.283	0.338	1
Tomm40	0.000997367	-0.0770122	0.156	0.201	1
Isyna1	0.000998315	-0.0752341	0.093	0.129	1
Rab4b	0.00100002	-0.0357951	0.17	0.219	1
Plod1	0.00100454	-0.0983173	0.211	0.263	1
Ppp1r11	0.0010053	-0.0297867	0.208	0.263	1
Hmgcr	0.00100579	-0.140517	0.202	0.248	1
Srek1	0.00100693	-0.0879616	0.2	0.253	1
Fkbp10	0.00101299	-0.119764	0.341	0.397	1
Extl2	0.00102284	-0.0134009	0.068	0.1	1
Lpcat1	0.00103348	-0.0491352	0.11	0.149	1
Gpm6b	0.00103726	-0.0909877	0.237	0.29	1
Rps13	0.00103918	0.094608	0.967	0.96	1
Washc4	0.0010446	-0.0498141	0.096	0.133	1
Hmg20b	0.00104533	-0.0574589	0.204	0.256	1
S100a1	0.00104697	-0.0787863	0.325	0.388	1
B3gnt9	0.00104727	-0.0359016	0.125	0.167	1
F5	0.00104944	-0.0486083	0.068	0.1	1
Tvp23b	0.00104971	0.00988484	0.198	0.256	1
Pdia6	0.00105592	-0.126657	0.528	0.592	1
Cdk5rap2	0.00105979	-0.0514194	0.068	0.1	1
Ruvbl1	0.00106436	-0.0584616	0.139	0.184	1
Man2b1	0.00107106	-0.124817	0.12	0.159	1
Tiam2	0.0010738	-0.0879189	0.136	0.177	1
Pop7	0.00108085	-0.0545403	0.087	0.123	1
Sipa1l1	0.00108101	-0.046095	0.085	0.121	1
Sp7	0.00108563	-0.0403767	0.091	0.128	1
1500011B03Rik	0.00108916	-0.0403529	0.12	0.16	1
Ccm2	0.00109039	0.00588236	0.086	0.123	1
1810026B05Rik	0.00110452	-0.0294152	0.168	0.217	1
Lgals8	0.00110591	-0.0544541	0.1	0.138	1
Homer1	0.00111855	-0.0578824	0.131	0.175	1
Rps4x	0.00112117	0.0973133	0.981	0.973	1
Timm17b	0.00112546	-0.0484033	0.163	0.211	1
Nucb2	0.00112646	-0.0623619	0.215	0.267	1
Jdp2	0.00112954	0.256952	0.243	0.208	1
Ercc1	0.00114175	-0.049062	0.099	0.137	1
Gnai3	0.00114625	-0.083857	0.352	0.418	1
Pja2	0.00114838	0.206054	0.266	0.229	1
Tap1	0.00115291	-0.0673995	0.068	0.1	1
Rabl6	0.00115446	-0.0398032	0.14	0.185	1
Yipf3	0.00116003	-0.0624606	0.288	0.349	1
Ascc1	0.00116813	-0.0442777	0.075	0.108	1
Ndufa7	0.00118125	0.162593	0.669	0.677	1
Ifitm3	0.00120035	-0.160279	0.756	0.765	1
Usp9x	0.00120094	-0.0511106	0.304	0.371	1
Slc35b2	0.00120602	-0.0576854	0.209	0.262	1
Ctsl	0.00120811	-0.128682	0.73	0.772	1
Ccdc12	0.00121072	-0.042018	0.404	0.481	1
Unc93b1	0.00122078	-0.0680932	0.08	0.113	1
Cep83	0.00123237	-0.0448621	0.102	0.139	1
Arhgap24	0.00123356	-0.108902	0.08	0.112	1
Synpo	0.00123567	-0.0307813	0.154	0.201	1
Snrnp40	0.00123727	-0.0334909	0.119	0.159	1
Atox1	0.00124155	0.165821	0.706	0.721	1
Myoc	0.00124517	0.140305	0.21	0.166	1
Fgfr3	0.00124764	-0.0454977	0.152	0.198	1
Rpl13	0.00126447	0.0698308	0.994	0.994	1
Bad	0.00126621	-0.0761219	0.211	0.263	1
Dbnl	0.00127481	-0.0405078	0.125	0.166	1
Wdr18	0.00128713	-0.0221733	0.118	0.158	1
Mpp6	0.00128792	-0.00704227	0.214	0.27	1
Rab21	0.00130927	-0.0788186	0.307	0.37	1
Snrpc	0.00130936	-0.0683758	0.307	0.372	1
Bin1	0.00132217	-0.119837	0.17	0.215	1
Impdh2	0.00132694	-0.0720984	0.315	0.377	1
Pkm	0.00132904	-0.143743	0.478	0.526	1
Rai14	0.00133279	-0.125553	0.168	0.212	1
Rnf167	0.00133931	-0.0661848	0.15	0.194	1
Gramd1a	0.0013548	-0.0461748	0.095	0.132	1
Tmem203	0.00135967	-0.0391891	0.073	0.105	1
Edil3	0.00136728	-0.0281881	0.138	0.182	1
Emc3	0.00137013	-0.0655734	0.243	0.297	1
Pigyl	0.00137134	-0.0561208	0.126	0.167	1
Rflna	0.00137418	-0.0180488	0.086	0.121	1
Aebp1	0.00139085	0.233516	0.428	0.399	1
Mrps12	0.00139315	-0.0603979	0.191	0.24	1
Rrp1	0.0013976	-0.0654255	0.26	0.318	1
Sik3	0.00142608	-0.0527599	0.128	0.17	1
Itgav	0.00144219	-0.134448	0.276	0.331	1
Slc35e4	0.00145328	-0.0601117	0.154	0.2	1
Cwf19l2	0.00145906	-0.0215509	0.072	0.104	1
Atp6v0a1	0.00146032	-0.0509548	0.081	0.114	1
Maged1	0.00148014	-0.0501671	0.359	0.425	1
Uqcrq	0.00148341	0.169029	0.596	0.597	1
Mrps21	0.00149355	0.206506	0.445	0.42	1
Uxs1	0.00149555	-0.0217565	0.144	0.19	1
Gstm5	0.00150122	-0.0696448	0.275	0.331	1
Jpt1	0.00152619	-0.134007	0.33	0.392	1
Sorbs1	0.00152883	-0.0546454	0.087	0.121	1
Zbtb38	0.00155947	-0.0425465	0.193	0.245	1
Shisa4	0.00156622	-0.0928477	0.181	0.226	1
Hdhd2	0.00156769	-0.0285268	0.098	0.134	1
Ddit4	0.00157611	-0.11999	0.164	0.207	1
Dctn4	0.00158608	-0.0873834	0.259	0.315	1
Cryl1	0.00159792	-0.0306619	0.077	0.11	1
Aldh2	0.00160363	-0.073463	0.429	0.506	1
Arc	0.00160476	-0.0825209	0.105	0.142	1
Uqcr11	0.00162155	0.158326	0.636	0.625	1
Rpl39l	0.00162826	-0.0929249	0.099	0.133	1
Pdlim4	0.00163765	-0.0679529	0.21	0.262	1
Dazap1	0.00163987	-0.0491098	0.216	0.268	1
Arhgap6	0.00164266	-0.0986746	0.101	0.136	1
Smo	0.00165729	-0.0799794	0.159	0.203	1
Atxn1	0.00167289	-0.0308582	0.178	0.227	1
Mpzl1	0.00167359	-0.0720474	0.151	0.193	1
1110032A03Rik	0.00167831	-0.0593717	0.078	0.11	1
Mtx1	0.00169032	-0.0329955	0.143	0.188	1
Tbc1d1	0.00169088	-0.0254689	0.08	0.113	1
Abhd5	0.00170775	-0.106403	0.198	0.245	1
Cdk5rap3	0.00170815	-0.045318	0.144	0.187	1
Nedd4	0.0017227	-0.11731	0.771	0.818	1
Zmpste24	0.00174296	-0.0448386	0.164	0.21	1
Bmp2	0.00174947	0.267321	0.168	0.134	1
Gatad1	0.00174959	-0.0463012	0.243	0.297	1
Sod2	0.00177297	-0.103602	0.368	0.425	1
Ctso	0.00177523	-0.0965112	0.074	0.105	1
Fhl1	0.00178813	0.258034	0.248	0.212	1
Sulf2	0.00178855	0.198272	0.124	0.092	1
Ms4a4d	0.00178908	-0.142405	0.146	0.186	1
Cd9	0.00179677	0.142971	0.859	0.849	1
Crispld2	0.00180878	-0.0614427	0.208	0.259	1
Anxa1	0.00183266	0.309417	0.576	0.573	1
Fau	0.00184024	0.0728182	0.986	0.99	1
Ralb	0.00184467	-0.0313463	0.148	0.192	1
Vgll4	0.00184913	-0.0476715	0.217	0.272	1
Atp5c1	0.00185088	-0.0910988	0.571	0.647	1
Kansl3	0.0018537	-0.0304697	0.103	0.141	1
Clic1	0.00186166	-0.120106	0.567	0.634	1
Mrpl53	0.0018671	-0.0498521	0.23	0.286	1
Vps41	0.0018679	-0.0137008	0.134	0.177	1
Rpl29	0.00186795	0.106102	0.912	0.913	1
Tdg	0.00189073	-0.0144382	0.092	0.127	1
Btg1	0.00189327	-0.00863407	0.684	0.779	1
Sfrp4	0.00189565	0.0922885	0.272	0.321	1
Timm50	0.0018997	-0.0176054	0.116	0.155	1
Tcea1	0.0019077	0.25314	0.403	0.382	1
Zmynd11	0.00191031	-0.0221415	0.223	0.277	1
Timp3	0.00191233	0.285923	0.564	0.542	1
Tmem184c	0.00191984	-0.0241965	0.069	0.1	1
Scarb1	0.00192121	-0.0416883	0.128	0.168	1
Sra1	0.00193721	-0.0497406	0.317	0.378	1
Itpr1	0.0019516	-0.0753349	0.135	0.175	1
Rpl7l1	0.0019521	-0.00401536	0.194	0.245	1
Pacsin2	0.00195234	-0.0521985	0.205	0.258	1
Tor2a	0.0019601	-0.0449473	0.134	0.175	1
Bud31	0.00197044	-0.0194928	0.247	0.306	1
Phgdh	0.00198012	-0.0611505	0.092	0.126	1
Aebp2	0.00198425	-0.0524701	0.185	0.234	1
Dhx40	0.0019878	-0.0140891	0.097	0.132	1
Pcolce2	0.00202088	0.249108	0.468	0.421	1
Gja1	0.00202926	-0.0776337	0.511	0.586	1
Kdelr2	0.00203225	-0.116104	0.527	0.582	1
Fis1	0.00203998	-0.0804347	0.428	0.502	1
Gle1	0.00204322	-0.0611221	0.093	0.127	1
Chpf2	0.00204652	-0.0705869	0.087	0.12	1
Dock8	0.00205043	-0.0480071	0.102	0.138	1
Il10rb	0.00205314	-0.0722151	0.097	0.131	1
Ntn1	0.0020586	0.211694	0.17	0.134	1
Mycbp	0.00206405	-0.0466061	0.112	0.15	1
Slc13a5	0.00206696	-0.0603748	0.108	0.143	1
Tmod3	0.00207353	-0.103352	0.319	0.375	1
Sdf4	0.00209574	-0.0737384	0.455	0.529	1
Svil	0.00210281	0.242755	0.211	0.174	1
Larp1b	0.00210501	-0.0594671	0.136	0.177	1
Chadl	0.00210587	-0.156663	0.171	0.212	1
AW112010	0.00210978	-0.142432	0.218	0.267	1
Clec3b	0.00211269	0.0474709	0.308	0.251	1
Syap1	0.00212467	-0.0615889	0.127	0.166	1
Trps1	0.00213311	-0.103012	0.441	0.497	1
Zc3h12a	0.00214157	-0.0247598	0.102	0.138	1
Ltbp1	0.00215478	-0.115643	0.248	0.295	1
Mrpl28	0.00216004	-0.0467334	0.166	0.211	1
Mrc2	0.00216134	-0.0256197	0.158	0.204	1
Raly	0.00216459	-0.0761365	0.394	0.463	1
Gab1	0.00216652	-0.086698	0.111	0.146	1
Bmp1	0.00217566	-0.0835624	0.36	0.417	1
Taf13	0.00219014	-0.0244807	0.205	0.257	1
Ppp6r1	0.00219129	-0.0486407	0.082	0.114	1
Psmb3	0.00219217	-0.10809	0.525	0.589	1
P3h2	0.00219856	-0.0399513	0.074	0.104	1
Rps5	0.00219927	0.0834683	0.969	0.96	1
Znrf1	0.00221189	-0.0823746	0.109	0.144	1
Pdpn	0.00221378	0.229373	0.183	0.15	1
Rpf2	0.00221664	-0.0088895	0.079	0.11	1
Mcrip1	0.00222329	-0.0243777	0.35	0.424	1
Mtfr1l	0.00222654	-0.0406319	0.187	0.237	1
Cox6b1	0.00223085	0.147771	0.703	0.707	1
Rpl28	0.00223322	0.0872387	0.977	0.976	1
Ciao2a	0.00223498	-0.0913225	0.186	0.231	1
Cyb561d2	0.00224014	-0.037	0.079	0.11	1
Bckdha	0.00225337	-0.0560955	0.075	0.105	1
Raph1	0.00226703	0.230784	0.303	0.273	1
Wdr33	0.0022698	-0.0693245	0.183	0.228	1
Ppp2cb	0.00227732	-0.033332	0.14	0.183	1
Ndufa9	0.0022856	-0.0446893	0.162	0.207	1
Phrf1	0.00229172	-0.0539439	0.077	0.108	1
Slirp	0.00231208	0.243308	0.338	0.31	1
Dot1l	0.00232063	-0.0689656	0.159	0.201	1
Eps8l2	0.00233642	-0.0207498	0.084	0.116	1
Ptma	0.00235281	-0.123379	0.985	0.987	1
Pcyt2	0.00240059	-0.000948569	0.078	0.111	1
Chpt1	0.00242536	-0.0372805	0.224	0.277	1
Golga2	0.00242972	0.133899	0.165	0.132	1
Arl8a	0.00244068	-0.02326	0.158	0.203	1
Gps1	0.00248748	-0.00644097	0.198	0.25	1
Vamp8	0.00249188	-0.0520174	0.39	0.458	1
Hsd17b10	0.00249193	-0.0332153	0.239	0.294	1
Angptl4	0.00251228	-0.210216	0.197	0.238	1
Slc19a1	0.00251687	-0.057111	0.071	0.1	1
Celf2	0.00252836	0.216746	0.278	0.239	1
Lsm10	0.0025284	-0.0725351	0.071	0.1	1
Afap1	0.00253631	0.168928	0.15	0.117	1
Imp3	0.00254086	-0.0444265	0.304	0.364	1
Tbc1d15	0.00256613	-0.0598303	0.198	0.245	1
Emilin2	0.00258127	0.171616	0.146	0.113	1
Camk2d	0.00258414	-0.102931	0.291	0.34	1
Golph3	0.00258484	0.223826	0.393	0.371	1
Uck2	0.00258767	-0.058006	0.148	0.188	1
Cav1	0.00259817	0.215551	0.262	0.219	1
Idh2	0.00259834	-0.0792982	0.194	0.239	1
Yy1	0.00260088	-0.084598	0.349	0.41	1
Mocs2	0.00265051	-0.0386336	0.204	0.252	1
Aamdc	0.00265998	-0.0677706	0.142	0.183	1
Ppp1r10	0.00266832	-0.0584691	0.358	0.417	1
Vamp3	0.00268169	-0.0474933	0.242	0.297	1
Ppp1r12c	0.00268671	-0.0786484	0.125	0.163	1
Rbck1	0.00269416	-0.0399256	0.145	0.185	1
Decr1	0.00273942	-0.081317	0.111	0.145	1
Pttg1	0.00278107	-0.0548338	0.185	0.23	1
Stat3	0.00279296	-0.0753893	0.432	0.501	1
Pycr2	0.0027967	-0.0303837	0.095	0.129	1
Tmem160	0.00281486	-0.03597	0.327	0.392	1
Cpa6	0.00282046	-0.0301932	0.078	0.109	1
Fibin	0.0028268	-0.10324	0.217	0.266	1
Keap1	0.00283888	-0.0261716	0.144	0.186	1
Smchd1	0.00283963	-0.0813714	0.229	0.281	1
Romo1	0.00285524	0.204204	0.54	0.53	1
Cdc16	0.002856	-0.0597607	0.164	0.207	1
Tpm2	0.00288337	-0.105273	0.114	0.149	1
Usp53	0.00289784	-0.0102131	0.109	0.147	1
Mepce	0.00291412	-0.0896624	0.151	0.192	1
Sidt2	0.00292177	-0.0126239	0.162	0.206	1
Gale	0.00293954	-0.0570102	0.11	0.145	1
Snapc1	0.00294797	0.0199081	0.113	0.151	1
Rbfa	0.00295206	-0.0818844	0.096	0.129	1
Sptlc2	0.00296053	-0.0484711	0.147	0.188	1
Man1a	0.00299579	0.290439	0.407	0.387	1
Rnf6	0.00300671	-0.0687669	0.153	0.195	1
Gas5	0.00301565	0.134608	0.841	0.842	1
Cuedc2	0.00305136	-0.0652413	0.21	0.26	1
Hfe	0.00305704	-0.079216	0.076	0.105	1
Edem2	0.00305712	-0.00371802	0.084	0.116	1
Cebpa	0.00306989	-0.0748551	0.139	0.177	1
Acsl1	0.00307135	-0.048335	0.088	0.12	1
Lrp10	0.00309364	-0.0385689	0.211	0.262	1
Oxr1	0.0030963	-0.0304115	0.156	0.198	1
Rbmx	0.00311662	-0.139546	0.081	0.11	1
Slc40a1	0.00312133	-0.179833	0.077	0.106	1
Csnk1e	0.00313211	0.200293	0.239	0.207	1
Manbal	0.00316425	-0.04978	0.145	0.186	1
Rbm28	0.00318379	-0.0165669	0.139	0.18	1
Tnrc6a	0.00319356	-0.0544713	0.238	0.288	1
C1ra	0.00319838	-0.0686991	0.252	0.303	1
Arhgap23	0.00320604	-0.00822078	0.117	0.155	1
Cib1	0.00324381	-0.0506675	0.227	0.277	1
Blmh	0.00324889	-0.0271947	0.181	0.228	1
Bcor	0.00325105	-0.0199757	0.146	0.188	1
Camkk2	0.00327086	-0.0120011	0.145	0.187	1
Zfp24	0.00327332	-0.00660328	0.102	0.138	1
Clmp	0.0032857	-0.15973	0.257	0.303	1
Fam136a	0.00331065	-0.0249484	0.083	0.114	1
Hdac7	0.00332518	0.156895	0.113	0.084	1
Rb1cc1	0.00333811	-0.0377631	0.207	0.255	1
Fastk	0.00334248	-0.0556107	0.14	0.179	1
Edf1	0.00336416	-0.0676568	0.519	0.591	1
Gjc1	0.0033649	-0.0680352	0.077	0.106	1
Adprh	0.00339499	-0.0640758	0.193	0.236	1
Taf4b	0.00342724	0.00481481	0.109	0.145	1
Atp2b1	0.00342779	-0.09363	0.465	0.532	1
H3f3a	0.00343504	-0.084072	0.933	0.957	1
Itgb1	0.00345461	-0.117988	0.636	0.711	1
Vps28	0.00345605	-0.0177635	0.273	0.332	1
Zbtb8os	0.00345897	-0.0205208	0.116	0.153	1
Rpl12	0.00346311	0.0743692	0.939	0.934	1
Tpgs1	0.00346753	-0.0568351	0.102	0.136	1
Pdap1	0.00346758	-0.0723845	0.438	0.498	1
Tmem43	0.00347308	0.198529	0.22	0.187	1
Cdk12	0.00347457	-0.148254	0.227	0.274	1
Ifi27	0.00347685	-0.0756266	0.548	0.622	1
Efhd2	0.00348211	-0.0912467	0.205	0.249	1
Ndufa2	0.0034824	0.164321	0.677	0.677	1
Emd	0.0035075	-0.0303555	0.156	0.198	1
Fscn1	0.00353535	-0.0553272	0.239	0.288	1
Lxn	0.0035411	-0.073772	0.151	0.19	1
Fasn	0.00354632	-0.0639154	0.151	0.19	1
Rsbn1	0.00354675	-0.0624633	0.124	0.16	1
Srprb	0.00360859	-0.047767	0.15	0.192	1
Rnf139	0.00361599	-0.0748661	0.079	0.108	1
Dcun1d1	0.00362107	0.146061	0.131	0.101	1
Cox17	0.00362126	0.215345	0.42	0.403	1
Ssr2	0.00362402	-0.0892487	0.47	0.531	1
Txlna	0.00362813	-0.0567374	0.165	0.209	1
Pth1r	0.00363464	-0.0733846	0.272	0.325	1
Gadd45b	0.00364192	-0.156975	0.726	0.759	1
Timm22	0.00367762	-0.0166293	0.128	0.166	1
Prxl2b	0.00370765	-0.020893	0.089	0.121	1
Rin2	0.00370906	-0.0389479	0.202	0.25	1
Mvp	0.0037125	-0.0594359	0.11	0.145	1
Trappc6a	0.00371756	-0.0511857	0.154	0.195	1
Pde6d	0.00373141	-0.010508	0.132	0.173	1
Pfkp	0.00373452	-0.0176451	0.178	0.224	1
Efcab1	0.00375269	-0.0169962	0.074	0.103	1
Mrps15	0.00376399	-0.0154169	0.172	0.218	1
Cav2	0.00376546	0.226761	0.147	0.116	1
Rrp7a	0.0037893	-0.0267816	0.09	0.121	1
Smpdl3a	0.00380665	-0.0656274	0.259	0.309	1
Nabp2	0.00381995	-0.0285389	0.167	0.21	1
Dctn3	0.00382147	-0.0393193	0.311	0.369	1
Rnf115	0.00382781	-0.0900181	0.117	0.151	1
Peak1	0.00384892	-0.0601121	0.191	0.236	1
Cisd2	0.00385133	-0.0313658	0.304	0.366	1
Slc39a7	0.00388668	-0.0409609	0.263	0.317	1
Crebrf	0.00390067	-0.056072	0.17	0.212	1
Akr1b3	0.00390296	-0.0314698	0.22	0.268	1
Sec61b	0.00392181	0.160172	0.645	0.634	1
Xrn2	0.00393151	-0.0687354	0.232	0.279	1
Aasdhppt	0.00394631	-0.0118589	0.132	0.17	1
Sertad1	0.00395757	-0.15114	0.531	0.599	1
Slc4a7	0.00398919	-0.0556464	0.1	0.134	1
Mpdz	0.0040326	-0.133191	0.203	0.245	1
Itga1	0.00404585	-0.0394628	0.252	0.301	1
Tmem9b	0.00405027	-0.0245262	0.155	0.195	1
Cox7b	0.00405139	0.162538	0.656	0.674	1
Sec24c	0.00407638	-0.0685588	0.097	0.129	1
Angptl2	0.00410196	-0.0848687	0.281	0.331	1
Grasp	0.00412136	-0.0299703	0.082	0.113	1
Dapk3	0.00414334	-0.0337084	0.09	0.122	1
Hsph1	0.00416186	0.175761	0.266	0.231	1
Fbrsl1	0.00416229	-0.0656638	0.085	0.115	1
Pcolce	0.00416357	-0.109482	0.534	0.594	1
Prps1	0.00416474	-0.0497751	0.139	0.177	1
Got2	0.00417258	-0.0536359	0.138	0.179	1
Mrps10	0.00420556	-0.0324184	0.091	0.122	1
Grn	0.00421865	-0.0626896	0.403	0.474	1
Fxr1	0.00424067	-0.057611	0.25	0.301	1
Dlx5	0.00424758	-0.121067	0.098	0.129	1
Hnrnpk	0.00427807	0.122386	0.76	0.771	1
Mif	0.00428239	-0.0926548	0.461	0.518	1
Mrpl33	0.00429388	0.177488	0.563	0.559	1
Ahnak2	0.00430765	0.18773	0.152	0.123	1
Psmc6	0.00431395	-0.0510981	0.352	0.414	1
Cyhr1	0.00432043	-0.0526862	0.188	0.231	1
Nop53	0.00432395	-0.0186682	0.242	0.295	1
Ndufb9	0.00432977	-0.0498243	0.579	0.668	1
Ggt5	0.00433938	-0.0906948	0.109	0.142	1
Psmd1	0.00434785	-0.0769204	0.261	0.31	1
Herc1	0.00435508	-0.0714983	0.211	0.261	1
Cndp2	0.00436352	-0.0604647	0.073	0.101	1
Nrip1	0.00436374	-0.0291324	0.252	0.303	1
Tet2	0.00437303	-0.0350871	0.09	0.121	1
Dnajc25	0.00438389	-0.0549776	0.246	0.296	1
Cct3	0.00443104	-0.0342344	0.35	0.413	1
Commd3	0.0044489	-0.0310532	0.293	0.351	1
Znrf2	0.00447863	-0.0629768	0.108	0.141	1
Coq2	0.00448765	-0.0413309	0.108	0.142	1
Sbno1	0.0044915	-0.0260067	0.258	0.312	1
Dnaja2	0.0045088	-0.0175562	0.316	0.38	1
Arl2bp	0.00451333	-0.0189276	0.18	0.224	1
Pon2	0.00454352	-0.0886705	0.22	0.265	1
Fbl	0.00454423	-0.00619034	0.257	0.317	1
Exoc5	0.00454569	-0.0252696	0.207	0.255	1
Fzd5	0.00455046	-0.102989	0.107	0.139	1
Ssb	0.00457876	0.165316	0.545	0.546	1
Hilpda	0.00459129	-0.0812962	0.164	0.203	1
C1qtnf1	0.00460116	-0.0741823	0.092	0.123	1
Podn	0.00463598	-0.126433	0.094	0.124	1
Dguok	0.00467248	-0.0499193	0.151	0.192	1
Plac8	0.00467837	-0.20144	0.079	0.107	1
Psmd6	0.00467855	-0.0604961	0.255	0.306	1
Clptm1	0.00468904	-0.0641006	0.162	0.202	1
Mrps16	0.00468946	-0.0195847	0.29	0.351	1
Epc1	0.00472866	-0.0770889	0.141	0.177	1
Fosl1	0.00473524	0.00393805	0.09	0.122	1
Adamts5	0.00475005	0.17305	0.306	0.27	1
Ankrd12	0.00476256	-0.0584546	0.332	0.388	1
Pcnx	0.00480692	-0.0675336	0.157	0.195	1
Sumo2	0.00482535	-0.0702613	0.689	0.751	1
Setd1b	0.00484546	0.141448	0.15	0.118	1
Ash2l	0.00487336	-0.0500578	0.078	0.105	1
Col8a1	0.00489593	0.105464	0.213	0.257	1
Nfe2l2	0.00490218	-0.0375778	0.337	0.397	1
Tmem50a	0.0049088	-0.0333279	0.544	0.627	1
Ets1	0.00492493	0.0161098	0.221	0.275	1
Hivep3	0.00492961	-0.0607214	0.186	0.228	1
Serpinb6a	0.00493971	0.242979	0.573	0.564	1
Plekhm2	0.00498821	-0.0555131	0.091	0.121	1
Rad23b	0.00500193	-0.0182623	0.23	0.282	1
Fus	0.00500202	-0.113098	0.686	0.762	1
Spon1	0.00500235	-0.0644625	0.076	0.104	1
Xylt1	0.0050243	-0.0974232	0.199	0.238	1
1110038B12Rik	0.00503338	0.226132	0.331	0.306	1
Ifngr1	0.00504162	-0.0651646	0.296	0.348	1
Abhd12	0.0050457	-0.0564899	0.138	0.175	1
Maz	0.00507542	-0.0283704	0.141	0.179	1
Atp6v1d	0.00508376	-0.00325812	0.18	0.225	1
Urod	0.00509911	-0.0756384	0.098	0.129	1
Kif13b	0.00510278	-0.0283449	0.122	0.16	1
Tln1	0.00511454	-0.0620143	0.375	0.442	1
Psmc4	0.00511976	-0.0274585	0.229	0.279	1
Qrich1	0.00512173	-0.02774	0.136	0.174	1
Nfil3	0.00512736	-0.111909	0.151	0.188	1
Bcl10	0.00513173	-0.0146176	0.221	0.273	1
Cyc1	0.00515145	-0.0255522	0.271	0.329	1
Mras	0.0051816	-0.0364924	0.126	0.162	1
Rps10	0.00519071	0.0688081	0.974	0.979	1
Dnttip1	0.005203	-0.0273198	0.102	0.136	1
Nfyc	0.00523209	-0.0130392	0.099	0.132	1
Ckap4	0.0052503	-0.0935993	0.428	0.486	1
Bptf	0.00525126	-0.0548436	0.342	0.402	1
Plat	0.00531036	0.142036	0.102	0.075	1
Steap1	0.00531697	-0.0239915	0.09	0.121	1
P3h1	0.00537564	-0.0627987	0.213	0.258	1
Cdkn1a	0.00539031	0.120929	0.624	0.605	1
Atp5j2	0.00540315	0.140349	0.716	0.721	1
Ube2l3	0.00541784	-0.0418204	0.369	0.436	1
Zcchc9	0.00542915	-0.0562693	0.111	0.145	1
Psmb1	0.00543978	-0.0686208	0.529	0.591	1
Prss50	0.00544549	-0.0511176	0.089	0.119	1
Slc2a1	0.00547131	-0.0189856	0.133	0.17	1
Gnl1	0.00548569	-0.0282009	0.151	0.19	1
Tkt	0.00550784	-0.082474	0.335	0.386	1
Ube2d2a	0.00551118	-0.0264485	0.437	0.512	1
Csad	0.00551368	-0.080919	0.114	0.146	1
Zswim6	0.00554969	-0.0726868	0.135	0.171	1
Ankrd17	0.00555008	-0.0843008	0.327	0.385	1
Lmcd1	0.00555416	-0.0778925	0.143	0.179	1
Cdc123	0.00555435	-0.012996	0.197	0.242	1
Npepps	0.00562613	0.182548	0.21	0.18	1
Apod	0.0056277	-0.0785342	0.265	0.321	1
Cspp1	0.00563516	-0.0387201	0.134	0.17	1
Pusl1	0.00565094	-0.0350578	0.073	0.1	1
Ifi27l2a	0.00568683	0.348879	0.136	0.106	1
Tmem208	0.00574619	-0.0489262	0.299	0.352	1
Gpc1	0.00577376	-0.00895695	0.191	0.235	1
Ndufs4	0.00580082	-0.0127603	0.315	0.375	1
Ccnd2	0.00580941	0.234358	0.342	0.312	1
Srxn1	0.00581502	-0.142475	0.182	0.219	1
Ninj2	0.00581647	-0.0244286	0.091	0.122	1
Chst12	0.00584621	0.00067682	0.133	0.171	1
Gnb4	0.0058685	-0.0505075	0.161	0.201	1
Slc26a2	0.00590049	-0.0712192	0.214	0.256	1
Mrpl41	0.00592567	-0.0333451	0.155	0.196	1
Cux1	0.00595582	-0.108936	0.19	0.229	1
Ism1	0.00595713	-0.0424093	0.087	0.116	1
Mafg	0.00596375	-0.0528561	0.232	0.276	1
Adam9	0.00599467	0.169445	0.16	0.132	1
Supt3	0.00604053	-0.00721569	0.075	0.103	1
Cmtm7	0.00604331	-0.0419835	0.199	0.242	1
Rce1	0.0060986	-0.0244152	0.093	0.124	1
Kdm5b	0.00610203	0.00568739	0.19	0.237	1
Hspd1	0.00610839	0.207927	0.451	0.443	1
Tmem222	0.0061252	0.000271894	0.117	0.152	1
Ube2e3	0.00613851	-0.0303518	0.299	0.357	1
Nelfb	0.00613939	-0.045922	0.093	0.124	1
Fam49b	0.00614913	-0.0417694	0.109	0.142	1
Stk26	0.0061583	-0.0418748	0.154	0.193	1
Arhgap17	0.00617486	-0.0328043	0.232	0.279	1
Slc12a4	0.00617975	-0.0507909	0.149	0.188	1
Srpk1	0.0061995	-0.0114083	0.151	0.192	1
Plpbp	0.00626131	-0.0611658	0.135	0.171	1
Tom1l2	0.00628515	0.00709471	0.073	0.101	1
Crip2	0.00628797	0.164473	0.498	0.475	1
Gda	0.00630624	0.13496	0.135	0.105	1
Fmr1	0.0063609	-0.0463955	0.206	0.251	1
Emc8	0.00637781	-0.0311834	0.156	0.195	1
Atp5o	0.0063906	-0.0805643	0.53	0.595	1
Pabpn1	0.00640474	-0.0367641	0.417	0.485	1
Has1	0.00640683	0.242522	0.234	0.198	1
Cfdp1	0.00641134	0.00322248	0.325	0.386	1
Csnk1g3	0.00641408	-0.0484067	0.165	0.204	1
Ilf3	0.00644175	-0.00803521	0.132	0.17	1
Sub1	0.00647152	0.147461	0.622	0.627	1
Gga1	0.00648033	-0.0401345	0.086	0.115	1
Sf3b3	0.00650782	-0.0387352	0.238	0.286	1
Rcor1	0.0065311	-0.0143125	0.123	0.159	1
Calm3	0.00654447	-0.0474208	0.36	0.421	1
Ptdss1	0.00657308	-0.0473215	0.097	0.128	1
Krtcap2	0.00658765	0.136007	0.688	0.698	1
Gm17018	0.0065976	-0.0174942	0.085	0.114	1
Atf6	0.00661969	-0.0423948	0.125	0.16	1
Mapkapk2	0.00662056	-0.0267278	0.195	0.24	1
Acadvl	0.00664074	-0.0188514	0.152	0.192	1
Morf4l2	0.0066532	0.13543	0.602	0.597	1
Sart1	0.00666186	-0.038372	0.085	0.114	1
Atp6ap2	0.00667227	-0.0432731	0.276	0.33	1
Cnot10	0.00668658	-0.0581336	0.081	0.109	1
Ralbp1	0.0066888	0.191345	0.37	0.344	1
Oxa1l	0.00668944	-0.069825	0.081	0.108	1
Scand1	0.00673396	-0.0197109	0.452	0.526	1
Susd5	0.00673425	-0.0649054	0.151	0.188	1
Samd9l	0.00675139	-0.115488	0.102	0.132	1
Gdf10	0.00675699	-0.0106464	0.165	0.206	1
Lima1	0.00675821	0.235565	0.352	0.326	1
Riok1	0.00677449	-0.0685443	0.125	0.158	1
Fst	0.00679547	-0.0802561	0.212	0.254	1
Elp5	0.00686674	0.0239276	0.142	0.182	1
Dipk2a	0.00687503	0.0113891	0.217	0.267	1
Ndfip2	0.00690007	0.0017113	0.206	0.253	1
Rpl4	0.00692863	0.107509	0.804	0.801	1
Slco3a1	0.00692965	-0.0908676	0.169	0.208	1
Supt5	0.00693355	-0.052275	0.211	0.255	1
Spred1	0.00695555	-0.0222114	0.271	0.323	1
Stim2	0.00695806	-0.0452641	0.106	0.139	1
C1qbp	0.00696923	-0.0294122	0.265	0.318	1
Asnsd1	0.00699568	-0.03577	0.085	0.113	1
Sept9	0.00702643	-0.0389665	0.149	0.187	1
Rnf38	0.00707144	-0.0524611	0.099	0.129	1
Bmpr2	0.00717311	-0.0315609	0.365	0.422	1
Fxyd2	0.00718531	-0.358361	0.184	0.215	1
Yeats4	0.00718678	-0.0326024	0.124	0.158	1
Srsf9	0.00719733	0.173495	0.413	0.396	1
Vbp1	0.00732411	-0.0203059	0.204	0.249	1
BC029722	0.00732932	-0.05952	0.078	0.105	1
Tor1a	0.00733202	-0.0412997	0.117	0.15	1
Ube2m	0.00734053	-0.0387598	0.362	0.421	1
Clpx	0.00734302	-0.0497595	0.11	0.142	1
Fam171a1	0.00735156	0.135132	0.107	0.081	1
Junb	0.00735531	0.0680713	0.915	0.911	1
Impa1	0.00737525	-0.049816	0.138	0.174	1
Mob2	0.00739514	-0.120087	0.122	0.154	1
Slc20a1	0.00741686	-0.0447777	0.204	0.247	1
Ankrd28	0.00744494	-0.0398541	0.159	0.197	1
Lrrfip1	0.00744687	-0.0322569	0.218	0.264	1
Ift27	0.00746971	0.00571748	0.152	0.192	1
Ccdc85b	0.00747115	-0.0452074	0.29	0.346	1
Tpp1	0.00747958	-0.0410253	0.212	0.258	1
Tcta	0.00752001	-0.0173652	0.075	0.102	1
Psmb2	0.00752554	-0.0420722	0.467	0.529	1
Shmt2	0.00752817	-0.00898532	0.084	0.114	1
Clec2d	0.00754618	-0.129112	0.206	0.248	1
Fchsd2	0.0075474	-0.0226806	0.109	0.142	1
Atp2c1	0.00756079	-0.0141816	0.115	0.149	1
Qars	0.00757321	-0.0267556	0.1	0.131	1
Ciapin1	0.00759627	-0.0129974	0.087	0.116	1
Appl2	0.0076103	-0.0306194	0.099	0.13	1
Cetn2	0.00763157	-0.0427753	0.172	0.212	1
Gon4l	0.00763308	-0.0560007	0.081	0.109	1
Gramd2	0.00766197	-0.0137018	0.092	0.123	1
Irak1bp1	0.00767697	0.0131911	0.103	0.135	1
Sfrp1	0.00768043	-0.0630638	0.078	0.104	1
Ext1	0.00768701	-0.0498562	0.165	0.204	1
Aars	0.00768863	-0.0124997	0.114	0.147	1
Gclm	0.00771199	-0.0200907	0.23	0.277	1
Sgpl1	0.00774543	-0.0451332	0.091	0.121	1
Noc2l	0.00775926	-0.0544754	0.103	0.134	1
Hoxa7	0.00777538	-0.0814764	0.08	0.107	1
Pex3	0.00782175	-0.0138296	0.08	0.108	1
Agpat4	0.00782395	-0.0290787	0.227	0.272	1
1110008P14Rik	0.00783984	0.00733023	0.186	0.232	1
Agpat3	0.00784382	-0.0685615	0.127	0.16	1
Ift46	0.00785892	-0.0112476	0.088	0.118	1
Lage3	0.00786818	-0.033369	0.183	0.225	1
Slc35d1	0.00787673	-0.0366622	0.118	0.151	1
Cars	0.00789623	-0.0102019	0.078	0.105	1
Stk16	0.00792074	-0.0308756	0.159	0.199	1
Dhx30	0.00800856	-0.0647435	0.081	0.108	1
Ss18	0.00803058	-0.0195185	0.17	0.212	1
Ddrgk1	0.00806702	-0.0335034	0.307	0.365	1
Tmem88	0.00807829	-0.054365	0.093	0.123	1
Tspo	0.00816724	0.140664	0.489	0.453	1
2410002F23Rik	0.00818829	-0.0317912	0.103	0.134	1
Ndufaf2	0.00818928	-0.0517575	0.154	0.19	1
Pgls	0.00820004	-0.0382915	0.403	0.46	1
Ep400	0.00821248	-0.0421135	0.212	0.258	1
Csnk1d	0.0082508	-0.0371865	0.202	0.245	1
1810037I17Rik	0.00826254	0.181821	0.58	0.586	1
Gatd1	0.008292	-0.0323803	0.123	0.156	1
Ptprg	0.00833391	-0.0686571	0.122	0.155	1
Usp8	0.00838217	-0.0604016	0.127	0.16	1
Rsbn1l	0.00838228	-0.0963655	0.187	0.225	1
Trappc13	0.00838731	-0.0344309	0.086	0.114	1
Col9a2	0.00839417	-0.315762	0.194	0.223	1
Sptbn1	0.00848373	0.260145	0.613	0.625	1
Osr2	0.00850908	0.151009	0.126	0.1	1
Ift52	0.00852456	0.00384412	0.075	0.101	1
Dnajc1	0.00853464	-0.0390627	0.251	0.301	1
Leprot	0.00856506	0.000560902	0.29	0.344	1
Myo1c	0.00859082	-0.063072	0.178	0.216	1
Cpsf7	0.00864692	-0.00666799	0.116	0.15	1
Cop1	0.00864959	-0.0430238	0.207	0.249	1
Cox4i1	0.00865587	0.0864812	0.898	0.917	1
Pitpnc1	0.00867047	0.0171559	0.154	0.193	1
Pmvk	0.00867174	-0.100835	0.165	0.198	1
Ppp2r1a	0.00869695	-0.00500887	0.207	0.252	1
Tsen34	0.00874256	-0.0429297	0.261	0.313	1
Rabac1	0.00878696	-0.0557823	0.67	0.727	1
Il3ra	0.00880583	-0.0905944	0.079	0.104	1
Clcc1	0.0088233	-0.0764103	0.094	0.122	1
Tnfaip6	0.00886225	0.144768	0.277	0.238	1
Zc3hav1	0.00887342	-0.0114005	0.25	0.299	1
Lrp1	0.00888308	0.249604	0.596	0.592	1
Stard4	0.00891244	-0.031181	0.107	0.138	1
Pygl	0.00892564	-0.0231473	0.106	0.138	1
Tlk2	0.00894001	-0.00972682	0.107	0.14	1
Ubl4a	0.00901722	-0.0145092	0.166	0.205	1
P2rx4	0.00903734	-0.0900166	0.105	0.134	1
Eif4a3	0.00914036	-0.0249152	0.253	0.305	1
Rnf215	0.00914318	-0.056552	0.101	0.13	1
1600002K03Rik	0.00917422	-0.00927945	0.087	0.115	1
Samm50	0.00919162	-0.0223103	0.171	0.212	1
Ddr1	0.00919528	-0.0178955	0.084	0.112	1
As3mt	0.00922319	-0.0557597	0.085	0.112	1
Fbxw2	0.00924039	0.000857574	0.147	0.183	1
Meg3	0.00926776	0.181504	0.354	0.32	1
Mrpl18	0.00929484	-0.0447266	0.23	0.276	1
Tln2	0.00935948	-0.0457121	0.176	0.213	1
Cyfip1	0.00937588	-0.0488551	0.202	0.243	1
Nkap	0.00940331	-0.0266942	0.133	0.166	1
Fgfrl1	0.00940527	-0.0498226	0.19	0.229	1
Dcun1d5	0.0094057	-0.0243999	0.288	0.342	1
Ubald1	0.00941959	-0.00816203	0.115	0.148	1
Fam92a	0.00943614	-0.0199172	0.163	0.201	1
Eml4	0.00945593	-0.0612627	0.114	0.145	1
Tpbg	0.00945891	-0.0456321	0.11	0.141	1
Aldh7a1	0.00949373	-0.0195085	0.13	0.165	1
Id3	0.00953301	-0.187971	0.806	0.832	1
Serpina1a	0.00954057	-0.0433429	0.093	0.121	1
Egfr	0.00955564	-0.0666283	0.182	0.222	1
Pak1	0.00956395	-0.00928587	0.094	0.124	1
Ace	0.00957587	-0.0923079	0.088	0.115	1
Btaf1	0.00957688	-0.0227686	0.107	0.138	1
Rpl7a	0.00964195	0.0983582	0.897	0.882	1
Ripor1	0.00965033	-0.0576357	0.095	0.124	1
BC005624	0.00967022	-0.0192994	0.181	0.222	1
Ccdc25	0.00972774	-0.0404712	0.152	0.189	1
Emg1	0.00972779	-0.017464	0.282	0.335	1
Susd6	0.00976007	-0.0257613	0.121	0.154	1
Trp53inp2	0.00987001	-0.0100349	0.081	0.109	1
Tfpi2	0.0099025	-0.0910396	0.076	0.101	1
Snrnp70	0.0099046	-0.0115878	0.342	0.401	1
Srgap2	0.0099264	-0.0411455	0.135	0.168	1
Ufd1	0.00994272	-0.00775691	0.133	0.168	1
Taf7	0.00994363	0.0221028	0.19	0.232	1
Slc16a2	0.0099715	-0.00873185	0.123	0.158	1
Plod3	0.01005	-0.0213603	0.225	0.271	1
Dcaf7	0.0100532	-0.0747746	0.106	0.136	1
Cnih4	0.0100999	-0.0704801	0.323	0.376	1
Iqgap1	0.010105	-0.0709852	0.464	0.527	1
Apex1	0.0101112	-0.0380095	0.166	0.205	1
Mrpl40	0.0101822	-0.0559226	0.099	0.127	1
Ube2q1	0.0102302	-0.0441019	0.171	0.208	1
Arfip2	0.0102373	-0.00677722	0.074	0.1	1
Colgalt2	0.0102502	-0.0656716	0.143	0.177	1
Pbxip1	0.0102884	-0.0256952	0.198	0.241	1
Mprip	0.0103112	-0.0405545	0.332	0.388	1
Safb2	0.0104153	0.00204443	0.123	0.157	1
Taf15	0.0104185	0.0241575	0.163	0.203	1
Rps19	0.0104707	0.0664543	0.969	0.967	1
Pofut2	0.010506	-0.0252035	0.328	0.384	1
Psen1	0.0105124	-0.0349165	0.092	0.121	1
Paf1	0.0105139	-0.0283812	0.13	0.163	1
Tmem238	0.0106412	-0.0146125	0.148	0.186	1
Tacc1	0.0106451	-0.0633723	0.347	0.399	1
Aip	0.0106527	-0.0292317	0.16	0.198	1
Il17b	0.0106568	-0.0189267	0.117	0.149	1
Mrpl42	0.0106612	-0.0161257	0.315	0.373	1
Hint2	0.0106724	-0.00996857	0.173	0.214	1
Wipf1	0.0107551	0.228103	0.232	0.206	1
Ywhab	0.0107729	0.151982	0.624	0.625	1
Sumf1	0.0107769	-0.0196772	0.083	0.11	1
Col9a1	0.0108081	-0.303121	0.189	0.219	1
Piezo1	0.0108521	-0.0131656	0.126	0.16	1
Plaat3	0.0108583	0.158023	0.139	0.112	1
Zfp706	0.0108614	-0.0247344	0.358	0.416	1
Anxa3	0.0108622	0.193248	0.23	0.197	1
Yrdc	0.0108762	-0.0267788	0.178	0.216	1
Ginm1	0.0109049	0.00416458	0.26	0.314	1
Numa1	0.0109235	-0.0254055	0.16	0.197	1
Exosc7	0.0109298	-0.0414961	0.102	0.132	1
Trabd	0.0109426	-0.0253672	0.105	0.136	1
Ogn	0.0109434	0.395877	0.466	0.451	1
Ier3ip1	0.0109781	0.16047	0.495	0.474	1
Glmp	0.0110096	-0.0460617	0.169	0.205	1
Smad7	0.0110491	-0.0565249	0.443	0.501	1
Arhgef7	0.0110662	0.0103574	0.104	0.135	1
Eif4a1	0.0112206	-0.108007	0.797	0.837	1
Arfgef2	0.0112296	-0.0321296	0.081	0.107	1
Peli1	0.011248	-0.087431	0.232	0.273	1
H2afy	0.01126	-0.0586759	0.327	0.379	1
Slc9a3r2	0.0112631	-0.00939933	0.134	0.168	1
R3hdm4	0.0112823	-0.0472233	0.228	0.273	1
Lama4	0.0113412	-0.0862744	0.192	0.229	1
Arid2	0.0113545	-0.0341421	0.118	0.149	1
Ncor1	0.0113586	-0.0807342	0.416	0.475	1
Hivep1	0.0114169	-0.02846	0.1	0.129	1
Ebf2	0.011433	0.207972	0.18	0.152	1
Actg1	0.0114675	-0.12981	0.907	0.929	1
Pgam1	0.0114683	-0.0874677	0.392	0.434	1
4932438A13Rik	0.0115457	-0.0190509	0.204	0.25	1
Tmem219	0.0115819	0.0162418	0.136	0.173	1
Ndufa8	0.0116076	-0.0320903	0.362	0.415	1
Zfc3h1	0.0116229	-0.0313862	0.085	0.112	1
Trir	0.0117555	-0.0134057	0.383	0.441	1
Ube2i	0.0117597	-0.0540638	0.405	0.458	1
Sox6	0.0117654	-0.0423555	0.105	0.135	1
Pqlc1	0.0117859	-0.056305	0.192	0.232	1
Marc2	0.0118027	-0.0436165	0.27	0.317	1
Wipi2	0.011819	-0.0130587	0.13	0.163	1
Fkbp9	0.0118197	-0.0855346	0.48	0.54	1
Timm44	0.0118254	-0.0255846	0.077	0.102	1
Kpna4	0.0118619	-0.0487438	0.213	0.256	1
Ebpl	0.0118964	-0.0381468	0.176	0.216	1
Hars	0.0118995	-0.0414069	0.139	0.173	1
Nr2f6	0.0119509	-0.0521625	0.112	0.142	1
Mydgf	0.0119885	-0.0496863	0.37	0.421	1
Clk3	0.012008	-0.0639642	0.113	0.142	1
Tmem134	0.0120976	-0.00828464	0.261	0.314	1
Tpm1	0.012129	-0.141126	0.544	0.577	1
Nrd1	0.0121332	-0.0629105	0.17	0.207	1
Mthfd2	0.0122692	-0.0591637	0.165	0.199	1
Adgrf5	0.0122732	0.0789097	0.177	0.219	1
Snrpa	0.0122831	0.0255735	0.174	0.216	1
Itga10	0.0123347	-0.000270302	0.082	0.109	1
Capg	0.0123424	0.248575	0.325	0.304	1
Gpcpd1	0.0123646	-0.0596226	0.079	0.103	1
Dido1	0.0124753	-0.00249082	0.099	0.128	1
Micos13	0.0125225	-0.0301836	0.433	0.496	1
Fam76a	0.01253	-0.0760091	0.223	0.266	1
Car12	0.0125348	-0.0277798	0.12	0.151	1
Psmd10	0.0125501	-0.0286873	0.089	0.116	1
Tecr	0.0125726	-0.0249701	0.352	0.408	1
Commd7	0.0126636	-0.0275484	0.156	0.192	1
Kcmf1	0.0126768	-0.0247885	0.269	0.318	1
Gosr2	0.0127529	-0.0294241	0.112	0.143	1
Timm17a	0.0127599	-0.0216969	0.258	0.308	1
Myl6	0.0127907	-0.0882992	0.916	0.942	1
1810055G02Rik	0.0127912	-0.0255827	0.118	0.149	1
Nek1	0.0127928	-0.0437674	0.084	0.11	1
Top2b	0.012802	-0.0489451	0.277	0.325	1
Eif3a	0.0128112	0.172728	0.513	0.506	1
Actr1b	0.0128132	-0.0329267	0.147	0.183	1
Mcfd2	0.0128155	-0.0303797	0.214	0.255	1
Rangrf	0.0128329	-0.0285671	0.091	0.119	1
Wdr74	0.0128441	-0.0252356	0.091	0.118	1
Tcerg1	0.012866	-0.000686794	0.18	0.219	1
Nbdy	0.0129092	-0.0305383	0.227	0.271	1
Usp36	0.0129093	0.0162167	0.097	0.127	1
Glrx5	0.0129192	-0.0141441	0.266	0.316	1
Nop56	0.0130081	-0.00441888	0.248	0.296	1
Txndc12	0.0130242	-0.0206862	0.132	0.164	1
Mcrs1	0.0130408	0.0178383	0.116	0.148	1
Mvb12a	0.0131182	-0.0214878	0.225	0.269	1
Eif3g	0.0131251	-0.0397644	0.288	0.339	1
Hnrnpa2b1	0.0131426	0.123779	0.783	0.793	1
Ckap5	0.0131918	-0.0406433	0.116	0.146	1
Micall1	0.013201	-0.0871426	0.142	0.173	1
Yif1a	0.013226	-0.0440908	0.233	0.278	1
Lsm1	0.0132575	-0.0414878	0.192	0.231	1
Slc25a1	0.0134878	-0.0147419	0.108	0.138	1
Egr1	0.0135038	0.0522712	0.874	0.858	1
Acaa1a	0.0135136	0.172147	0.249	0.223	1
Pno1	0.0135139	-0.0352584	0.1	0.128	1
Yod1	0.013605	-0.0449217	0.12	0.151	1
Aifm1	0.0136124	-0.0165564	0.084	0.111	1
Slc31a1	0.0136264	-0.0258039	0.146	0.179	1
Snd1	0.0136381	-0.0252662	0.15	0.186	1
Tcf7l2	0.0137684	-0.0544007	0.31	0.362	1
Tapbp	0.0137931	-0.0559501	0.348	0.397	1
Khdc4	0.013794	-0.0767439	0.111	0.14	1
Sema3d	0.0138233	0.00821693	0.088	0.116	1
Hs2st1	0.0138434	-0.0318817	0.139	0.173	1
Mdm2	0.013876	-0.0218864	0.197	0.238	1
Nsd3	0.0138963	-0.00473031	0.362	0.423	1
Prelid1	0.0139501	-0.0144443	0.346	0.403	1
Idh3b	0.0139587	0.134738	0.182	0.156	1
Nasp	0.0139765	-0.0802405	0.323	0.371	1
Cdc42ep4	0.0139804	-0.0414391	0.089	0.115	1
Ppp1r12a	0.0140118	-0.052714	0.265	0.312	1
Prkab2	0.0140472	-0.0501394	0.083	0.108	1
Snx17	0.0140907	-0.0420937	0.211	0.25	1
Ramac	0.0141724	-0.0487482	0.199	0.238	1
Pex13	0.0141894	-0.018835	0.09	0.116	1
Phip	0.0142373	-0.0583521	0.246	0.286	1
Polr3gl	0.0143345	0.076021	0.102	0.078	1
Spry2	0.014338	0.174812	0.14	0.115	1
S100a4	0.0143764	0.0969561	0.354	0.315	1
Flrt2	0.0144313	0.179451	0.187	0.16	1
Ptms	0.0144927	0.153826	0.746	0.751	1
Tatdn1	0.014501	-0.0235349	0.081	0.106	1
Fto	0.0145606	-0.0272466	0.183	0.222	1
Eri1	0.0145732	-0.0278996	0.091	0.117	1
Ublcp1	0.0145785	-0.0394272	0.128	0.159	1
Sec11c	0.0146342	-0.0444393	0.244	0.289	1
Ryk	0.0147245	-0.061831	0.335	0.384	1
Ranbp9	0.014802	-0.0679127	0.114	0.142	1
Zfhx3	0.0148232	0.261368	0.316	0.295	1
Tdp2	0.0149611	-0.0246726	0.109	0.138	1
Ppm1g	0.0150194	-0.0276564	0.184	0.224	1
Slc30a5	0.0150453	0.124221	0.136	0.11	1
Phf8	0.0151162	-0.00857512	0.078	0.103	1
Spcs3	0.0151435	-0.00898855	0.174	0.213	1
Gusb	0.0151708	-0.000334106	0.152	0.188	1
Bzw2	0.0151937	-0.00388375	0.182	0.223	1
Psmc1	0.0152125	0.175325	0.242	0.217	1
Wdr61	0.0152603	0.0194943	0.226	0.272	1
Add3	0.0152639	0.198931	0.234	0.208	1
Cyp51	0.0152719	-0.0614213	0.178	0.212	1
Dhrs3	0.0153018	-0.0421518	0.134	0.164	1
Nt5c3b	0.0153102	0.00476042	0.115	0.146	1
Cnmd	0.0153608	-0.337967	0.188	0.212	1
Prnp	0.0153624	0.170701	0.492	0.479	1
Akt1	0.0153891	-0.000499078	0.261	0.312	1
Hspa8	0.0153907	0.0316963	0.952	0.955	1
Sox9	0.0154059	-0.0981578	0.317	0.36	1
Col14a1	0.0154389	0.175876	0.226	0.192	1
Zc3h14	0.0154398	-0.0307923	0.153	0.188	1
Calm2	0.0155147	-0.0267549	0.844	0.894	1
Rpain	0.015515	-0.0494007	0.09	0.115	1
Mrpl2	0.0155458	-0.0252682	0.136	0.168	1
Cct5	0.015694	-0.0355548	0.397	0.451	1
Bglap	0.0157346	0.763281	0.203	0.174	1
Ccni	0.0157668	0.0281996	0.301	0.358	1
Xpa	0.0157955	-0.0108993	0.097	0.125	1
Tanc1	0.015801	0.03309	0.145	0.181	1
Pcdh7	0.0158103	0.138429	0.126	0.101	1
Camta1	0.0158463	-0.0183357	0.156	0.191	1
Sbf2	0.0158778	-0.0743349	0.143	0.174	1
Zfp330	0.0158935	-0.0267818	0.163	0.199	1
Naxd	0.0159391	-0.0288314	0.23	0.273	1
Myo9a	0.0159392	-0.0207389	0.164	0.199	1
Fmo1	0.0159653	-0.0629947	0.153	0.186	1
Bcap31	0.0159728	0.0047743	0.419	0.488	1
Myd88	0.0159979	-0.054839	0.197	0.236	1
Xpr1	0.0159994	-0.00460037	0.132	0.165	1
Rps19bp1	0.0160017	-0.00819472	0.13	0.163	1
Fbln5	0.0160961	-0.120524	0.372	0.403	1
Bud23	0.0161039	-0.0434523	0.127	0.158	1
Tcp11l2	0.0161454	-0.0701965	0.191	0.226	1
Flna	0.0161977	-0.0690019	0.285	0.335	1
Alg5	0.0162306	-0.0281328	0.237	0.279	1
Tgoln1	0.0162487	-0.0312655	0.361	0.414	1
Gpbp1	0.0162535	-0.0135646	0.293	0.344	1
Rnf216	0.0162887	-0.0257439	0.105	0.134	1
Zfand3	0.0163112	-0.0539211	0.182	0.217	1
Nsfl1c	0.0163195	-0.00848267	0.17	0.206	1
Ift43	0.0164023	-0.0229737	0.225	0.265	1
Rhoj	0.0164237	0.156186	0.285	0.255	1
Rspo4	0.0164475	-0.0334633	0.083	0.108	1
Psmb6	0.0165069	-0.0407942	0.477	0.538	1
Yif1b	0.0165148	-0.0536498	0.295	0.339	1
Zfp622	0.0165775	0.0106203	0.126	0.159	1
Dnajb12	0.0167385	-0.0436671	0.078	0.101	1
Col18a1	0.0167633	-0.0860613	0.078	0.101	1
Amotl1	0.0167637	0.192533	0.311	0.29	1
Aak1	0.0167913	-0.0107088	0.13	0.162	1
Btbd1	0.0167955	-0.0330148	0.186	0.224	1
Ap3b1	0.0168093	-0.00382193	0.136	0.169	1
Atp6v0a2	0.0168105	-0.0256574	0.112	0.141	1
Maged2	0.0168122	-0.026154	0.284	0.334	1
Grb2	0.0168286	0.0083677	0.194	0.235	1
Cmtm3	0.0168637	-0.0576044	0.132	0.162	1
Myg1	0.0169287	-0.0175982	0.097	0.124	1
Mon2	0.0169414	-0.0323143	0.15	0.184	1
Mrps6	0.0170042	0.374826	0.463	0.457	1
Acvr1	0.0170059	-0.0624396	0.157	0.189	1
Malsu1	0.0170182	-0.0276761	0.179	0.217	1
Maf1	0.0170923	-0.0560085	0.12	0.149	1
Kdelr3	0.0171098	-0.0712877	0.278	0.317	1
Ndel1	0.0171492	-0.0369713	0.304	0.353	1
Trim35	0.0171586	-0.0188426	0.192	0.231	1
Tmem11	0.0172249	-0.0220923	0.152	0.186	1
Clk4	0.0172371	-0.045734	0.217	0.258	1
Ndufb4	0.0172558	0.176923	0.499	0.498	1
Smc6	0.0173773	-0.0226222	0.345	0.403	1
Nudt21	0.0174009	-0.0143321	0.26	0.308	1
mt-Nd5	0.0174489	-0.0373076	0.671	0.728	1
Cct8	0.0174634	-0.0035646	0.364	0.422	1
Rnd3	0.01749	-0.108239	0.284	0.326	1
Pex19	0.0175759	-0.0173676	0.097	0.124	1
Luc7l3	0.0176827	0.190845	0.281	0.255	1
Sned1	0.0176834	-0.0201211	0.17	0.208	1
Macf1	0.0177536	-0.0739795	0.352	0.403	1
Cobll1	0.0177588	-0.0146096	0.114	0.144	1
Ccdc127	0.0177787	-0.0338598	0.165	0.199	1
Tra2a	0.0177875	-0.073291	0.413	0.468	1
Zfand2b	0.017826	-0.00841436	0.084	0.11	1
Ubap2l	0.0179421	0.221963	0.395	0.382	1
Fkbp11	0.0179534	-0.00786823	0.218	0.258	1
Eif4enif1	0.0179568	-0.0208454	0.093	0.119	1
Rab13	0.0179679	-0.0328321	0.124	0.155	1
Mib1	0.0180015	-0.011175	0.185	0.223	1
Trappc10	0.0180099	-0.0439144	0.099	0.126	1
Mrpl43	0.0181245	-0.028661	0.168	0.201	1
Olfml2b	0.0182072	-0.109989	0.276	0.32	1
Atg3	0.018209	-0.0216586	0.259	0.303	1
Fam180a	0.0182678	-0.0750221	0.138	0.168	1
Mtap	0.0182884	-0.0161482	0.084	0.109	1
Gm4951	0.0183464	-0.0442721	0.092	0.118	1
Copa	0.0183754	-0.0545371	0.401	0.458	1
Nr4a3	0.0184092	-0.057098	0.133	0.163	1
Suds3	0.0184124	-0.00894746	0.139	0.173	1
Cope	0.0185398	-0.0384443	0.428	0.476	1
Smarcb1	0.0185513	-0.00747139	0.203	0.243	1
Ltv1	0.0185963	-0.0135669	0.124	0.155	1
Fxyd5	0.0186063	-0.0958206	0.36	0.412	1
Nampt	0.0186152	-0.0328769	0.17	0.204	1
Mrps17	0.0187325	0.00036397	0.226	0.272	1
Kdm6b	0.0187585	-0.033441	0.423	0.479	1
N6amt1	0.0187845	-0.0179691	0.118	0.149	1
Sos2	0.0187972	0.00233775	0.083	0.108	1
Serp1	0.0188171	-0.0625414	0.395	0.438	1
Egln1	0.0188338	0.00104005	0.182	0.221	1
Mtmr2	0.0189208	-0.0159992	0.081	0.105	1
Nsmce2	0.0189872	-0.03307	0.111	0.139	1
Smg6	0.0190339	-0.0308232	0.129	0.158	1
Selenof	0.0190339	-0.0513655	0.708	0.779	1
Anapc13	0.0190374	0.158668	0.405	0.395	1
Casp4	0.0190517	-0.0545969	0.112	0.14	1
Cwc15	0.0191357	0.00936034	0.344	0.406	1
Snrpa1	0.01917	-0.0534835	0.184	0.22	1
Sh3glb2	0.019478	-0.0643345	0.097	0.123	1
Timm8b	0.0194882	-0.025117	0.325	0.376	1
Ndufb3	0.0195928	0.198496	0.46	0.454	1
Mgrn1	0.0196432	-0.049013	0.1	0.127	1
Hnrnph3	0.01966	-0.0216419	0.181	0.217	1
Cd302	0.0197045	-0.0548082	0.512	0.568	1
Gna12	0.0197237	-0.0134269	0.144	0.177	1
Rab31	0.0197702	-0.0505373	0.105	0.132	1
Serinc1	0.019775	-0.0490469	0.497	0.563	1
Cadm3	0.0197811	0.139476	0.117	0.095	1
Chst11	0.0197868	-0.04915	0.222	0.258	1
Lrrc59	0.019827	-0.0200694	0.276	0.32	1
Tmpo	0.0198586	0.170442	0.203	0.177	1
Eef1akmt1	0.0198613	0.0167951	0.112	0.142	1
Vars	0.0199091	-0.0309343	0.086	0.111	1
Zfp516	0.0199657	-0.00159381	0.089	0.115	1
Dnajc15	0.0199768	0.00123547	0.144	0.177	1
Smpd3	0.020016	0.360232	0.241	0.219	1
Ap2s1	0.0200347	0.000543126	0.3	0.355	1
4930453N24Rik	0.0200392	-0.0560139	0.099	0.125	1
Rock1	0.0202056	0.0392184	0.366	0.429	1
Rnpep	0.0202223	-0.0332311	0.103	0.131	1
Auh	0.0202401	-0.0171147	0.114	0.142	1
Sec63	0.020305	0.0217963	0.253	0.301	1
Ube2r2	0.0203983	0.166221	0.344	0.32	1
Ndst1	0.0204502	-0.0278041	0.148	0.181	1
Ly6e	0.0205633	-0.00749854	0.412	0.464	1
Crlf3	0.0205793	-0.0489218	0.142	0.173	1
Cfap36	0.020595	-0.0173965	0.154	0.187	1
Hddc2	0.0206578	-0.0162423	0.077	0.1	1
Tmem33	0.0207134	0.00154813	0.226	0.268	1
Map1b	0.0207239	-0.0415051	0.194	0.232	1
Mtch2	0.0207294	-0.0092888	0.254	0.3	1
Tspan18	0.0207328	0.0330433	0.081	0.105	1
Ssh2	0.0207349	-0.0597815	0.13	0.16	1
Acadl	0.0207982	-0.0627112	0.228	0.268	1
Nifk	0.020803	0.1272	0.182	0.158	1
Ypel5	0.0208038	-0.0071214	0.193	0.231	1
Tmem126a	0.0208726	0.0283692	0.202	0.245	1
Dact1	0.0208826	-0.0112698	0.144	0.176	1
Otud4	0.0209109	0.00240524	0.114	0.144	1
Cpox	0.020922	0.188199	0.146	0.124	1
Chtop	0.0210247	-0.0298814	0.239	0.278	1
Gnpnat1	0.0210277	0.228776	0.198	0.177	1
Gclc	0.0210543	-0.0930954	0.142	0.171	1
Isy1	0.0211285	0.00671132	0.121	0.151	1
Osgep	0.0211312	0.0201351	0.167	0.205	1
Arf6	0.021132	-0.0102387	0.265	0.312	1
Letm1	0.0212063	-0.0138401	0.113	0.141	1
Dclk1	0.0212094	0.182232	0.212	0.188	1
Tubb4b	0.0212213	-0.105243	0.563	0.607	1
Cdipt	0.0212317	-0.0495798	0.13	0.159	1
Ier3	0.0213061	-0.127476	0.761	0.777	1
Ikzf4	0.0213247	-0.0346568	0.103	0.131	1
Smc5	0.0214571	-0.0365113	0.108	0.135	1
Tax1bp1	0.0214799	-0.0760561	0.488	0.549	1
Ccdc107	0.0214803	-0.0250739	0.127	0.157	1
Elf1	0.021544	-0.0460045	0.291	0.339	1
Hnrnpll	0.021591	-0.0340105	0.2	0.236	1
Mpv17	0.0215964	0.0946278	0.121	0.097	1
Shoc2	0.0216073	0.14795	0.227	0.201	1
Aco2	0.0216161	-0.00929024	0.219	0.259	1
Rab7	0.0216316	-0.0116161	0.364	0.422	1
Nubp1	0.0216941	0.0158202	0.079	0.103	1
Ninj1	0.0217365	-0.0122658	0.118	0.147	1
Tfam	0.0218571	-0.0266449	0.091	0.115	1
Borcs8	0.0219004	-0.0228934	0.136	0.166	1
Mrpl48	0.0219676	-0.0245938	0.24	0.282	1
Pgrmc2	0.0220038	-0.0297439	0.204	0.242	1
Cavin2	0.0220204	0.155488	0.159	0.132	1
Orai1	0.0220323	-0.0483008	0.119	0.147	1
Dse	0.0220385	-0.0390474	0.184	0.22	1
Cdk6	0.0220784	-0.00020823	0.17	0.204	1
Ehd2	0.0221157	-0.0276369	0.295	0.34	1
Chd2	0.022126	0.00918898	0.173	0.211	1
Lzts2	0.0221453	-0.0375693	0.106	0.134	1
Glis2	0.0221468	-0.0735677	0.079	0.101	1
Zrsr2	0.0222039	-0.0018201	0.188	0.226	1
Odf2	0.0222512	-0.00221645	0.083	0.108	1
Cript	0.0222738	-0.0173569	0.213	0.252	1
Tsc22d2	0.0222796	-0.0344	0.319	0.371	1
Phactr4	0.022423	-0.0209037	0.106	0.133	1
Laptm4a	0.022427	0.085457	0.859	0.869	1
Ecrg4	0.0224943	-0.155386	0.291	0.338	1
Fdx2	0.0226007	-0.0240297	0.159	0.192	1
Snai2	0.0226252	0.0393218	0.234	0.275	1
Fbln7	0.0226841	-0.0151037	0.212	0.252	1
Insig1	0.0226871	-0.0208789	0.21	0.247	1
Mphosph6	0.0226939	0.0152535	0.155	0.188	1
Erc1	0.0226974	0.00310685	0.139	0.171	1
Papss2	0.0228469	-0.0542594	0.222	0.258	1
Hadha	0.0228864	-0.0126327	0.247	0.29	1
Sh3bgrl	0.02294	-0.0262932	0.432	0.491	1
Mrpl16	0.0229427	-0.0340566	0.084	0.108	1
Idh1	0.0229776	-0.0123207	0.217	0.259	1
Tmem259	0.0229906	-0.0294299	0.169	0.203	1
Phc2	0.0230241	-0.0246108	0.138	0.169	1
Dock7	0.0230837	-0.0338255	0.167	0.201	1
Nfatc2	0.0231333	0.0157444	0.15	0.184	1
Dlg5	0.0232076	-0.0423971	0.101	0.127	1
Rps11	0.0232087	0.0608315	0.974	0.977	1
Bri3bp	0.0232902	0.00668692	0.084	0.11	1
Acin1	0.0234145	0.202492	0.361	0.345	1
Ten1	0.0235658	0.0118842	0.112	0.141	1
Ahctf1	0.0235836	-0.0364561	0.175	0.208	1
Sltm	0.0236163	0.0159743	0.237	0.28	1
Hoxc8	0.023653	0.00656191	0.108	0.136	1
Angptl1	0.0236585	0.128078	0.229	0.201	1
Prkrip1	0.0236852	-0.038501	0.083	0.105	1
Ifnar1	0.0237059	-0.048043	0.096	0.121	1
Atp2a2	0.0238781	-0.0394758	0.406	0.466	1
Oaz1	0.0239318	-0.0408262	0.913	0.93	1
Dpysl2	0.023955	0.247572	0.33	0.314	1
[truncated: 3,728 more rows]

## Sheet: GO_BP
query	significant	p_value	term_size	query_size	intersection_size	precision	recall	term_id	source	term_name	effective_domain_size	source_order	parents
query_1	TRUE	5.27409e-20	14429	345	309	0.895652	0.0214152	GO:0009987	GO:BP	cellular process	21690	4275	GO:0008150
query_1	TRUE	5.77941e-17	792	345	55	0.15942	0.0694444	GO:0006518	GO:BP	peptide metabolic process	21690	2494	GO:0043603, GO:1901564
query_1	TRUE	6.05038e-17	10076	345	244	0.707246	0.024216	GO:0008152	GO:BP	metabolic process	21690	3533	GO:0008150
query_1	TRUE	4.56729e-16	614	345	47	0.136232	0.0765472	GO:0006412	GO:BP	translation	21690	2404	GO:0010467, GO:0034645, GO:0043043, GO:0044267
query_1	TRUE	4.56729e-16	101	345	22	0.0637681	0.217822	GO:0002181	GO:BP	cytoplasmic translation	21690	850	GO:0006412
query_1	TRUE	9.98458e-16	632	345	47	0.136232	0.0743671	GO:0043043	GO:BP	peptide biosynthetic process	21690	12114	GO:0006518, GO:0043604, GO:1901566
query_1	TRUE	4.58071e-15	1024	345	59	0.171014	0.0576172	GO:0043603	GO:BP	cellular amide metabolic process	21690	12444	GO:0034641
query_1	TRUE	2.14334e-14	5646	345	162	0.469565	0.0286929	GO:0048518	GO:BP	positive regulation of biological process	21690	14854	GO:0008150, GO:0050789
query_1	TRUE	5.47023e-14	17900	345	334	0.968116	0.0186592	GO:0008150	GO:BP	biological_process	21690	3532
query_1	TRUE	5.64393e-14	739	345	48	0.13913	0.0649526	GO:0043604	GO:BP	amide biosynthetic process	21690	12445	GO:0043603, GO:0044271
query_1	TRUE	7.66785e-14	2794	345	102	0.295652	0.0365068	GO:0070887	GO:BP	cellular response to chemical stimulus	21690	19132	GO:0042221, GO:0051716
query_1	TRUE	1.19018e-13	5185	345	151	0.437681	0.0291225	GO:0048522	GO:BP	positive regulation of cellular process	21690	14858	GO:0009987, GO:0048518, GO:0050794
query_1	TRUE	1.19921e-13	5719	345	161	0.466667	0.0281518	GO:1901564	GO:BP	organonitrogen compound metabolic process	21690	24856	GO:0006807, GO:0071704
query_1	TRUE	1.88843e-13	1911	345	80	0.231884	0.0418629	GO:0048584	GO:BP	positive regulation of response to stimulus	21690	14910	GO:0048518, GO:0048583, GO:0050896
query_1	TRUE	2.24021e-13	2205	345	87	0.252174	0.0394558	GO:0002376	GO:BP	immune system process	21690	1029	GO:0008150
query_1	TRUE	1.49467e-12	9267	345	219	0.634783	0.0236322	GO:0044237	GO:BP	cellular metabolic process	21690	12696	GO:0008152, GO:0009987
query_1	TRUE	1.96893e-12	1487	345	67	0.194203	0.0450572	GO:1901566	GO:BP	organonitrogen compound biosynthetic process	21690	24858	GO:1901564, GO:1901576
query_1	TRUE	2.31989e-12	9686	345	225	0.652174	0.0232294	GO:0071704	GO:BP	organic substance metabolic process	21690	19701	GO:0008152
query_1	TRUE	2.49898e-12	1385	345	64	0.185507	0.0462094	GO:0034645	GO:BP	cellular macromolecule biosynthetic process	21690	10011	GO:0009059, GO:0044249, GO:0044260
query_1	TRUE	3.85712e-12	3313	345	109	0.315942	0.0329007	GO:0006950	GO:BP	response to stress	21690	2886	GO:0050896
query_1	TRUE	5.33438e-12	7563	345	189	0.547826	0.0249901	GO:0050896	GO:BP	response to stimulus	21690	15425	GO:0008150
query_1	TRUE	6.6218e-12	4930	345	141	0.408696	0.0286004	GO:0019538	GO:BP	protein metabolic process	21690	6775	GO:0043170, GO:0044238, GO:1901564
query_1	TRUE	8.47203e-12	3985	345	122	0.353623	0.0306148	GO:0042221	GO:BP	response to chemical	21690	11633	GO:0050896
query_1	TRUE	1.28028e-11	10678	345	238	0.689855	0.0222888	GO:0065007	GO:BP	biological regulation	21690	18628	GO:0008150
query_1	TRUE	1.3842e-11	10101	345	229	0.663768	0.022671	GO:0050789	GO:BP	regulation of biological process	21690	15336	GO:0008150, GO:0065007
query_1	TRUE	2.31306e-11	2410	345	87	0.252174	0.0360996	GO:0009605	GO:BP	response to external stimulus	21690	3979	GO:0050896
query_1	TRUE	4.35212e-11	4436	345	129	0.373913	0.0290803	GO:0048731	GO:BP	system development	21690	15045	GO:0007275, GO:0048856
query_1	TRUE	5.03339e-11	5654	345	152	0.44058	0.0268836	GO:0032502	GO:BP	developmental process	21690	8814	GO:0008150
query_1	TRUE	5.79458e-11	1051	345	52	0.150725	0.0494767	GO:0035295	GO:BP	tube development	21690	10299	GO:0007275, GO:0048856
query_1	TRUE	7.24808e-11	1390	345	61	0.176812	0.0438849	GO:0009967	GO:BP	positive regulation of signal transduction	21690	4269	GO:0007165, GO:0009966, GO:0010647, GO:0023056, GO:0048584
query_1	TRUE	7.56031e-11	1587	345	66	0.191304	0.0415879	GO:0010647	GO:BP	positive regulation of cell communication	21690	4794	GO:0007154, GO:0010646, GO:0048522
query_1	TRUE	7.74787e-11	1831	345	72	0.208696	0.0393228	GO:0008283	GO:BP	cell population proliferation	21690	3569	GO:0009987
query_1	TRUE	7.76662e-11	8387	345	199	0.576812	0.0237272	GO:0043170	GO:BP	macromolecule metabolic process	21690	12196	GO:0071704
query_1	TRUE	7.76662e-11	4741	345	134	0.388406	0.0282641	GO:0007275	GO:BP	multicellular organism development	21690	3168	GO:0032501, GO:0048856
query_1	TRUE	7.956e-11	1593	345	66	0.191304	0.0414313	GO:0023056	GO:BP	positive regulation of signaling	21690	7658	GO:0023051, GO:0023052, GO:0048518
query_1	TRUE	1.06451e-10	4404	345	127	0.368116	0.0288374	GO:0044267	GO:BP	cellular protein metabolic process	21690	12715	GO:0019538, GO:0044260
query_1	TRUE	1.44281e-10	387	345	30	0.0869565	0.0775194	GO:0052548	GO:BP	regulation of endopeptidase activity	21690	16675	GO:0052547
query_1	TRUE	1.53364e-10	415	345	31	0.0898551	0.0746988	GO:0052547	GO:BP	regulation of peptidase activity	21690	16674	GO:0030162, GO:0051336
query_1	TRUE	1.60056e-10	9627	345	218	0.631884	0.0226446	GO:0050794	GO:BP	regulation of cellular process	21690	15340	GO:0009987, GO:0050789
query_1	TRUE	2.30112e-10	5672	345	150	0.434783	0.0264457	GO:0071840	GO:BP	cellular component organization or biogenesis	21690	19777	GO:0009987
query_1	TRUE	2.30112e-10	8607	345	201	0.582609	0.0233531	GO:0006807	GO:BP	nitrogen compound metabolic process	21690	2765	GO:0008152
query_1	TRUE	3.0734e-10	9061	345	208	0.602899	0.0229555	GO:0044238	GO:BP	primary metabolic process	21690	12697	GO:0008152
query_1	TRUE	3.47232e-10	1533	345	63	0.182609	0.0410959	GO:0042127	GO:BP	regulation of cell population proliferation	21690	11561	GO:0008283, GO:0050794
query_1	TRUE	3.7514e-10	2924	345	95	0.275362	0.0324897	GO:0010033	GO:BP	response to organic substance	21690	4309	GO:0042221
query_1	TRUE	4.37056e-10	3455	345	106	0.307246	0.0306802	GO:0048583	GO:BP	regulation of response to stimulus	21690	14909	GO:0050789, GO:0050896
query_1	TRUE	5.25737e-10	1277	345	56	0.162319	0.0438528	GO:0007155	GO:BP	cell adhesion	21690	3057	GO:0009987, GO:0022610
query_1	TRUE	5.65689e-10	3279	345	102	0.295652	0.031107	GO:0048513	GO:BP	animal organ development	21690	14849	GO:0048731, GO:0048856
query_1	TRUE	6.71306e-10	5488	345	145	0.42029	0.0264213	GO:0016043	GO:BP	cellular component organization	21690	5650	GO:0071840
query_1	TRUE	6.71306e-10	5272	345	141	0.408696	0.0267451	GO:0044260	GO:BP	cellular macromolecule metabolic process	21690	12711	GO:0043170, GO:0044237
query_1	TRUE	6.71306e-10	1287	345	56	0.162319	0.043512	GO:0022610	GO:BP	biological adhesion	21690	7608	GO:0008150
query_1	TRUE	7.83609e-10	595	345	36	0.104348	0.0605042	GO:0048514	GO:BP	blood vessel morphogenesis	21690	14850	GO:0001568, GO:0035239
query_1	TRUE	8.03758e-10	927	345	46	0.133333	0.0496224	GO:2000145	GO:BP	regulation of cell motility	21690	29375	GO:0040012, GO:0048870, GO:0051270
query_1	TRUE	9.62951e-10	1538	345	62	0.17971	0.0403121	GO:0051674	GO:BP	localization of cell	21690	16045	GO:0009987, GO:0051179
query_1	TRUE	9.62951e-10	1538	345	62	0.17971	0.0403121	GO:0048870	GO:BP	cell motility	21690	15173	GO:0006928, GO:0040011, GO:0051674
query_1	TRUE	1.00073e-09	1304	345	56	0.162319	0.0429448	GO:0051094	GO:BP	positive regulation of developmental process	21690	15586	GO:0032502, GO:0048518, GO:0050793
query_1	TRUE	1.01555e-09	1704	345	66	0.191304	0.0387324	GO:0040011	GO:BP	locomotion	21690	11470	GO:0008150
query_1	TRUE	1.10773e-09	5209	345	139	0.402899	0.0266846	GO:0048856	GO:BP	anatomical structure development	21690	15160	GO:0032502
query_1	TRUE	1.14547e-09	4529	345	126	0.365217	0.0278207	GO:0048523	GO:BP	negative regulation of cellular process	21690	14859	GO:0009987, GO:0048519, GO:0050794
query_1	TRUE	1.24781e-09	1237	345	54	0.156522	0.043654	GO:0009607	GO:BP	response to biotic stimulus	21690	3981	GO:0050896
query_1	TRUE	1.42903e-09	1397	345	58	0.168116	0.0415175	GO:0016477	GO:BP	cell migration	21690	5822	GO:0048870
query_1	TRUE	1.43964e-09	708	345	39	0.113043	0.0550847	GO:0030155	GO:BP	regulation of cell adhesion	21690	7723	GO:0007155, GO:0050794
query_1	TRUE	1.55941e-09	1323	345	56	0.162319	0.042328	GO:0044419	GO:BP	biological process involved in interspecies interaction between organisms	21690	12795	GO:0008150
query_1	TRUE	2.0193e-09	684	345	38	0.110145	0.0555556	GO:0001568	GO:BP	blood vessel development	21690	463	GO:0001944, GO:0048856
query_1	TRUE	2.85174e-09	2357	345	80	0.231884	0.0339415	GO:0051246	GO:BP	regulation of protein metabolic process	21690	15716	GO:0019538, GO:0051171, GO:0060255, GO:0080090
query_1	TRUE	3.07809e-09	971	345	46	0.133333	0.0473738	GO:0040012	GO:BP	regulation of locomotion	21690	11471	GO:0040011, GO:0050789
query_1	TRUE	3.20561e-09	696	345	38	0.110145	0.0545977	GO:0030162	GO:BP	regulation of proteolysis	21690	7725	GO:0006508, GO:0051246
query_1	TRUE	3.27759e-09	3013	345	94	0.272464	0.0311981	GO:0010646	GO:BP	regulation of cell communication	21690	4793	GO:0007154, GO:0050794
query_1	TRUE	3.27759e-09	1197	345	52	0.150725	0.0434419	GO:0051707	GO:BP	response to other organism	21690	16071	GO:0043207, GO:0044419
query_1	TRUE	3.44409e-09	5301	345	139	0.402899	0.0262215	GO:0010467	GO:BP	gene expression	21690	4650	GO:0043170
query_1	TRUE	3.53694e-09	1201	345	52	0.150725	0.0432973	GO:0043207	GO:BP	response to external biotic stimulus	21690	12207	GO:0009605, GO:0009607
query_1	TRUE	3.53694e-09	4254	345	119	0.344928	0.0279737	GO:0009059	GO:BP	macromolecule biosynthetic process	21690	3664	GO:0043170, GO:1901576
query_1	TRUE	3.58615e-09	3021	345	94	0.272464	0.0311155	GO:0023051	GO:BP	regulation of signaling	21690	7653	GO:0023052, GO:0050789
query_1	TRUE	4.03213e-09	875	345	43	0.124638	0.0491429	GO:0045597	GO:BP	positive regulation of cell differentiation	21690	13341	GO:0030154, GO:0045595, GO:0048522, GO:0051094
query_1	TRUE	5.54439e-09	849	345	42	0.121739	0.04947	GO:0035239	GO:BP	tube morphogenesis	21690	10264	GO:0009653, GO:0035295
query_1	TRUE	5.88571e-09	6506	345	160	0.463768	0.0245927	GO:0032501	GO:BP	multicellular organismal process	21690	8813	GO:0008150
query_1	TRUE	6.07906e-09	715	345	38	0.110145	0.0531469	GO:0001944	GO:BP	vasculature development	21690	671	GO:0048731, GO:0072359
query_1	TRUE	6.7952e-09	2229	345	76	0.22029	0.034096	GO:0071310	GO:BP	cellular response to organic substance	21690	19359	GO:0010033, GO:0070887
query_1	TRUE	6.7952e-09	1922	345	69	0.2	0.0359001	GO:0006928	GO:BP	movement of cell or subcellular component	21690	2868	GO:0009987
query_1	TRUE	7.08797e-09	621	345	35	0.101449	0.0563607	GO:0043086	GO:BP	negative regulation of catalytic activity	21690	12142	GO:0044092, GO:0050790
query_1	TRUE	7.98342e-09	2601	345	84	0.243478	0.0322953	GO:0032879	GO:BP	regulation of localization	21690	9091	GO:0050789, GO:0051179
query_1	TRUE	7.98804e-09	1006	345	46	0.133333	0.0457256	GO:0051270	GO:BP	regulation of cellular component movement	21690	15734	GO:0006928, GO:0032879, GO:0050794
query_1	TRUE	8.81678e-09	1475	345	58	0.168116	0.039322	GO:0045595	GO:BP	regulation of cell differentiation	21690	13339	GO:0030154, GO:0050793, GO:0050794
query_1	TRUE	9.04151e-09	2201	345	75	0.217391	0.0340754	GO:0032268	GO:BP	regulation of cellular protein metabolic process	21690	8649	GO:0031323, GO:0044267, GO:0051246
query_1	TRUE	1.04726e-08	906	345	43	0.124638	0.0474614	GO:1902533	GO:BP	positive regulation of intracellular signal transduction	21690	25716	GO:0009967, GO:0035556, GO:1902531
query_1	TRUE	1.50697e-08	881	345	42	0.121739	0.0476731	GO:0030334	GO:BP	regulation of cell migration	21690	7819	GO:0016477, GO:2000145
query_1	TRUE	1.55906e-08	19	345	8	0.0231884	0.421053	GO:0002428	GO:BP	antigen processing and presentation of peptide antigen via MHC class Ib	21690	1074	GO:0002475, GO:0048002
query_1	TRUE	1.57551e-08	2641	345	84	0.243478	0.0318061	GO:0009966	GO:BP	regulation of signal transduction	21690	4268	GO:0007165, GO:0010646, GO:0023051, GO:0048583
query_1	TRUE	2.3267e-08	4973	345	130	0.376812	0.0261412	GO:0048519	GO:BP	negative regulation of biological process	21690	14855	GO:0008150, GO:0050789
query_1	TRUE	2.60778e-08	1562	345	59	0.171014	0.0377721	GO:0010941	GO:BP	regulation of cell death	21690	5064	GO:0008219, GO:0050794
query_1	TRUE	2.67696e-08	1947	345	68	0.197101	0.0349255	GO:0008219	GO:BP	cell death	21690	3562	GO:0009987
query_1	TRUE	2.68536e-08	2349	345	77	0.223188	0.0327799	GO:0007166	GO:BP	cell surface receptor signaling pathway	21690	3068	GO:0007165
query_1	TRUE	2.69685e-08	4097	345	113	0.327536	0.0275812	GO:0044271	GO:BP	cellular nitrogen compound biosynthetic process	21690	12718	GO:0034641, GO:0044249
query_1	TRUE	3.3435e-08	224	345	20	0.057971	0.0892857	GO:0010466	GO:BP	negative regulation of peptidase activity	21690	4649	GO:0045861, GO:0051346, GO:0052547
query_1	TRUE	3.36248e-08	1330	345	53	0.153623	0.0398496	GO:2000026	GO:BP	regulation of multicellular organismal development	21690	29257	GO:0007275, GO:0050793, GO:0051239
query_1	TRUE	3.36248e-08	274	345	22	0.0637681	0.080292	GO:0045229	GO:BP	external encapsulating structure organization	21690	13211	GO:0016043
query_1	TRUE	3.36248e-08	274	345	22	0.0637681	0.080292	GO:0030198	GO:BP	extracellular matrix organization	21690	7744	GO:0043062, GO:0045229
query_1	TRUE	3.56546e-08	275	345	22	0.0637681	0.08	GO:0043062	GO:BP	extracellular structure organization	21690	12131	GO:0016043
query_1	TRUE	3.58258e-08	21	345	8	0.0231884	0.380952	GO:0002475	GO:BP	antigen processing and presentation via MHC class Ib	21690	1121	GO:0019882
query_1	TRUE	3.73119e-08	876	345	41	0.118841	0.0468037	GO:0008284	GO:BP	positive regulation of cell population proliferation	21690	3570	GO:0008283, GO:0042127, GO:0048522
query_1	TRUE	4.55102e-08	3431	345	99	0.286957	0.0288546	GO:0065008	GO:BP	regulation of biological quality	21690	18629	GO:0065007
query_1	TRUE	6.83773e-08	5063	345	130	0.376812	0.0256765	GO:0044249	GO:BP	cellular biosynthetic process	21690	12704	GO:0009058, GO:0044237
query_1	TRUE	8.44603e-08	976	345	43	0.124638	0.0440574	GO:0051248	GO:BP	negative regulation of protein metabolic process	21690	15718	GO:0010605, GO:0019538, GO:0051172, GO:0051246
query_1	TRUE	8.82228e-08	1249	345	50	0.144928	0.040032	GO:0002682	GO:BP	regulation of immune system process	21690	1323	GO:0002376, GO:0050789
query_1	TRUE	1.02236e-07	319	345	23	0.0666667	0.0721003	GO:0051346	GO:BP	negative regulation of hydrolase activity	21690	15801	GO:0043086, GO:0051336
query_1	TRUE	1.05367e-07	5207	345	132	0.382609	0.0253505	GO:0009058	GO:BP	biosynthetic process	21690	3663	GO:0008152
query_1	TRUE	1.19324e-07	218	345	19	0.0550725	0.087156	GO:0010951	GO:BP	negative regulation of endopeptidase activity	21690	5072	GO:0010466, GO:0052548
query_1	TRUE	1.39697e-07	3507	345	99	0.286957	0.0282293	GO:0009893	GO:BP	positive regulation of metabolic process	21690	4215	GO:0008152, GO:0019222, GO:0048518
query_1	TRUE	1.41668e-07	504	345	29	0.084058	0.0575397	GO:0001525	GO:BP	angiogenesis	21690	436	GO:0048514, GO:0048646
query_1	TRUE	1.61953e-07	25	345	8	0.0231884	0.32	GO:0002483	GO:BP	antigen processing and presentation of endogenous peptide antigen	21690	1129	GO:0019883, GO:0048002
query_1	TRUE	1.84094e-07	2322	345	74	0.214493	0.0318691	GO:0050793	GO:BP	regulation of developmental process	21690	15339	GO:0032502, GO:0050789
query_1	TRUE	1.861e-07	967	345	42	0.121739	0.0434333	GO:0044092	GO:BP	negative regulation of molecular function	21690	12645	GO:0065009
query_1	TRUE	2.13461e-07	278	345	21	0.0608696	0.0755396	GO:0060326	GO:BP	cell chemotaxis	21690	17116	GO:0006935, GO:0016477, GO:0070887
query_1	TRUE	2.22541e-07	26	345	8	0.0231884	0.307692	GO:0019883	GO:BP	antigen processing and presentation of endogenous antigen	21690	7002	GO:0019882
query_1	TRUE	2.39425e-07	901	345	40	0.115942	0.0443951	GO:0051336	GO:BP	regulation of hydrolase activity	21690	15791	GO:0050790
query_1	TRUE	2.86918e-07	5956	345	144	0.417391	0.0241773	GO:0019222	GO:BP	regulation of metabolic process	21690	6480	GO:0008152, GO:0050789
query_1	TRUE	2.93469e-07	2537	345	78	0.226087	0.030745	GO:0051239	GO:BP	regulation of multicellular organismal process	21690	15712	GO:0032501, GO:0050789
query_1	TRUE	3.04647e-07	2078	345	68	0.197101	0.0327238	GO:0050790	GO:BP	regulation of catalytic activity	21690	15337	GO:0065009
query_1	TRUE	3.04945e-07	1468	345	54	0.156522	0.0367847	GO:0009719	GO:BP	response to endogenous stimulus	21690	4069	GO:0050896
query_1	TRUE	3.04945e-07	18	345	7	0.0202899	0.388889	GO:0002476	GO:BP	antigen processing and presentation of endogenous peptide antigen via MHC class Ib	21690	1122	GO:0002428, GO:0002483
query_1	TRUE	3.09621e-07	285	345	21	0.0608696	0.0736842	GO:0007162	GO:BP	negative regulation of cell adhesion	21690	3064	GO:0007155, GO:0030155, GO:0048523
query_1	TRUE	3.6881e-07	917	345	40	0.115942	0.0436205	GO:0032269	GO:BP	negative regulation of cellular protein metabolic process	21690	8650	GO:0031324, GO:0032268, GO:0044267, GO:0051248
query_1	TRUE	3.70426e-07	1071	345	44	0.127536	0.0410831	GO:0010628	GO:BP	positive regulation of gene expression	21690	4775	GO:0010467, GO:0010468, GO:0010604
query_1	TRUE	3.78878e-07	6380	345	151	0.437681	0.0236677	GO:0051716	GO:BP	cellular response to stimulus	21690	16079	GO:0009987, GO:0050896
query_1	TRUE	4.28755e-07	5114	345	128	0.371014	0.0250293	GO:1901576	GO:BP	organic substance biosynthetic process	21690	24867	GO:0009058, GO:0071704
query_1	TRUE	5.22659e-07	781	345	36	0.104348	0.0460948	GO:0002684	GO:BP	positive regulation of immune system process	21690	1325	GO:0002376, GO:0002682, GO:0048518
query_1	TRUE	5.30892e-07	1666	345	58	0.168116	0.0348139	GO:0042592	GO:BP	homeostatic process	21690	11844	GO:0065008
query_1	TRUE	5.33972e-07	1411	345	52	0.150725	0.0368533	GO:0043067	GO:BP	regulation of programmed cell death	21690	12136	GO:0010941, GO:0012501
query_1	TRUE	5.66387e-07	1331	345	50	0.144928	0.0375657	GO:0006952	GO:BP	defense response	21690	2887	GO:0006950
query_1	TRUE	5.66387e-07	821	345	37	0.107246	0.045067	GO:0009725	GO:BP	response to hormone	21690	4075	GO:0009719, GO:0010033
query_1	TRUE	6.78998e-07	3883	345	104	0.301449	0.0267834	GO:0048869	GO:BP	cellular developmental process	21690	15172	GO:0009987, GO:0032502
query_1	TRUE	8.40626e-07	174	345	16	0.0463768	0.091954	GO:0006959	GO:BP	humoral immune response	21690	2894	GO:0006955
query_1	TRUE	8.40626e-07	551	345	29	0.084058	0.0526316	GO:2000147	GO:BP	positive regulation of cell motility	21690	29377	GO:0040017, GO:0048870, GO:0051272, GO:2000145
query_1	TRUE	8.48267e-07	1433	345	52	0.150725	0.0362875	GO:0051240	GO:BP	positive regulation of multicellular organismal process	21690	15713	GO:0032501, GO:0048518, GO:0051239
query_1	TRUE	8.63708e-07	1605	345	56	0.162319	0.034891	GO:1901700	GO:BP	response to oxygen-containing compound	21690	24969	GO:0042221
query_1	TRUE	9.25314e-07	554	345	29	0.084058	0.0523466	GO:0006935	GO:BP	chemotaxis	21690	2875	GO:0042221, GO:0042330
query_1	TRUE	9.56622e-07	5517	345	134	0.388406	0.0242886	GO:0060255	GO:BP	regulation of macromolecule metabolic process	21690	17047	GO:0019222, GO:0043170
query_1	TRUE	9.56622e-07	1786	345	60	0.173913	0.0335946	GO:0012501	GO:BP	programmed cell death	21690	5118	GO:0008219
query_1	TRUE	9.71638e-07	5630	345	136	0.394203	0.0241563	GO:0034641	GO:BP	cellular nitrogen compound metabolic process	21690	10007	GO:0006807, GO:0044237
query_1	TRUE	1.04348e-06	558	345	29	0.084058	0.0519713	GO:0042330	GO:BP	taxis	21690	11683	GO:0009605, GO:0040011
query_1	TRUE	1.04348e-06	337	345	22	0.0637681	0.0652819	GO:0050900	GO:BP	leukocyte migration	21690	15428	GO:0002376, GO:0016477
query_1	TRUE	1.08478e-06	3820	345	102	0.295652	0.0267016	GO:0030154	GO:BP	cell differentiation	21690	7722	GO:0048869
query_1	TRUE	1.20039e-06	311	345	21	0.0608696	0.0675241	GO:0045861	GO:BP	negative regulation of proteolysis	21690	13589	GO:0006508, GO:0030162, GO:0032269
query_1	TRUE	1.39064e-06	566	345	29	0.084058	0.0512367	GO:0051272	GO:BP	positive regulation of cellular component movement	21690	15736	GO:0006928, GO:0048522, GO:0051270
query_1	TRUE	1.40463e-06	3231	345	90	0.26087	0.0278552	GO:0010604	GO:BP	positive regulation of macromolecule metabolic process	21690	4752	GO:0009893, GO:0043170, GO:0060255
query_1	TRUE	1.42475e-06	567	345	29	0.084058	0.0511464	GO:0040017	GO:BP	positive regulation of locomotion	21690	11476	GO:0040011, GO:0040012, GO:0048518
query_1	TRUE	1.61405e-06	1381	345	50	0.144928	0.0362056	GO:0042981	GO:BP	regulation of apoptotic process	21690	12076	GO:0006915, GO:0043067
query_1	TRUE	1.64836e-06	5515	345	133	0.385507	0.024116	GO:0051179	GO:BP	localization	21690	15663	GO:0008150
query_1	TRUE	1.69885e-06	1300	345	48	0.13913	0.0369231	GO:0006955	GO:BP	immune response	21690	2890	GO:0002376, GO:0050896
query_1	TRUE	1.72732e-06	2803	345	81	0.234783	0.0288976	GO:0044085	GO:BP	cellular component biogenesis	21690	12639	GO:0071840
query_1	TRUE	1.93013e-06	982	345	40	0.115942	0.0407332	GO:0060548	GO:BP	negative regulation of cell death	21690	17329	GO:0008219, GO:0010941, GO:0048523
query_1	TRUE	1.93814e-06	646	345	31	0.0898551	0.0479876	GO:0006954	GO:BP	inflammatory response	21690	2889	GO:0006952
query_1	TRUE	1.94443e-06	1738	345	58	0.168116	0.0333717	GO:0006915	GO:BP	apoptotic process	21690	2857	GO:0012501
query_1	TRUE	2.5187e-06	269	345	19	0.0550725	0.070632	GO:0030336	GO:BP	negative regulation of cell migration	21690	7821	GO:0016477, GO:0030334, GO:2000146
query_1	TRUE	2.75411e-06	420	345	24	0.0695652	0.0571429	GO:0006091	GO:BP	generation of precursor metabolites and energy	21690	2122	GO:0044237
query_1	TRUE	3.08899e-06	1718	345	57	0.165217	0.0331781	GO:0033554	GO:BP	cellular response to stress	21690	9528	GO:0006950, GO:0051716
query_1	TRUE	3.09143e-06	625	345	30	0.0869565	0.048	GO:0010942	GO:BP	positive regulation of cell death	21690	5065	GO:0008219, GO:0010941, GO:0048522
query_1	TRUE	3.1607e-06	1082	345	42	0.121739	0.038817	GO:0072359	GO:BP	circulatory system development	21690	20235	GO:0048731
query_1	TRUE	3.17113e-06	456	345	25	0.0724638	0.0548246	GO:0048608	GO:BP	reproductive structure development	21690	14924	GO:0003006, GO:0048856, GO:0061458
query_1	TRUE	3.3558e-06	1591	345	54	0.156522	0.0339409	GO:0006508	GO:BP	proteolysis	21690	2485	GO:0019538
query_1	TRUE	3.41438e-06	1505	345	52	0.150725	0.0345515	GO:1902531	GO:BP	regulation of intracellular signal transduction	21690	25714	GO:0009966, GO:0035556
query_1	TRUE	3.42887e-06	426	345	24	0.0695652	0.056338	GO:0045785	GO:BP	positive regulation of cell adhesion	21690	13523	GO:0007155, GO:0030155, GO:0048522
query_1	TRUE	3.65367e-06	460	345	25	0.0724638	0.0543478	GO:0061458	GO:BP	reproductive system development	21690	18201	GO:0048731
query_1	TRUE	3.7321e-06	1775	345	58	0.168116	0.0326761	GO:0009888	GO:BP	tissue development	21690	4210	GO:0048856
query_1	TRUE	3.94171e-06	278	345	19	0.0550725	0.0683453	GO:0045765	GO:BP	regulation of angiogenesis	21690	13503	GO:0001525, GO:0022603, GO:1901342
query_1	TRUE	4.59937e-06	1099	345	42	0.121739	0.0382166	GO:0009628	GO:BP	response to abiotic stimulus	21690	3998	GO:0050896
query_1	TRUE	4.62974e-06	53	345	9	0.026087	0.169811	GO:0030199	GO:BP	collagen fibril organization	21690	7745	GO:0030198, GO:0097435
query_1	TRUE	4.80908e-06	282	345	19	0.0550725	0.0673759	GO:1901342	GO:BP	regulation of vasculature development	21690	24651	GO:0001944, GO:2000026
query_1	TRUE	4.80908e-06	282	345	19	0.0550725	0.0673759	GO:2000146	GO:BP	negative regulation of cell motility	21690	29376	GO:0040013, GO:0048870, GO:0051271, GO:2000145
query_1	TRUE	5.28469e-06	202	345	16	0.0463768	0.0792079	GO:0097529	GO:BP	myeloid leukocyte migration	21690	21890	GO:0050900
query_1	TRUE	5.38219e-06	868	345	36	0.104348	0.0414747	GO:0007167	GO:BP	enzyme linked receptor protein signaling pathway	21690	3069	GO:0007166
query_1	TRUE	5.56983e-06	285	345	19	0.0550725	0.0666667	GO:0097193	GO:BP	intrinsic apoptotic signaling pathway	21690	21717	GO:0035556, GO:0097190
query_1	TRUE	5.67514e-06	178	345	15	0.0434783	0.0842697	GO:0048659	GO:BP	smooth muscle cell proliferation	21690	14974	GO:0033002
query_1	TRUE	5.90914e-06	204	345	16	0.0463768	0.0784314	GO:0002685	GO:BP	regulation of leukocyte migration	21690	1326	GO:0002682, GO:0030334, GO:0050900
query_1	TRUE	5.99311e-06	2748	345	78	0.226087	0.0283843	GO:0065009	GO:BP	regulation of molecular function	21690	18630	GO:0065007
query_1	TRUE	6.17923e-06	874	345	36	0.104348	0.0411899	GO:0034097	GO:BP	response to cytokine	21690	9678	GO:0010033
query_1	TRUE	6.49147e-06	348	345	21	0.0608696	0.0603448	GO:0042060	GO:BP	wound healing	21690	11523	GO:0009611
query_1	TRUE	6.59995e-06	206	345	16	0.0463768	0.0776699	GO:0030595	GO:BP	leukocyte chemotaxis	21690	7925	GO:0050900, GO:0060326
query_1	TRUE	6.89183e-06	1328	345	47	0.136232	0.0353916	GO:0022414	GO:BP	reproductive process	21690	7595	GO:0000003, GO:0008150
query_1	TRUE	7.00424e-06	1329	345	47	0.136232	0.0353649	GO:0000003	GO:BP	reproduction	21690	3	GO:0008150
query_1	TRUE	7.2583e-06	548	345	27	0.0782609	0.0492701	GO:0010035	GO:BP	response to inorganic substance	21690	4311	GO:0042221
query_1	TRUE	7.34148e-06	2569	345	74	0.214493	0.028805	GO:0022607	GO:BP	cellular component assembly	21690	7605	GO:0016043, GO:0044085
query_1	TRUE	7.61665e-06	292	345	19	0.0550725	0.0650685	GO:0051271	GO:BP	negative regulation of cellular component movement	21690	15735	GO:0006928, GO:0048523, GO:0051270
query_1	TRUE	8.29558e-06	210	345	16	0.0463768	0.0761905	GO:0010810	GO:BP	regulation of cell-substrate adhesion	21690	4946	GO:0030155, GO:0031589
query_1	TRUE	8.78927e-06	266	345	18	0.0521739	0.0676692	GO:0061448	GO:BP	connective tissue development	21690	18192	GO:0009888
query_1	TRUE	8.91577e-06	5299	345	126	0.365217	0.0237781	GO:0031323	GO:BP	regulation of cellular metabolic process	21690	8264	GO:0019222, GO:0044237, GO:0050794
query_1	TRUE	9.67479e-06	297	345	19	0.0550725	0.0639731	GO:0015980	GO:BP	energy derivation by oxidation of organic compounds	21690	5627	GO:0006091
query_1	TRUE	1.00231e-05	2543	345	73	0.211594	0.0287063	GO:0009653	GO:BP	anatomical structure morphogenesis	21690	4023	GO:0032502, GO:0048856
query_1	TRUE	1.0639e-05	360	345	21	0.0608696	0.0583333	GO:0001655	GO:BP	urogenital system development	21690	479	GO:0048731
query_1	TRUE	1.0715e-05	117	345	12	0.0347826	0.102564	GO:0002688	GO:BP	regulation of leukocyte chemotaxis	21690	1329	GO:0002685, GO:0030595, GO:0050920
query_1	TRUE	1.0715e-05	117	345	12	0.0347826	0.102564	GO:0006119	GO:BP	oxidative phosphorylation	21690	2147	GO:0009060, GO:0046034
query_1	TRUE	1.13751e-05	634	345	29	0.084058	0.0457413	GO:0071363	GO:BP	cellular response to growth factor stimulus	21690	19410	GO:0070848, GO:0071310
query_1	TRUE	1.37589e-05	1673	345	54	0.156522	0.0322773	GO:0051049	GO:BP	regulation of transport	21690	15555	GO:0006810, GO:0032879
query_1	TRUE	1.41471e-05	869	345	35	0.101449	0.0402762	GO:0043069	GO:BP	negative regulation of programmed cell death	21690	12138	GO:0012501, GO:0043067, GO:0060548
query_1	TRUE	1.44256e-05	4962	345	119	0.344928	0.0239823	GO:0051171	GO:BP	regulation of nitrogen compound metabolic process	21690	15655	GO:0006807, GO:0019222
query_1	TRUE	1.45115e-05	990	345	38	0.110145	0.0383838	GO:0051241	GO:BP	negative regulation of multicellular organismal process	21690	15714	GO:0032501, GO:0048519, GO:0051239
query_1	TRUE	1.50011e-05	1326	345	46	0.133333	0.0346908	GO:0032270	GO:BP	positive regulation of cellular protein metabolic process	21690	8651	GO:0031325, GO:0032268, GO:0044267, GO:0051247
query_1	TRUE	1.55426e-05	537	345	26	0.0753623	0.0484171	GO:0051347	GO:BP	positive regulation of transferase activity	21690	15802	GO:0043085, GO:0051338
query_1	TRUE	1.93579e-05	172	345	14	0.0405797	0.0813953	GO:0031960	GO:BP	response to corticosteroid	21690	8480	GO:0048545
query_1	TRUE	2.1095e-05	345	345	20	0.057971	0.057971	GO:0031589	GO:BP	cell-substrate adhesion	21690	8396	GO:0007155
query_1	TRUE	2.16473e-05	847	345	34	0.0985507	0.0401417	GO:0043066	GO:BP	negative regulation of apoptotic process	21690	12135	GO:0006915, GO:0042981, GO:0043069
query_1	TRUE	2.18724e-05	315	345	19	0.0550725	0.0603175	GO:0040013	GO:BP	negative regulation of locomotion	21690	11472	GO:0040011, GO:0040012, GO:0048519
query_1	TRUE	2.1924e-05	770	345	32	0.0927536	0.0415584	GO:0071345	GO:BP	cellular response to cytokine stimulus	21690	19392	GO:0034097, GO:0071310
query_1	TRUE	2.29058e-05	5119	345	121	0.350725	0.0236374	GO:0080090	GO:BP	regulation of primary metabolic process	21690	20875	GO:0019222, GO:0044238
query_1	TRUE	2.33866e-05	659	345	29	0.084058	0.0440061	GO:0070848	GO:BP	response to growth factor	21690	19113	GO:0010033
query_1	TRUE	2.41338e-05	481	345	24	0.0695652	0.049896	GO:0009611	GO:BP	response to wounding	21690	3985	GO:0006950
query_1	TRUE	2.41338e-05	551	345	26	0.0753623	0.0471869	GO:0043065	GO:BP	positive regulation of apoptotic process	21690	12134	GO:0006915, GO:0042981, GO:0043068
query_1	TRUE	2.41338e-05	5459	345	127	0.368116	0.0232643	GO:0007154	GO:BP	cell communication	21690	3056	GO:0009987
query_1	TRUE	2.55816e-05	855	345	34	0.0985507	0.0397661	GO:0019725	GO:BP	cellular homeostasis	21690	6941	GO:0009987, GO:0042592
query_1	TRUE	2.55816e-05	3063	345	82	0.237681	0.0267711	GO:0031325	GO:BP	positive regulation of cellular metabolic process	21690	8266	GO:0009893, GO:0031323, GO:0044237, GO:0048522
query_1	TRUE	2.61401e-05	351	345	20	0.057971	0.0569801	GO:0010038	GO:BP	response to metal ion	21690	4314	GO:0010035
query_1	TRUE	2.66986e-05	857	345	34	0.0985507	0.0396733	GO:0032101	GO:BP	regulation of response to external stimulus	21690	8548	GO:0009605, GO:0048583
query_1	TRUE	2.97629e-05	1407	345	47	0.136232	0.0334044	GO:0051247	GO:BP	positive regulation of protein metabolic process	21690	15717	GO:0010604, GO:0019538, GO:0051173, GO:0051246
query_1	TRUE	2.97927e-05	783	345	32	0.0927536	0.0408685	GO:0098609	GO:BP	cell-cell adhesion	21690	22021	GO:0007155
query_1	TRUE	3.11498e-05	108	345	11	0.0318841	0.101852	GO:0071675	GO:BP	regulation of mononuclear cell migration	21690	19677	GO:0002685, GO:0071674
query_1	TRUE	3.11498e-05	388	345	21	0.0608696	0.0541237	GO:0045860	GO:BP	positive regulation of protein kinase activity	21690	13588	GO:0001934, GO:0033674, GO:0045859
query_1	TRUE	3.11498e-05	560	345	26	0.0753623	0.0464286	GO:0043068	GO:BP	positive regulation of programmed cell death	21690	12137	GO:0010942, GO:0012501, GO:0043067
query_1	TRUE	3.11498e-05	455	345	23	0.0666667	0.0505495	GO:0048732	GO:BP	gland development	21690	15046	GO:0048513
query_1	TRUE	3.12854e-05	1110	345	40	0.115942	0.036036	GO:0048878	GO:BP	chemical homeostasis	21690	15181	GO:0042592
query_1	TRUE	3.12854e-05	235	345	16	0.0463768	0.0680851	GO:0033002	GO:BP	muscle cell proliferation	21690	9188	GO:0008283
query_1	TRUE	3.663e-05	5394	345	125	0.362319	0.0231739	GO:0023052	GO:BP	signaling	21690	7654	GO:0008150
query_1	TRUE	3.68452e-05	530	345	25	0.0724638	0.0471698	GO:0030335	GO:BP	positive regulation of cell migration	21690	7820	GO:0016477, GO:0030334, GO:2000147
query_1	TRUE	3.80332e-05	2352	345	67	0.194203	0.0284864	GO:0035556	GO:BP	intracellular signal transduction	21690	10475	GO:0007165
query_1	TRUE	3.80555e-05	158	345	13	0.0376812	0.0822785	GO:0051384	GO:BP	response to glucocorticoid	21690	15827	GO:0031960
query_1	TRUE	3.96624e-05	915	345	35	0.101449	0.0382514	GO:0051050	GO:BP	positive regulation of transport	21690	15556	GO:0006810, GO:0048518, GO:0051049
query_1	TRUE	4.05446e-05	212	345	15	0.0434783	0.0707547	GO:0050920	GO:BP	regulation of chemotaxis	21690	15448	GO:0006935, GO:0032101, GO:0040012
query_1	TRUE	4.63011e-05	161	345	13	0.0376812	0.0807453	GO:0009060	GO:BP	aerobic respiration	21690	3665	GO:0045333
query_1	TRUE	4.63011e-05	334	345	19	0.0550725	0.0568862	GO:0007178	GO:BP	transmembrane receptor protein serine/threonine kinase signaling pathway	21690	3079	GO:0007167
query_1	TRUE	4.75591e-05	2864	345	77	0.223188	0.0268855	GO:0051173	GO:BP	positive regulation of nitrogen compound metabolic process	21690	15657	GO:0006807, GO:0009893, GO:0051171
query_1	TRUE	4.92098e-05	576	345	26	0.0753623	0.0451389	GO:0097190	GO:BP	apoptotic signaling pathway	21690	21714	GO:0006915, GO:0007165
query_1	TRUE	4.94096e-05	54	345	8	0.0231884	0.148148	GO:0048002	GO:BP	antigen processing and presentation of peptide antigen	21690	14497	GO:0019882
query_1	TRUE	5.03544e-05	25	345	6	0.0173913	0.24	GO:0002474	GO:BP	antigen processing and presentation of peptide antigen via MHC class I	21690	1120	GO:0048002
query_1	TRUE	5.53028e-05	307	345	18	0.0521739	0.0586319	GO:0001822	GO:BP	kidney development	21690	591	GO:0048513, GO:0072001
query_1	TRUE	5.53978e-05	218	345	15	0.0434783	0.0688073	GO:0045333	GO:BP	cellular respiration	21690	13237	GO:0015980
query_1	TRUE	5.9121e-05	546	345	25	0.0724638	0.0457875	GO:0002521	GO:BP	leukocyte differentiation	21690	1166	GO:0030097, GO:0030154
query_1	TRUE	5.94387e-05	140	345	12	0.0347826	0.0857143	GO:0002687	GO:BP	positive regulation of leukocyte migration	21690	1328	GO:0002684, GO:0002685, GO:0030335, GO:0050900
query_1	TRUE	6.21385e-05	736	345	30	0.0869565	0.0407609	GO:0050801	GO:BP	ion homeostasis	21690	15345	GO:0048878
query_1	TRUE	6.74511e-05	2250	345	64	0.185507	0.0284444	GO:0007399	GO:BP	nervous system development	21690	3278	GO:0048731
query_1	TRUE	6.74511e-05	75	345	9	0.026087	0.12	GO:0042773	GO:BP	ATP synthesis coupled electron transport	21690	11956	GO:0006119, GO:0022904
query_1	TRUE	6.99173e-05	96	345	10	0.0289855	0.104167	GO:0019882	GO:BP	antigen processing and presentation	21690	7001	GO:0002376
query_1	TRUE	7.37881e-05	283	345	17	0.0492754	0.0600707	GO:1902105	GO:BP	regulation of leukocyte differentiation	21690	25358	GO:0002521, GO:0045595, GO:1903706
query_1	TRUE	7.52628e-05	823	345	32	0.0927536	0.0388821	GO:0051338	GO:BP	regulation of transferase activity	21690	15793	GO:0050790
query_1	TRUE	7.75386e-05	144	345	12	0.0347826	0.0833333	GO:0030509	GO:BP	BMP signaling pathway	21690	7887	GO:0007178, GO:0071773
query_1	TRUE	7.75446e-05	1331	345	44	0.127536	0.0330579	GO:0065003	GO:BP	protein-containing complex assembly	21690	18625	GO:0022607, GO:0043933
query_1	TRUE	8.10453e-05	255	345	16	0.0463768	0.0627451	GO:0046034	GO:BP	ATP metabolic process	21690	13748	GO:0008152
query_1	TRUE	8.17751e-05	1117	345	39	0.113043	0.034915	GO:1901701	GO:BP	cellular response to oxygen-containing compound	21690	24970	GO:0070887, GO:1901700
query_1	TRUE	8.19988e-05	416	345	21	0.0608696	0.0504808	GO:0006979	GO:BP	response to oxidative stress	21690	2910	GO:0006950
query_1	TRUE	8.47892e-05	910	345	34	0.0985507	0.0373626	GO:0022603	GO:BP	regulation of anatomical structure morphogenesis	21690	7601	GO:0009653, GO:0050793
query_1	TRUE	8.47892e-05	318	345	18	0.0521739	0.0566038	GO:0072001	GO:BP	renal system development	21690	19892	GO:0001655, GO:0048731
query_1	TRUE	8.85348e-05	912	345	34	0.0985507	0.0372807	GO:0003006	GO:BP	developmental process involved in reproduction	21690	1582	GO:0022414, GO:0032502
query_1	TRUE	8.86225e-05	42	345	7	0.0202899	0.166667	GO:0085029	GO:BP	extracellular matrix assembly	21690	20972	GO:0022607, GO:0030198
query_1	TRUE	9.00525e-05	59	345	8	0.0231884	0.135593	GO:0042255	GO:BP	ribosome assembly	21690	11645	GO:0042254, GO:0140694
query_1	TRUE	9.25253e-05	173	345	13	0.0376812	0.0751445	GO:0048660	GO:BP	regulation of smooth muscle cell proliferation	21690	14975	GO:0042127, GO:0048659
query_1	TRUE	9.58403e-05	123	345	11	0.0318841	0.0894309	GO:0022900	GO:BP	electron transport chain	21690	7621	GO:0006091
query_1	TRUE	0.000101271	60	345	8	0.0231884	0.133333	GO:0061844	GO:BP	antimicrobial humoral immune response mediated by antimicrobial peptide	21690	18410	GO:0019730
query_1	TRUE	0.00010405	101	345	10	0.0289855	0.0990099	GO:0022904	GO:BP	respiratory electron transport chain	21690	7622	GO:0022900, GO:0045333
query_1	TRUE	0.000104532	149	345	12	0.0347826	0.0805369	GO:0072006	GO:BP	nephron development	21690	19897	GO:0001822, GO:0048856
query_1	TRUE	0.000105637	681	345	28	0.0811594	0.041116	GO:0055080	GO:BP	cation homeostasis	21690	16799	GO:0050801
query_1	TRUE	0.000109697	391	345	20	0.057971	0.0511509	GO:0002683	GO:BP	negative regulation of immune system process	21690	1324	GO:0002376, GO:0002682, GO:0048519
query_1	TRUE	0.000114164	29	345	6	0.0173913	0.206897	GO:1901798	GO:BP	positive regulation of signal transduction by p53 class mediator	21690	25065	GO:0072331, GO:1901796, GO:1902533
query_1	TRUE	0.000117399	81	345	9	0.026087	0.111111	GO:0019730	GO:BP	antimicrobial humoral response	21690	6944	GO:0006959, GO:0051707
query_1	TRUE	0.000117399	126	345	11	0.0318841	0.0873016	GO:0010811	GO:BP	positive regulation of cell-substrate adhesion	21690	4947	GO:0010810, GO:0031589, GO:0045785
query_1	TRUE	0.00012525	62	345	8	0.0231884	0.129032	GO:0002763	GO:BP	positive regulation of myeloid leukocyte differentiation	21690	1398	GO:0002573, GO:0002761, GO:0045639, GO:1902107
query_1	TRUE	0.00012525	1098	345	38	0.110145	0.0346084	GO:0048646	GO:BP	anatomical structure formation involved in morphogenesis	21690	14961	GO:0009653, GO:0032502
query_1	TRUE	0.00012525	62	345	8	0.0231884	0.129032	GO:1990874	GO:BP	vascular associated smooth muscle cell proliferation	21690	29174	GO:0048659
query_1	TRUE	0.000127317	1497	345	47	0.136232	0.0313961	GO:0043933	GO:BP	protein-containing complex organization	21690	12524	GO:0016043
query_1	TRUE	0.000134992	4987	345	115	0.333333	0.02306	GO:0007165	GO:BP	signal transduction	21690	3067	GO:0007154, GO:0009987, GO:0023052, GO:0050794, GO:0051716
query_1	TRUE	0.000135253	208	345	14	0.0405797	0.0673077	GO:0031099	GO:BP	regeneration	21690	8156	GO:0048856
query_1	TRUE	0.000135932	2307	345	64	0.185507	0.0277417	GO:0031324	GO:BP	negative regulation of cellular metabolic process	21690	8265	GO:0009892, GO:0031323, GO:0044237, GO:0048523
query_1	TRUE	0.000136966	154	345	12	0.0347826	0.0779221	GO:0071773	GO:BP	cellular response to BMP stimulus	21690	19737	GO:0071363, GO:0071495, GO:0071772
query_1	TRUE	0.000136966	935	345	34	0.0985507	0.0363636	GO:0001775	GO:BP	cell activation	21690	552	GO:0009987
query_1	TRUE	0.000136966	772	345	30	0.0869565	0.0388601	GO:0055082	GO:BP	cellular chemical homeostasis	21690	16801	GO:0019725, GO:0048878
query_1	TRUE	0.000136966	616	345	26	0.0753623	0.0422078	GO:0009617	GO:BP	response to bacterium	21690	3990	GO:0051707
query_1	TRUE	0.000136966	1061	345	37	0.107246	0.0348728	GO:1901698	GO:BP	response to nitrogen compound	21690	24967	GO:0042221
query_1	TRUE	0.000136966	616	345	26	0.0753623	0.0422078	GO:0055065	GO:BP	metal ion homeostasis	21690	16785	GO:0055080, GO:0098771
query_1	TRUE	0.000136966	154	345	12	0.0347826	0.0779221	GO:0071772	GO:BP	response to BMP	21690	19736	GO:0009719, GO:0070848
query_1	TRUE	0.000138179	469	345	22	0.0637681	0.0469083	GO:0043410	GO:BP	positive regulation of MAPK cascade	21690	12312	GO:0000165, GO:0043408, GO:1902533
query_1	TRUE	0.000138179	209	345	14	0.0405797	0.0669856	GO:0043542	GO:BP	endothelial cell migration	21690	12404	GO:0010631
query_1	TRUE	0.000138964	694	345	28	0.0811594	0.0403458	GO:0098771	GO:BP	inorganic ion homeostasis	21690	22108	GO:0050801
query_1	TRUE	0.000140074	18	345	5	0.0144928	0.277778	GO:0000028	GO:BP	ribosomal small subunit assembly	21690	15	GO:0022618, GO:0042255, GO:0042274
query_1	TRUE	0.000144078	1065	345	37	0.107246	0.0347418	GO:0060429	GO:BP	epithelium development	21690	17211	GO:0009888
query_1	TRUE	0.000144078	735	345	29	0.084058	0.0394558	GO:0000165	GO:BP	MAPK cascade	21690	72	GO:0035556
query_1	TRUE	0.000152237	156	345	12	0.0347826	0.0769231	GO:0034250	GO:BP	positive regulation of cellular amide metabolic process	21690	9807	GO:0031325, GO:0034248, GO:0043603, GO:0051173
query_1	TRUE	0.000158686	336	345	18	0.0521739	0.0535714	GO:0070482	GO:BP	response to oxygen levels	21690	18902	GO:0009628
query_1	TRUE	0.000159546	661	345	27	0.0782609	0.0408472	GO:0043408	GO:BP	regulation of MAPK cascade	21690	12310	GO:0000165, GO:1902531
query_1	TRUE	0.000160399	184	345	13	0.0376812	0.0706522	GO:0022618	GO:BP	ribonucleoprotein complex assembly	21690	7616	GO:0022613, GO:0065003, GO:0071826
query_1	TRUE	0.000162802	662	345	27	0.0782609	0.0407855	GO:0008285	GO:BP	negative regulation of cell population proliferation	21690	3571	GO:0008283, GO:0042127, GO:0048523
query_1	TRUE	0.000171889	406	345	20	0.057971	0.0492611	GO:0001667	GO:BP	ameboidal-type cell migration	21690	488	GO:0016477
query_1	TRUE	0.000175466	1206	345	40	0.115942	0.0331675	GO:0080134	GO:BP	regulation of response to stress	21690	20894	GO:0006950, GO:0048583
query_1	TRUE	0.000176533	2087	345	59	0.171014	0.0282702	GO:0048468	GO:BP	cell development	21690	14819	GO:0030154, GO:0048856, GO:0048869
query_1	TRUE	0.000179818	159	345	12	0.0347826	0.0754717	GO:0001906	GO:BP	cell killing	21690	640	GO:0009987
query_1	TRUE	0.000179891	19	345	5	0.0144928	0.263158	GO:0045649	GO:BP	regulation of macrophage differentiation	21690	13393	GO:0002761, GO:0030225
query_1	TRUE	0.000181536	408	345	20	0.057971	0.0490196	GO:0050673	GO:BP	epithelial cell proliferation	21690	15273	GO:0008283
query_1	TRUE	0.000196844	376	345	19	0.0550725	0.0505319	GO:0001503	GO:BP	ossification	21690	424	GO:0032501
query_1	TRUE	0.000196844	2242	345	62	0.17971	0.0276539	GO:0009056	GO:BP	catabolic process	21690	3661	GO:0008152
query_1	TRUE	0.000199947	278	345	16	0.0463768	0.057554	GO:0090287	GO:BP	regulation of cellular response to growth factor stimulus	21690	21319	GO:0048583, GO:0050794, GO:0071363
query_1	TRUE	0.000201129	67	345	8	0.0231884	0.119403	GO:0042274	GO:BP	ribosomal small subunit biogenesis	21690	11658	GO:0022613, GO:0042254
query_1	TRUE	0.000207776	218	345	14	0.0405797	0.0642202	GO:0072593	GO:BP	reactive oxygen species metabolic process	21690	20368	GO:0044237
query_1	TRUE	0.000216795	190	345	13	0.0376812	0.0684211	GO:0071826	GO:BP	ribonucleoprotein complex subunit organization	21690	19764	GO:0043933
query_1	TRUE	0.000217361	219	345	14	0.0405797	0.0639269	GO:0009636	GO:BP	response to toxic substance	21690	4006	GO:0042221
query_1	TRUE	0.000222543	10	345	4	0.0115942	0.4	GO:0071281	GO:BP	cellular response to iron ion	21690	19330	GO:0010039, GO:0071248
query_1	TRUE	0.000222543	313	345	17	0.0492754	0.0543131	GO:0070371	GO:BP	ERK1 and ERK2 cascade	21690	18839	GO:0000165
query_1	TRUE	0.000224848	415	345	20	0.057971	0.0481928	GO:0022407	GO:BP	regulation of cell-cell adhesion	21690	7588	GO:0030155, GO:0098609
query_1	TRUE	0.0002356	164	345	12	0.0347826	0.0731707	GO:0071674	GO:BP	mononuclear cell migration	21690	19676	GO:0050900
query_1	TRUE	0.000237317	2160	345	60	0.173913	0.0277778	GO:0051172	GO:BP	negative regulation of nitrogen compound metabolic process	21690	15656	GO:0006807, GO:0009892, GO:0051171
query_1	TRUE	0.000238696	417	345	20	0.057971	0.0479616	GO:0022613	GO:BP	ribonucleoprotein complex biogenesis	21690	7611	GO:0044085
query_1	TRUE	0.00024263	69	345	8	0.0231884	0.115942	GO:0048844	GO:BP	artery morphogenesis	21690	15148	GO:0048514, GO:0060840
query_1	TRUE	0.000246039	222	345	14	0.0405797	0.0630631	GO:0048762	GO:BP	mesenchymal cell differentiation	21690	15072	GO:0030154, GO:0060485
query_1	TRUE	0.000246039	883	345	32	0.0927536	0.0362401	GO:0044703	GO:BP	multi-organism reproductive process	21690	12958	GO:0022414
query_1	TRUE	0.000247367	454	345	21	0.0608696	0.0462555	GO:0033674	GO:BP	positive regulation of kinase activity	21690	9612	GO:0042327, GO:0043549, GO:0051347
query_1	TRUE	0.000252207	114	345	10	0.0289855	0.0877193	GO:0042476	GO:BP	odontogenesis	21690	11800	GO:0009887
query_1	TRUE	0.000252207	139	345	11	0.0318841	0.0791367	GO:0050921	GO:BP	positive regulation of chemotaxis	21690	15449	GO:0006935, GO:0032103, GO:0040017, GO:0050920
query_1	TRUE	0.00025643	91	345	9	0.026087	0.0989011	GO:0002690	GO:BP	positive regulation of leukocyte chemotaxis	21690	1331	GO:0002687, GO:0002688, GO:0030595, GO:0050921
query_1	TRUE	0.000282332	1060	345	36	0.104348	0.0339623	GO:0006812	GO:BP	cation transport	21690	2770	GO:0006811
query_1	TRUE	0.000286091	975	345	34	0.0985507	0.0348718	GO:0009887	GO:BP	animal organ morphogenesis	21690	4209	GO:0009653, GO:0048513
query_1	TRUE	0.000288499	354	345	18	0.0521739	0.0508475	GO:0032102	GO:BP	negative regulation of response to external stimulus	21690	8549	GO:0009605, GO:0032101, GO:0048585
query_1	TRUE	0.000301808	289	345	16	0.0463768	0.0553633	GO:0060249	GO:BP	anatomical structure homeostasis	21690	17041	GO:0042592
query_1	TRUE	0.00031055	612	345	25	0.0724638	0.0408497	GO:0045859	GO:BP	regulation of protein kinase activity	21690	13587	GO:0001932, GO:0043549
query_1	TRUE	0.000312412	536	345	23	0.0666667	0.0429104	GO:0002252	GO:BP	immune effector process	21690	907	GO:0002376
query_1	TRUE	0.000331259	464	345	21	0.0608696	0.0452586	GO:0048871	GO:BP	multicellular organismal homeostasis	21690	15174	GO:0032501, GO:0042592
query_1	TRUE	0.000338387	171	345	12	0.0347826	0.0701754	GO:1902107	GO:BP	positive regulation of leukocyte differentiation	21690	25360	GO:0002521, GO:0045597, GO:1902105, GO:1903708
query_1	TRUE	0.000338387	171	345	12	0.0347826	0.0701754	GO:1903708	GO:BP	positive regulation of hemopoiesis	21690	26761	GO:0002684, GO:0030097, GO:0051094, GO:0051240, GO:1903706
query_1	TRUE	0.000352332	95	345	9	0.026087	0.0947368	GO:0090288	GO:BP	negative regulation of cellular response to growth factor stimulus	21690	21320	GO:0048523, GO:0048585, GO:0071363, GO:0090287
query_1	TRUE	0.000359449	697	345	27	0.0782609	0.0387374	GO:0097435	GO:BP	supramolecular fiber organization	21690	21858	GO:0016043
query_1	TRUE	0.000371077	862	345	31	0.0898551	0.0359629	GO:0030097	GO:BP	hemopoiesis	21690	7706	GO:0048534
query_1	TRUE	0.000379872	96	345	9	0.026087	0.09375	GO:0014909	GO:BP	smooth muscle cell migration	21690	5335	GO:0014812
query_1	TRUE	0.000411082	909	345	32	0.0927536	0.0352035	GO:1901135	GO:BP	carbohydrate derivative metabolic process	21690	24460	GO:0071704
query_1	TRUE	0.000426908	55	345	7	0.0202899	0.127273	GO:0006956	GO:BP	complement activation	21690	2891	GO:0002252, GO:0002253, GO:0006959
query_1	TRUE	0.000430817	148	345	11	0.0318841	0.0743243	GO:0001935	GO:BP	endothelial cell proliferation	21690	665	GO:0050673
query_1	TRUE	0.000436968	23	345	5	0.0144928	0.217391	GO:0050765	GO:BP	negative regulation of phagocytosis	21690	15317	GO:0006909, GO:0050764, GO:0051051
query_1	TRUE	0.000441629	98	345	9	0.026087	0.0918367	GO:0006022	GO:BP	aminoglycan metabolic process	21690	2054	GO:0043170, GO:1901135, GO:1901564
query_1	TRUE	0.000450561	475	345	21	0.0608696	0.0442105	GO:1901652	GO:BP	response to peptide	21690	24931	GO:0010243, GO:1901700
query_1	TRUE	0.000455754	403	345	19	0.0550725	0.0471464	GO:0043434	GO:BP	response to peptide hormone	21690	12325	GO:0009725, GO:1901652
query_1	TRUE	0.00045639	368	345	18	0.0521739	0.048913	GO:1903706	GO:BP	regulation of hemopoiesis	21690	26759	GO:0002682, GO:0030097, GO:2000026
query_1	TRUE	0.000471214	56	345	7	0.0202899	0.125	GO:0051438	GO:BP	regulation of ubiquitin-protein transferase activity	21690	15853	GO:0051338
query_1	TRUE	0.000478049	207	345	13	0.0376812	0.0628019	GO:0043281	GO:BP	regulation of cysteine-type endopeptidase activity involved in apoptotic process	21690	12233	GO:2000116
query_1	TRUE	0.000498038	77	345	8	0.0231884	0.103896	GO:1903035	GO:BP	negative regulation of response to wounding	21690	26151	GO:0009611, GO:0048585, GO:1903034
query_1	TRUE	0.000503683	303	345	16	0.0463768	0.0528053	GO:0001666	GO:BP	response to hypoxia	21690	487	GO:0006950, GO:0036293
query_1	TRUE	0.000508169	239	345	14	0.0405797	0.0585774	GO:0001894	GO:BP	tissue homeostasis	21690	632	GO:0048871, GO:0060249
query_1	TRUE	0.000508169	239	345	14	0.0405797	0.0585774	GO:0008406	GO:BP	gonad development	21690	3611	GO:0045137, GO:0048513, GO:0048608
query_1	TRUE	0.000513805	271	345	15	0.0434783	0.0553506	GO:0002460	GO:BP	adaptive immune response based on somatic recombination of immune receptors built from immunoglobulin superfamily domains	21690	1106	GO:0002250
query_1	TRUE	0.000543996	101	345	9	0.026087	0.0891089	GO:0045639	GO:BP	positive regulation of myeloid cell differentiation	21690	13383	GO:0030099, GO:0045597, GO:0045637
query_1	TRUE	0.000544327	840	345	30	0.0869565	0.0357143	GO:0098542	GO:BP	defense response to other organism	21690	22010	GO:0006952, GO:0051707
query_1	TRUE	0.000552431	717	345	27	0.0782609	0.0376569	GO:0001934	GO:BP	positive regulation of protein phosphorylation	21690	664	GO:0001932, GO:0006468, GO:0031401, GO:0042327
query_1	TRUE	0.000552716	273	345	15	0.0434783	0.0549451	GO:0060485	GO:BP	mesenchyme development	21690	17266	GO:0009888, GO:0048513
query_1	TRUE	0.000554041	306	345	16	0.0463768	0.0522876	GO:0007568	GO:BP	aging	21690	3433	GO:0032502
query_1	TRUE	0.000555213	969	345	33	0.0956522	0.0340557	GO:0040007	GO:BP	growth	21690	11466	GO:0008150
query_1	TRUE	0.000565668	1057	345	35	0.101449	0.0331126	GO:0001932	GO:BP	regulation of protein phosphorylation	21690	662	GO:0006468, GO:0031399, GO:0042325
query_1	TRUE	0.000572041	1511	345	45	0.130435	0.0297816	GO:0048585	GO:BP	negative regulation of response to stimulus	21690	14911	GO:0048519, GO:0048583, GO:0050896
query_1	TRUE	0.00057492	102	345	9	0.026087	0.0882353	GO:0008630	GO:BP	intrinsic apoptotic signaling pathway in response to DNA damage	21690	3643	GO:0006974, GO:0097193
query_1	TRUE	0.000601794	5	345	3	0.00869565	0.6	GO:0015990	GO:BP	electron transport coupled proton transport	21690	5637	GO:0015988
query_1	TRUE	0.000601794	5	345	3	0.00869565	0.6	GO:2000669	GO:BP	negative regulation of dendritic cell apoptotic process	21690	29879	GO:0097048, GO:2000107, GO:2000668
query_1	TRUE	0.000601794	5	345	3	0.00869565	0.6	GO:0090027	GO:BP	negative regulation of monocyte chemotaxis	21690	21075	GO:0002548, GO:0002689, GO:0071676, GO:0090025
query_1	TRUE	0.000601794	5	345	3	0.00869565	0.6	GO:0015988	GO:BP	energy coupled proton transmembrane transport, against electrochemical gradient	21690	5635	GO:1902600
query_1	TRUE	0.000601794	5	345	3	0.00869565	0.6	GO:0097017	GO:BP	renal protein absorption	21690	21617	GO:0070293
query_1	TRUE	0.000608804	244	345	14	0.0405797	0.057377	GO:0045137	GO:BP	development of primary sexual characteristics	21690	13153	GO:0003006, GO:0007275, GO:0007548
query_1	TRUE	0.000613266	603	345	24	0.0695652	0.039801	GO:0030003	GO:BP	cellular cation homeostasis	21690	7673	GO:0006873, GO:0055080
query_1	TRUE	0.000613266	13	345	4	0.0115942	0.307692	GO:2001044	GO:BP	regulation of integrin-mediated signaling pathway	21690	30249	GO:0007229, GO:0009966
query_1	TRUE	0.000613266	13	345	4	0.0115942	0.307692	GO:0001731	GO:BP	formation of translation preinitiation complex	21690	521	GO:0002183, GO:0022618
query_1	TRUE	0.000633824	644	345	25	0.0724638	0.0388199	GO:0040008	GO:BP	regulation of growth	21690	11467	GO:0040007, GO:0050789
query_1	TRUE	0.00064222	1951	345	54	0.156522	0.0276781	GO:0044248	GO:BP	cellular catabolic process	21690	12703	GO:0009056, GO:0044237
query_1	TRUE	0.000658377	41	345	6	0.0173913	0.146341	GO:0038084	GO:BP	vascular endothelial growth factor signaling pathway	21690	11181	GO:0007169, GO:0035924
query_1	TRUE	0.000658377	41	345	6	0.0173913	0.146341	GO:0030195	GO:BP	negative regulation of blood coagulation	21690	7743	GO:0007596, GO:0030193, GO:0050819, GO:0061045, GO:1900047
query_1	TRUE	0.000659725	346	345	17	0.0492754	0.0491329	GO:0050678	GO:BP	regulation of epithelial cell proliferation	21690	15278	GO:0042127, GO:0050673
query_1	TRUE	0.000663251	852	345	30	0.0869565	0.0352113	GO:0033993	GO:BP	response to lipid	21690	9641	GO:0010033
query_1	TRUE	0.000680042	60	345	7	0.0202899	0.116667	GO:0035924	GO:BP	cellular response to vascular endothelial growth factor stimulus	21690	10756	GO:0071363
query_1	TRUE	0.000680219	186	345	12	0.0347826	0.0645161	GO:0022408	GO:BP	negative regulation of cell-cell adhesion	21690	7589	GO:0007162, GO:0022407, GO:0098609
query_1	TRUE	0.000682864	313	345	16	0.0463768	0.0511182	GO:0036293	GO:BP	response to decreased oxygen levels	21690	11007	GO:0070482
query_1	TRUE	0.000693903	531	345	22	0.0637681	0.0414313	GO:0060284	GO:BP	regulation of cell development	21690	17076	GO:0045595, GO:0048468
query_1	TRUE	0.000694322	158	345	11	0.0318841	0.0696203	GO:1904018	GO:BP	positive regulation of vasculature development	21690	27020	GO:0001944, GO:0051094, GO:0051240, GO:1901342
query_1	TRUE	0.000694322	1669	345	48	0.13913	0.0287597	GO:0022008	GO:BP	neurogenesis	21690	7550	GO:0007399, GO:0030154
query_1	TRUE	0.000694322	158	345	11	0.0318841	0.0696203	GO:0045766	GO:BP	positive regulation of angiogenesis	21690	13504	GO:0001525, GO:0045765, GO:1904018
query_1	TRUE	0.000694322	158	345	11	0.0318841	0.0696203	GO:0007596	GO:BP	blood coagulation	21690	3459	GO:0007599, GO:0042060, GO:0050817
query_1	TRUE	0.000699183	1911	345	53	0.153623	0.0277342	GO:0009891	GO:BP	positive regulation of biosynthetic process	21690	4213	GO:0009058, GO:0009889, GO:0009893
query_1	TRUE	0.000705587	281	345	15	0.0434783	0.0533808	GO:0010631	GO:BP	epithelial cell migration	21690	4778	GO:0001667, GO:0090132
query_1	TRUE	0.000705587	82	345	8	0.0231884	0.097561	GO:0055072	GO:BP	iron ion homeostasis	21690	16792	GO:0055076
query_1	TRUE	0.000718703	1208	345	38	0.110145	0.031457	GO:0071495	GO:BP	cellular response to endogenous stimulus	21690	19534	GO:0009719
query_1	TRUE	0.000718703	26	345	5	0.0144928	0.192308	GO:0090025	GO:BP	regulation of monocyte chemotaxis	21690	21073	GO:0002548, GO:0002688, GO:0071675
query_1	TRUE	0.0007241	188	345	12	0.0347826	0.0638298	GO:0050731	GO:BP	positive regulation of peptidyl-tyrosine phosphorylation	21690	15297	GO:0001934, GO:0018108, GO:0050730
query_1	TRUE	0.0007241	42	345	6	0.0173913	0.142857	GO:1900047	GO:BP	negative regulation of hemostasis	21690	23398	GO:0007599, GO:0048519, GO:1900046
query_1	TRUE	0.0007241	61	345	7	0.0202899	0.114754	GO:0061045	GO:BP	negative regulation of wound healing	21690	17803	GO:0032102, GO:0042060, GO:0061041, GO:1903035
query_1	TRUE	0.0007241	61	345	7	0.0202899	0.114754	GO:1904705	GO:BP	regulation of vascular associated smooth muscle cell proliferation	21690	27654	GO:0048660, GO:1990874
query_1	TRUE	0.0007241	1031	345	34	0.0985507	0.0329777	GO:0043085	GO:BP	positive regulation of catalytic activity	21690	12141	GO:0044093, GO:0050790
query_1	TRUE	0.000728843	132	345	10	0.0289855	0.0757576	GO:0001936	GO:BP	regulation of endothelial cell proliferation	21690	666	GO:0001935, GO:0050678
query_1	TRUE	0.000753161	2568	345	66	0.191304	0.0257009	GO:0010605	GO:BP	negative regulation of macromolecule metabolic process	21690	4753	GO:0009892, GO:0043170, GO:0060255
query_1	TRUE	0.000753161	160	345	11	0.0318841	0.06875	GO:0050817	GO:BP	coagulation	21690	15357	GO:0032501
query_1	TRUE	0.000762151	904	345	31	0.0898551	0.034292	GO:0048534	GO:BP	hematopoietic or lymphoid organ development	21690	14868	GO:0002520, GO:0048513
query_1	TRUE	0.000771316	284	345	15	0.0434783	0.0528169	GO:0090132	GO:BP	epithelium migration	21690	21171	GO:0090130
query_1	TRUE	0.000782268	14	345	4	0.0115942	0.285714	GO:0045651	GO:BP	positive regulation of macrophage differentiation	21690	13395	GO:0002763, GO:0030225, GO:0045649
query_1	TRUE	0.000788194	161	345	11	0.0318841	0.068323	GO:0007599	GO:BP	hemostasis	21690	3462	GO:0050878
query_1	TRUE	0.000796463	285	345	15	0.0434783	0.0526316	GO:0007548	GO:BP	sex differentiation	21690	3413	GO:0003006
query_1	TRUE	0.000797112	617	345	24	0.0695652	0.0388979	GO:0006873	GO:BP	cellular ion homeostasis	21690	2818	GO:0050801, GO:0055082
query_1	TRUE	0.000797112	319	345	16	0.0463768	0.0501567	GO:0048545	GO:BP	response to steroid hormone	21690	14879	GO:0009725, GO:0014070, GO:0033993
query_1	TRUE	0.000797112	84	345	8	0.0231884	0.0952381	GO:0031100	GO:BP	animal organ regeneration	21690	8157	GO:0031099, GO:0048513
query_1	TRUE	0.000797112	43	345	6	0.0173913	0.139535	GO:0050819	GO:BP	negative regulation of coagulation	21690	15359	GO:0050817, GO:0050818, GO:0051241
query_1	TRUE	0.000797112	43	345	6	0.0173913	0.139535	GO:0097028	GO:BP	dendritic cell differentiation	21690	21623	GO:1903131
query_1	TRUE	0.00080196	1541	345	45	0.130435	0.0292018	GO:0048699	GO:BP	generation of neurons	21690	15013	GO:0022008
query_1	TRUE	0.000824569	27	345	5	0.0144928	0.185185	GO:1904706	GO:BP	negative regulation of vascular associated smooth muscle cell proliferation	21690	27655	GO:0048662, GO:1904705, GO:1990874
query_1	TRUE	0.000851492	109	345	9	0.026087	0.0825688	GO:0014812	GO:BP	muscle cell migration	21690	5244	GO:0016477
query_1	TRUE	0.000855277	163	345	11	0.0318841	0.0674847	GO:0006457	GO:BP	protein folding	21690	2439	GO:0009987
query_1	TRUE	0.000855277	85	345	8	0.0231884	0.0941176	GO:0098869	GO:BP	cellular oxidant detoxification	21690	22153	GO:1990748
query_1	TRUE	0.000855277	85	345	8	0.0231884	0.0941176	GO:0030203	GO:BP	glycosaminoglycan metabolic process	21690	7749	GO:0006022
query_1	TRUE	0.000873257	956	345	32	0.0927536	0.0334728	GO:0031401	GO:BP	positive regulation of protein modification process	21690	8308	GO:0006464, GO:0031399, GO:0032270
query_1	TRUE	0.000880287	543	345	22	0.0637681	0.0405157	GO:0006875	GO:BP	cellular metal ion homeostasis	21690	2820	GO:0030003, GO:0055065
query_1	TRUE	0.000896566	110	345	9	0.026087	0.0818182	GO:0072009	GO:BP	nephron epithelium development	21690	19900	GO:0072006, GO:0072073
query_1	TRUE	0.000896566	110	345	9	0.026087	0.0818182	GO:0043534	GO:BP	blood vessel endothelial cell migration	21690	12399	GO:0043542
query_1	TRUE	0.000896566	289	345	15	0.0434783	0.0519031	GO:0090130	GO:BP	tissue migration	21690	21169	GO:0032501
query_1	TRUE	0.000897032	787	345	28	0.0811594	0.0355781	GO:0042327	GO:BP	positive regulation of phosphorylation	21690	11682	GO:0016310, GO:0042325, GO:0045937
query_1	TRUE	0.000926804	64	345	7	0.0202899	0.109375	GO:0010633	GO:BP	negative regulation of epithelial cell migration	21690	4780	GO:0010631, GO:0010632, GO:0030336, GO:0051241
query_1	TRUE	0.000946285	961	345	32	0.0927536	0.0332986	GO:0002520	GO:BP	immune system development	21690	1165	GO:0002376, GO:0048731
query_1	TRUE	0.000950981	1367	345	41	0.118841	0.0299927	GO:0007267	GO:BP	cell-cell signaling	21690	3160	GO:0007154, GO:0023052
query_1	TRUE	0.000956624	195	345	12	0.0347826	0.0615385	GO:0051216	GO:BP	cartilage development	21690	15693	GO:0001501, GO:0048513, GO:0061448
query_1	TRUE	0.00101114	65	345	7	0.0202899	0.107692	GO:0034103	GO:BP	regulation of tissue remodeling	21690	9681	GO:0048771, GO:0051239
query_1	TRUE	0.00101114	65	345	7	0.0202899	0.107692	GO:0048662	GO:BP	negative regulation of smooth muscle cell proliferation	21690	14977	GO:0008285, GO:0048659, GO:0048660
query_1	TRUE	0.00101114	669	345	25	0.0724638	0.0373692	GO:0001817	GO:BP	regulation of cytokine production	21690	586	GO:0001816, GO:0010468, GO:0051239
query_1	TRUE	0.00101455	6	345	3	0.00869565	0.5	GO:2001198	GO:BP	regulation of dendritic cell differentiation	21690	30372	GO:0097028, GO:1902105
query_1	TRUE	0.00101722	293	345	15	0.0434783	0.0511945	GO:0070372	GO:BP	regulation of ERK1 and ERK2 cascade	21690	18840	GO:0043408, GO:0070371
query_1	TRUE	0.00101722	629	345	24	0.0695652	0.0381558	GO:0080135	GO:BP	regulation of cellular response to stress	21690	20895	GO:0033554, GO:0050794, GO:0080134
query_1	TRUE	0.00102127	167	345	11	0.0318841	0.0658683	GO:0046661	GO:BP	male sex differentiation	21690	14287	GO:0007275, GO:0007548
query_1	TRUE	0.0010379	1190	345	37	0.107246	0.0310924	GO:0042325	GO:BP	regulation of phosphorylation	21690	11680	GO:0016310, GO:0019220
query_1	TRUE	0.00106965	4259	345	97	0.281159	0.0227753	GO:0010468	GO:BP	regulation of gene expression	21690	4651	GO:0010467, GO:0060255
query_1	TRUE	0.0011031	46	345	6	0.0173913	0.130435	GO:0031640	GO:BP	killing of cells of another organism	21690	8413	GO:0001906, GO:0044419
query_1	TRUE	0.00110908	29	345	5	0.0144928	0.172414	GO:0036075	GO:BP	replacement ossification	21690	10865	GO:0001503
query_1	TRUE	0.00110908	29	345	5	0.0144928	0.172414	GO:0001958	GO:BP	endochondral ossification	21690	683	GO:0036075, GO:0060350
query_1	TRUE	0.00111037	674	345	25	0.0724638	0.037092	GO:0001816	GO:BP	cytokine production	21690	585	GO:0010467, GO:0032501
query_1	TRUE	0.00112047	89	345	8	0.0231884	0.0898876	GO:0010717	GO:BP	regulation of epithelial to mesenchymal transition	21690	4859	GO:0001837, GO:0045595
query_1	TRUE	0.0011284	114	345	9	0.026087	0.0789474	GO:0061041	GO:BP	regulation of wound healing	21690	17799	GO:0042060, GO:1903034
query_1	TRUE	0.00115686	231	345	13	0.0376812	0.0562771	GO:0090092	GO:BP	regulation of transmembrane receptor protein serine/threonine kinase signaling pathway	21690	21135	GO:0007178, GO:0009966
query_1	TRUE	0.00117018	170	345	11	0.0318841	0.0647059	GO:0048771	GO:BP	tissue remodeling	21690	15079	GO:0032501
query_1	TRUE	0.00120436	142	345	10	0.0289855	0.0704225	GO:0008584	GO:BP	male gonad development	21690	3620	GO:0008406, GO:0046546
query_1	TRUE	0.00121509	2774	345	69	0.2	0.0248738	GO:0009892	GO:BP	negative regulation of metabolic process	21690	4214	GO:0008152, GO:0019222, GO:0048519
query_1	TRUE	0.00121975	977	345	32	0.0927536	0.0327533	GO:0010243	GO:BP	response to organonitrogen compound	21690	4498	GO:0010033, GO:1901698
query_1	TRUE	0.0012387	443	345	19	0.0550725	0.0428894	GO:0001819	GO:BP	positive regulation of cytokine production	21690	588	GO:0001816, GO:0001817, GO:0010628, GO:0051240
query_1	TRUE	0.00124134	233	345	13	0.0376812	0.055794	GO:2000116	GO:BP	regulation of cysteine-type endopeptidase activity	21690	29346	GO:0052548
query_1	TRUE	0.00124134	406	345	18	0.0521739	0.044335	GO:0034248	GO:BP	regulation of cellular amide metabolic process	21690	9805	GO:0031323, GO:0043603, GO:0051171
query_1	TRUE	0.00125175	143	345	10	0.0289855	0.0699301	GO:0046546	GO:BP	development of primary male sexual characteristics	21690	14219	GO:0045137, GO:0046661
query_1	TRUE	0.00125175	370	345	17	0.0492754	0.0459459	GO:2001233	GO:BP	regulation of apoptotic signaling pathway	21690	30403	GO:0009966, GO:0042981, GO:0097190
query_1	TRUE	0.00125175	1868	345	51	0.147826	0.0273019	GO:0031328	GO:BP	positive regulation of cellular biosynthetic process	21690	8269	GO:0009891, GO:0031325, GO:0031326, GO:0044249
query_1	TRUE	0.00125175	143	345	10	0.0289855	0.0699301	GO:0072073	GO:BP	kidney epithelium development	21690	19962	GO:0001822, GO:0060429
query_1	TRUE	0.00126994	91	345	8	0.0231884	0.0879121	GO:0030510	GO:BP	regulation of BMP signaling pathway	21690	7888	GO:0030509, GO:0090092, GO:0090287
query_1	TRUE	0.00127422	1390	345	41	0.118841	0.0294964	GO:0006811	GO:BP	ion transport	21690	2769	GO:0006810
query_1	TRUE	0.00130584	1161	345	36	0.104348	0.0310078	GO:0009968	GO:BP	negative regulation of signal transduction	21690	4270	GO:0007165, GO:0009966, GO:0010648, GO:0023057, GO:0048585
query_1	TRUE	0.00132056	562	345	22	0.0637681	0.0391459	GO:0007169	GO:BP	transmembrane receptor protein tyrosine kinase signaling pathway	21690	3071	GO:0007167
query_1	TRUE	0.00133421	48	345	6	0.0173913	0.125	GO:0002711	GO:BP	positive regulation of T cell mediated immunity	21690	1352	GO:0002456, GO:0002708, GO:0002709, GO:0002824
query_1	TRUE	0.00133421	48	345	6	0.0173913	0.125	GO:0010718	GO:BP	positive regulation of epithelial to mesenchymal transition	21690	4860	GO:0001837, GO:0010717, GO:0045597, GO:0051240
query_1	TRUE	0.00151153	70	345	7	0.0202899	0.1	GO:0032835	GO:BP	glomerulus development	21690	9074	GO:0048856, GO:0072006
query_1	TRUE	0.00153037	4140	345	94	0.272464	0.0227053	GO:0051234	GO:BP	establishment of localization	21690	15707	GO:0051179
query_1	TRUE	0.00154089	147	345	10	0.0289855	0.0680272	GO:0001837	GO:BP	epithelial to mesenchymal transition	21690	606	GO:0048762
query_1	TRUE	0.00159282	120	345	9	0.026087	0.075	GO:0002761	GO:BP	regulation of myeloid leukocyte differentiation	21690	1396	GO:0002573, GO:0045637, GO:1902105
query_1	TRUE	0.00161089	7	345	3	0.00869565	0.428571	GO:2001046	GO:BP	positive regulation of integrin-mediated signaling pathway	21690	30251	GO:0007229, GO:0009967, GO:2001044
query_1	TRUE	0.00161089	7	345	3	0.00869565	0.428571	GO:0042482	GO:BP	positive regulation of odontogenesis	21690	11805	GO:0042476, GO:0042481, GO:0110110
query_1	TRUE	0.00161089	7	345	3	0.00869565	0.428571	GO:0036438	GO:BP	maintenance of lens transparency	21690	11078	GO:0001894
query_1	TRUE	0.00161089	7	345	3	0.00869565	0.428571	GO:0008354	GO:BP	germ cell migration	21690	3596	GO:0007276, GO:0016477, GO:0022412
query_1	TRUE	0.0016488	50	345	6	0.0173913	0.12	GO:0046850	GO:BP	regulation of bone remodeling	21690	14417	GO:0034103, GO:0046849
query_1	TRUE	0.00168507	32	345	5	0.0144928	0.15625	GO:0010039	GO:BP	response to iron ion	21690	4315	GO:0010038
query_1	TRUE	0.00170332	381	345	17	0.0492754	0.0446194	GO:0019221	GO:BP	cytokine-mediated signaling pathway	21690	6479	GO:0007166, GO:0071345
query_1	TRUE	0.00173622	310	345	15	0.0434783	0.0483871	GO:0050878	GO:BP	regulation of body fluid levels	21690	15409	GO:0065008
query_1	TRUE	0.0017526	72	345	7	0.0202899	0.0972222	GO:2000379	GO:BP	positive regulation of reactive oxygen species metabolic process	21690	29604	GO:0031325, GO:0072593, GO:2000377
query_1	TRUE	0.0017526	868	345	29	0.084058	0.0334101	GO:0010562	GO:BP	positive regulation of phosphorus metabolic process	21690	4715	GO:0006793, GO:0031325, GO:0051174
query_1	TRUE	0.0017526	868	345	29	0.084058	0.0334101	GO:0045937	GO:BP	positive regulation of phosphate metabolic process	21690	13659	GO:0006796, GO:0010562, GO:0019220
query_1	TRUE	0.00176167	96	345	8	0.0231884	0.0833333	GO:0001657	GO:BP	ureteric bud development	21690	481	GO:0072164
query_1	TRUE	0.00176167	96	345	8	0.0231884	0.0833333	GO:0060840	GO:BP	artery development	21690	17610	GO:0001568
query_1	TRUE	0.00177727	1415	345	41	0.118841	0.0289753	GO:0044093	GO:BP	positive regulation of molecular function	21690	12646	GO:0065009
query_1	TRUE	0.00179046	211	345	12	0.0347826	0.056872	GO:0071241	GO:BP	cellular response to inorganic substance	21690	19294	GO:0010035, GO:0070887
query_1	TRUE	0.00179046	3997	345	91	0.263768	0.0227671	GO:0006810	GO:BP	transport	21690	2768	GO:0051234
query_1	TRUE	0.0017963	51	345	6	0.0173913	0.117647	GO:0002548	GO:BP	monocyte chemotaxis	21690	1192	GO:0030595, GO:0071674, GO:0097529
query_1	TRUE	0.00184384	151	345	10	0.0289855	0.0662252	GO:1903034	GO:BP	regulation of response to wounding	21690	26150	GO:0009611, GO:0080134
query_1	TRUE	0.0018447	123	345	9	0.026087	0.0731707	GO:0043280	GO:BP	positive regulation of cysteine-type endopeptidase activity involved in apoptotic process	21690	12232	GO:0043281, GO:2001056
query_1	TRUE	0.00185365	1278	345	38	0.110145	0.029734	GO:0010648	GO:BP	negative regulation of cell communication	21690	4795	GO:0007154, GO:0010646, GO:0048523
query_1	TRUE	0.00185365	97	345	8	0.0231884	0.0824742	GO:0050764	GO:BP	regulation of phagocytosis	21690	15316	GO:0006909, GO:0060627
query_1	TRUE	0.00185365	97	345	8	0.0231884	0.0824742	GO:0072164	GO:BP	mesonephric tubule development	21690	20052	GO:0035295, GO:0072163
query_1	TRUE	0.00185365	97	345	8	0.0231884	0.0824742	GO:0072163	GO:BP	mesonephric epithelium development	21690	20051	GO:0001823, GO:0072073
query_1	TRUE	0.00185971	73	345	7	0.0202899	0.0958904	GO:0042775	GO:BP	mitochondrial ATP synthesis coupled electron transport	21690	11958	GO:0042773
query_1	TRUE	0.0018653	18	345	4	0.0115942	0.222222	GO:0042481	GO:BP	regulation of odontogenesis	21690	11804	GO:0042476, GO:2000027
query_1	TRUE	0.00189047	1280	345	38	0.110145	0.0296875	GO:0023057	GO:BP	negative regulation of signaling	21690	7659	GO:0023051, GO:0023052, GO:0048519
query_1	TRUE	0.00192087	182	345	11	0.0318841	0.0604396	GO:0071248	GO:BP	cellular response to metal ion	21690	19301	GO:0010038, GO:0071241
query_1	TRUE	0.00192087	124	345	9	0.026087	0.0725806	GO:0032147	GO:BP	activation of protein kinase activity	21690	8570	GO:0045860
query_1	TRUE	0.00192087	1328	345	39	0.113043	0.0293675	GO:0019220	GO:BP	regulation of phosphate metabolic process	21690	6478	GO:0006796, GO:0051174
query_1	TRUE	0.00194257	1329	345	39	0.113043	0.0293454	GO:0051174	GO:BP	regulation of phosphorus metabolic process	21690	15658	GO:0006793, GO:0031323
query_1	TRUE	0.00194514	52	345	6	0.0173913	0.115385	GO:0032964	GO:BP	collagen biosynthetic process	21690	9164	GO:0009058, GO:0032963
query_1	TRUE	0.00195359	98	345	8	0.0231884	0.0816327	GO:0002456	GO:BP	T cell mediated immunity	21690	1102	GO:0002449, GO:0002460
query_1	TRUE	0.00196839	214	345	12	0.0347826	0.0560748	GO:0006909	GO:BP	phagocytosis	21690	2851	GO:0016192
query_1	TRUE	0.00198543	153	345	10	0.0289855	0.0653595	GO:0010977	GO:BP	negative regulation of neuron projection development	21690	5096	GO:0010975, GO:0031175, GO:0031345
query_1	TRUE	0.00199148	388	345	17	0.0492754	0.0438144	GO:0010959	GO:BP	regulation of metal ion transport	21690	5079	GO:0030001, GO:0043269
query_1	TRUE	0.00206841	248	345	13	0.0376812	0.0524194	GO:0045926	GO:BP	negative regulation of growth	21690	13648	GO:0040007, GO:0040008, GO:0048519
query_1	TRUE	0.00207476	99	345	8	0.0231884	0.0808081	GO:1990748	GO:BP	cellular detoxification	21690	29104	GO:0009987, GO:0097237, GO:0098754
query_1	TRUE	0.00211915	34	345	5	0.0144928	0.147059	GO:0072210	GO:BP	metanephric nephron development	21690	20098	GO:0001656, GO:0072006
query_1	TRUE	0.00213696	75	345	7	0.0202899	0.0933333	GO:0002709	GO:BP	regulation of T cell mediated immunity	21690	1350	GO:0002456, GO:0002706, GO:0002822
query_1	TRUE	0.00216431	1869	345	50	0.144928	0.0267523	GO:1901575	GO:BP	organic substance catabolic process	21690	24866	GO:0009056, GO:0071704
query_1	TRUE	0.00219543	883	345	29	0.084058	0.0328426	GO:0051093	GO:BP	negative regulation of developmental process	21690	15585	GO:0032502, GO:0048519, GO:0050793
query_1	TRUE	0.00220176	100	345	8	0.0231884	0.08	GO:0001823	GO:BP	mesonephros development	21690	592	GO:0001822
query_1	TRUE	0.00223856	712	345	25	0.0724638	0.0351124	GO:0043549	GO:BP	regulation of kinase activity	21690	12408	GO:0042325, GO:0051338
query_1	TRUE	0.0022431	19	345	4	0.0115942	0.210526	GO:0001916	GO:BP	positive regulation of T cell mediated cytotoxicity	21690	649	GO:0001912, GO:0001913, GO:0001914, GO:0002711
query_1	TRUE	0.00227517	251	345	13	0.0376812	0.0517928	GO:0097305	GO:BP	response to alcohol	21690	21783	GO:0010033, GO:1901700
query_1	TRUE	0.00227517	218	345	12	0.0347826	0.0550459	GO:0010632	GO:BP	regulation of epithelial cell migration	21690	4779	GO:0010631, GO:0030334, GO:0051239
query_1	TRUE	0.00227517	285	345	14	0.0405797	0.0491228	GO:0042254	GO:BP	ribosome biogenesis	21690	11644	GO:0022613
query_1	TRUE	0.00227995	76	345	7	0.0202899	0.0921053	GO:0072028	GO:BP	nephron morphogenesis	21690	19917	GO:0009653, GO:0060993, GO:0072006
query_1	TRUE	0.00230713	8	345	3	0.00869565	0.375	GO:2000668	GO:BP	regulation of dendritic cell apoptotic process	21690	29878	GO:0097048, GO:2000106
query_1	TRUE	0.00230713	8	345	3	0.00869565	0.375	GO:0097048	GO:BP	dendritic cell apoptotic process	21690	21639	GO:0071887
query_1	TRUE	0.00230713	8	345	3	0.00869565	0.375	GO:0061518	GO:BP	microglial cell proliferation	21690	18230	GO:0014009, GO:0061517
query_1	TRUE	0.00232114	187	345	11	0.0318841	0.0588235	GO:0043405	GO:BP	regulation of MAP kinase activity	21690	12307	GO:0071900
query_1	TRUE	0.00234069	219	345	12	0.0347826	0.0547945	GO:0002573	GO:BP	myeloid leukocyte differentiation	21690	1217	GO:0002521, GO:0030099
query_1	TRUE	0.00235789	35	345	5	0.0144928	0.142857	GO:0046688	GO:BP	response to copper ion	21690	14312	GO:0010038
query_1	TRUE	0.00235789	35	345	5	0.0144928	0.142857	GO:0002183	GO:BP	cytoplasmic translational initiation	21690	852	GO:0002181, GO:0006413
query_1	TRUE	0.00238283	2231	345	57	0.165217	0.0255491	GO:0051128	GO:BP	regulation of cellular component organization	21690	15613	GO:0016043, GO:0050794
query_1	TRUE	0.00238391	1441	345	41	0.118841	0.0284525	GO:0031399	GO:BP	regulation of protein modification process	21690	8306	GO:0006464, GO:0032268
query_1	TRUE	0.00243982	102	345	8	0.0231884	0.0784314	GO:0048709	GO:BP	oligodendrocyte differentiation	21690	15023	GO:0007417, GO:0010001
query_1	TRUE	0.00243982	129	345	9	0.026087	0.0697674	GO:0045727	GO:BP	positive regulation of translation	21690	13467	GO:0006412, GO:0006417, GO:0010557, GO:0010628, GO:0031328, GO:0032270, GO:0034250
query_1	TRUE	0.00248915	254	345	13	0.0376812	0.0511811	GO:0002449	GO:BP	lymphocyte mediated immunity	21690	1095	GO:0002443
query_1	TRUE	0.00258094	255	345	13	0.0376812	0.0509804	GO:0050730	GO:BP	regulation of peptidyl-tyrosine phosphorylation	21690	15296	GO:0001932, GO:0018108
query_1	TRUE	0.0026628	638	345	23	0.0666667	0.0360502	GO:0045087	GO:BP	innate immune response	21690	13129	GO:0006955, GO:0098542
query_1	TRUE	0.00266592	20	345	4	0.0115942	0.2	GO:0003176	GO:BP	aortic valve development	21690	1747	GO:1905314
query_1	TRUE	0.00267855	2	345	2	0.0057971	1	GO:2000532	GO:BP	regulation of renal albumin absorption	21690	29751	GO:0097018, GO:0098801
query_1	TRUE	0.00267855	160	345	10	0.0289855	0.0625	GO:0045834	GO:BP	positive regulation of lipid metabolic process	21690	13564	GO:0006629, GO:0009893, GO:0019216
query_1	TRUE	0.00267855	2	345	2	0.0057971	1	GO:1902998	GO:BP	positive regulation of neurofibrillary tangle assembly	21690	26116	GO:0090261, GO:1902988, GO:1902996
query_1	TRUE	0.00267855	2	345	2	0.0057971	1	GO:0061107	GO:BP	seminal vesicle development	21690	17865	GO:0048608, GO:0048732
query_1	TRUE	0.00268453	723	345	25	0.0724638	0.0345781	GO:0050776	GO:BP	regulation of immune response	21690	15328	GO:0002682, GO:0006955, GO:0048583
query_1	TRUE	0.0027343	104	345	8	0.0231884	0.0769231	GO:0003014	GO:BP	renal system process	21690	1590	GO:0003008
query_1	TRUE	0.00274769	558	345	21	0.0608696	0.0376344	GO:0050865	GO:BP	regulation of cell activation	21690	15399	GO:0001775, GO:0050794
query_1	TRUE	0.00278774	161	345	10	0.0289855	0.0621118	GO:0010594	GO:BP	regulation of endothelial cell migration	21690	4743	GO:0010632, GO:0043542
query_1	TRUE	0.00292439	162	345	10	0.0289855	0.0617284	GO:0048754	GO:BP	branching morphogenesis of an epithelial tube	21690	15064	GO:0035239, GO:0060562, GO:0061138
query_1	TRUE	0.00296111	37	345	5	0.0144928	0.135135	GO:0098801	GO:BP	regulation of renal system process	21690	22125	GO:0003014, GO:0044057
query_1	TRUE	0.00296111	133	345	9	0.026087	0.0676692	GO:0043123	GO:BP	positive regulation of I-kappaB kinase/NF-kappaB signaling	21690	12167	GO:0007249, GO:0043122, GO:1902533
query_1	TRUE	0.00296111	37	345	5	0.0144928	0.135135	GO:0001913	GO:BP	T cell mediated cytotoxicity	21690	646	GO:0001909, GO:0002456
query_1	TRUE	0.00296111	37	345	5	0.0144928	0.135135	GO:0006958	GO:BP	complement activation, classical pathway	21690	2893	GO:0002455, GO:0006956
query_1	TRUE	0.00315936	21	345	4	0.0115942	0.190476	GO:0006123	GO:BP	mitochondrial electron transport, cytochrome c to oxygen	21690	2151	GO:0019646, GO:0042775
query_1	TRUE	0.00315936	21	345	4	0.0115942	0.190476	GO:0032930	GO:BP	positive regulation of superoxide anion generation	21690	9137	GO:0032928, GO:0042554, GO:2000379
query_1	TRUE	0.0031754	907	345	29	0.084058	0.0319735	GO:0046903	GO:BP	secretion	21690	14455	GO:0006810
query_1	TRUE	0.00328282	196	345	11	0.0318841	0.0561224	GO:0043122	GO:BP	regulation of I-kappaB kinase/NF-kappaB signaling	21690	12166	GO:0007249, GO:1902531
query_1	TRUE	0.00328282	196	345	11	0.0318841	0.0561224	GO:0044706	GO:BP	multi-multicellular organism process	21690	12959	GO:0032501
query_1	TRUE	0.00328282	196	345	11	0.0318841	0.0561224	GO:0061138	GO:BP	morphogenesis of a branching epithelium	21690	17893	GO:0001763, GO:0002009
query_1	TRUE	0.00332135	38	345	5	0.0144928	0.131579	GO:1902742	GO:BP	apoptotic process involved in development	21690	25880	GO:0006915, GO:0048856
query_1	TRUE	0.00340816	82	345	7	0.0202899	0.0853659	GO:0042475	GO:BP	odontogenesis of dentin-containing tooth	21690	11799	GO:0042476
query_1	TRUE	0.00341872	335	345	15	0.0434783	0.0447761	GO:0010720	GO:BP	positive regulation of cell development	21690	4862	GO:0045597, GO:0048468, GO:0060284
query_1	TRUE	0.00343406	1764	345	47	0.136232	0.026644	GO:0010557	GO:BP	positive regulation of macromolecule biosynthetic process	21690	4710	GO:0009059, GO:0009891, GO:0010556, GO:0010604
query_1	TRUE	0.00344849	166	345	10	0.0289855	0.060241	GO:2001242	GO:BP	regulation of intrinsic apoptotic signaling pathway	21690	30412	GO:0097193, GO:1902531, GO:2001233
query_1	TRUE	0.00344849	449	345	18	0.0521739	0.0400891	GO:0055074	GO:BP	calcium ion homeostasis	21690	16794	GO:0055065, GO:0072507
query_1	TRUE	0.00349174	59	345	6	0.0173913	0.101695	GO:0030193	GO:BP	regulation of blood coagulation	21690	7741	GO:0007596, GO:0032101, GO:0050818, GO:0061041, GO:1900046
query_1	TRUE	0.00349174	59	345	6	0.0173913	0.101695	GO:0048260	GO:BP	positive regulation of receptor-mediated endocytosis	21690	14659	GO:0006898, GO:0045807, GO:0048259
query_1	TRUE	0.00356049	612	345	22	0.0637681	0.0359477	GO:2000112	GO:BP	regulation of cellular macromolecule biosynthetic process	21690	29342	GO:0010556, GO:0031326, GO:0034645
query_1	TRUE	0.00358398	167	345	10	0.0289855	0.0598802	GO:0002822	GO:BP	regulation of adaptive immune response based on somatic recombination of immune receptors built from immunoglobulin superfamily domains	21690	1456	GO:0002460, GO:0002819
query_1	TRUE	0.00358398	167	345	10	0.0289855	0.0598802	GO:0007584	GO:BP	response to nutrient	21690	3448	GO:0031667, GO:0042221
query_1	TRUE	0.00358565	109	345	8	0.0231884	0.0733945	GO:2000027	GO:BP	regulation of animal organ morphogenesis	21690	29258	GO:0009887, GO:0022603
query_1	TRUE	0.00358565	109	345	8	0.0231884	0.0733945	GO:0097237	GO:BP	cellular response to toxic substance	21690	21737	GO:0009636, GO:0070887
query_1	TRUE	0.00359107	83	345	7	0.0202899	0.0843373	GO:1904035	GO:BP	regulation of epithelial cell apoptotic process	21690	27037	GO:0042981, GO:1904019
query_1	TRUE	0.00363367	199	345	11	0.0318841	0.0552764	GO:0001649	GO:BP	osteoblast differentiation	21690	477	GO:0001503, GO:0030154
query_1	TRUE	0.00365728	39	345	5	0.0144928	0.128205	GO:1904894	GO:BP	positive regulation of receptor signaling pathway via STAT	21690	27827	GO:0009967, GO:0097696, GO:1904892
query_1	TRUE	0.00372685	138	345	9	0.026087	0.0652174	GO:0097530	GO:BP	granulocyte migration	21690	21891	GO:0097529
query_1	TRUE	0.00375859	60	345	6	0.0173913	0.1	GO:0060688	GO:BP	regulation of morphogenesis of a branching structure	21690	17462	GO:0001763, GO:0022603, GO:0051239
query_1	TRUE	0.00382971	84	345	7	0.0202899	0.0833333	GO:2001057	GO:BP	reactive nitrogen species metabolic process	21690	30259	GO:0006807
query_1	TRUE	0.00387479	169	345	10	0.0289855	0.0591716	GO:0010950	GO:BP	positive regulation of endopeptidase activity	21690	5071	GO:0010952, GO:0052548
query_1	TRUE	0.00402697	456	345	18	0.0521739	0.0394737	GO:0008015	GO:BP	blood circulation	21690	3502	GO:0003013
query_1	TRUE	0.00402813	923	345	29	0.084058	0.0314193	GO:0007417	GO:BP	central nervous system development	21690	3293	GO:0007399, GO:0048731
query_1	TRUE	0.00406167	61	345	6	0.0173913	0.0983607	GO:1900046	GO:BP	regulation of hemostasis	21690	23397	GO:0007599, GO:0050789, GO:0050878
query_1	TRUE	0.00406167	40	345	5	0.0144928	0.125	GO:0030225	GO:BP	macrophage differentiation	21690	7770	GO:0002573
query_1	TRUE	0.00406167	202	345	11	0.0318841	0.0544554	GO:0030324	GO:BP	lung development	21690	7812	GO:0030323, GO:0048513, GO:0060541
query_1	TRUE	0.00406552	85	345	7	0.0202899	0.0823529	GO:0001656	GO:BP	metanephros development	21690	480	GO:0001822
query_1	TRUE	0.00406818	140	345	9	0.026087	0.0642857	GO:1901136	GO:BP	carbohydrate derivative catabolic process	21690	24461	GO:1901135, GO:1901575
query_1	TRUE	0.00411724	306	345	14	0.0405797	0.0457516	GO:0104004	GO:BP	cellular response to environmental stimulus	21690	22505	GO:0051716
query_1	TRUE	0.00411724	306	345	14	0.0405797	0.0457516	GO:0071214	GO:BP	cellular response to abiotic stimulus	21690	19267	GO:0009628, GO:0104004
query_1	TRUE	0.00411724	380	345	16	0.0463768	0.0421053	GO:0002250	GO:BP	adaptive immune response	21690	905	GO:0006955
query_1	TRUE	0.00425657	10	345	3	0.00869565	0.3	GO:0019885	GO:BP	antigen processing and presentation of endogenous peptide antigen via MHC class I	21690	7004	GO:0002474, GO:0002483
query_1	TRUE	0.00425657	10	345	3	0.00869565	0.3	GO:2001269	GO:BP	positive regulation of cysteine-type endopeptidase activity involved in apoptotic signaling pathway	21690	30439	GO:0043280, GO:2001267
query_1	TRUE	0.00425657	10	345	3	0.00869565	0.3	GO:0071670	GO:BP	smooth muscle cell chemotaxis	21690	19672	GO:0014909, GO:0060326
query_1	TRUE	0.00425657	10	345	3	0.00869565	0.3	GO:0016458	GO:BP	obsolete gene silencing	21690	5819
query_1	TRUE	0.00425657	23	345	4	0.0115942	0.173913	GO:1990000	GO:BP	amyloid fibril formation	21690	28814	GO:0019538, GO:0097435
query_1	TRUE	0.00425657	10	345	3	0.00869565	0.3	GO:0003330	GO:BP	regulation of extracellular matrix constituent secretion	21690	1899	GO:0070278, GO:1903053, GO:1903530
query_1	TRUE	0.00432828	62	345	6	0.0173913	0.0967742	GO:0050818	GO:BP	regulation of coagulation	21690	15358	GO:0050817, GO:0051239
query_1	TRUE	0.00432828	62	345	6	0.0173913	0.0967742	GO:0019646	GO:BP	aerobic electron transport chain	21690	6874	GO:0006119, GO:0009060, GO:0022904
query_1	TRUE	0.00432828	308	345	14	0.0405797	0.0454545	GO:0070661	GO:BP	leukocyte proliferation	21690	19010	GO:0008283
query_1	TRUE	0.00444291	41	345	5	0.0144928	0.121951	GO:0014003	GO:BP	oligodendrocyte development	21690	5122	GO:0021782, GO:0048709
query_1	TRUE	0.00444903	422	345	17	0.0492754	0.0402844	GO:1903131	GO:BP	mononuclear cell differentiation	21690	26239	GO:0002521
query_1	TRUE	0.00445045	205	345	11	0.0318841	0.0536585	GO:0030323	GO:BP	respiratory tube development	21690	7811	GO:0035295, GO:0048513
query_1	TRUE	0.00447352	173	345	10	0.0289855	0.0578035	GO:0007565	GO:BP	female pregnancy	21690	3430	GO:0044703, GO:0044706
query_1	TRUE	0.00450891	462	345	18	0.0521739	0.038961	GO:0050778	GO:BP	positive regulation of immune response	21690	15330	GO:0002684, GO:0006955, GO:0048584, GO:0050776
query_1	TRUE	0.00452987	87	345	7	0.0202899	0.0804598	GO:0043535	GO:BP	regulation of blood vessel endothelial cell migration	21690	12400	GO:0010594, GO:0043534
query_1	TRUE	0.00458561	143	345	9	0.026087	0.0629371	GO:2001056	GO:BP	positive regulation of cysteine-type endopeptidase activity	21690	30258	GO:0010950, GO:2000116
query_1	TRUE	0.00458561	143	345	9	0.026087	0.0629371	GO:0031214	GO:BP	biomineral tissue development	21690	8226	GO:0009888, GO:0048513, GO:0110148
query_1	TRUE	0.00468278	504	345	19	0.0550725	0.0376984	GO:0001501	GO:BP	skeletal system development	21690	422	GO:0048731
query_1	TRUE	0.00468278	311	345	14	0.0405797	0.0450161	GO:0051235	GO:BP	maintenance of location	21690	15708	GO:0051179
query_1	TRUE	0.00468278	348	345	15	0.0434783	0.0431034	GO:0071900	GO:BP	regulation of protein serine/threonine kinase activity	21690	19818	GO:0045859
query_1	TRUE	0.00478696	349	345	15	0.0434783	0.0429799	GO:0006417	GO:BP	regulation of translation	21690	2408	GO:0006412, GO:0010608, GO:0032268, GO:0034248, GO:2000112
query_1	TRUE	0.00478696	88	345	7	0.0202899	0.0795455	GO:0014910	GO:BP	regulation of smooth muscle cell migration	21690	5336	GO:0014909, GO:0030334
query_1	TRUE	0.00478696	115	345	8	0.0231884	0.0695652	GO:0098754	GO:BP	detoxification	21690	22093	GO:0008150, GO:0009636
query_1	TRUE	0.00478696	115	345	8	0.0231884	0.0695652	GO:0071621	GO:BP	granulocyte chemotaxis	21690	19630	GO:0030595, GO:0097530
query_1	TRUE	0.00484072	24	345	4	0.0115942	0.166667	GO:1903055	GO:BP	positive regulation of extracellular matrix organization	21690	26171	GO:0030198, GO:0051130, GO:1903053
query_1	TRUE	0.00484072	24	345	4	0.0115942	0.166667	GO:0003094	GO:BP	glomerular filtration	21690	1669	GO:0097205
query_1	TRUE	0.00484072	24	345	4	0.0115942	0.166667	GO:0031664	GO:BP	regulation of lipopolysaccharide-mediated signaling pathway	21690	8436	GO:0002831, GO:0009966, GO:0031663, GO:0032101
query_1	TRUE	0.00484607	506	345	19	0.0550725	0.0375494	GO:0010608	GO:BP	posttranscriptional regulation of gene expression	21690	4756	GO:0010468
query_1	TRUE	0.00494443	145	345	9	0.026087	0.062069	GO:0110148	GO:BP	biomineralization	21690	22767	GO:0008150
query_1	TRUE	0.00494443	145	345	9	0.026087	0.062069	GO:2001235	GO:BP	positive regulation of apoptotic signaling pathway	21690	30405	GO:0009967, GO:0043065, GO:0097190, GO:2001233
query_1	TRUE	0.00494443	64	345	6	0.0173913	0.09375	GO:0060675	GO:BP	ureteric bud morphogenesis	21690	17449	GO:0001657, GO:0072171
query_1	TRUE	0.00494443	548	345	20	0.057971	0.0364964	GO:0060627	GO:BP	regulation of vesicle-mediated transport	21690	17401	GO:0016192, GO:0050794, GO:0051049
query_1	TRUE	0.00495189	894	345	28	0.0811594	0.0313199	GO:0014070	GO:BP	response to organic cyclic compound	21690	5187	GO:0010033
query_1	TRUE	0.00501269	314	345	14	0.0405797	0.044586	GO:0062197	GO:BP	cellular response to chemical stress	21690	18599	GO:0033554, GO:0070887
query_1	TRUE	0.00502287	508	345	19	0.0550725	0.0374016	GO:0010975	GO:BP	regulation of neuron projection development	21690	5094	GO:0031175, GO:0120035
query_1	TRUE	0.00521709	210	345	11	0.0318841	0.052381	GO:0045637	GO:BP	regulation of myeloid cell differentiation	21690	13381	GO:0030099, GO:0045595, GO:1903706
query_1	TRUE	0.00521709	210	345	11	0.0318841	0.052381	GO:1901654	GO:BP	response to ketone	21690	24933	GO:0010033, GO:1901700
query_1	TRUE	0.00528263	43	345	5	0.0144928	0.116279	GO:0032965	GO:BP	regulation of collagen biosynthetic process	21690	9165	GO:0009889, GO:0010712, GO:0032964
query_1	TRUE	0.00528263	43	345	5	0.0144928	0.116279	GO:0089718	GO:BP	amino acid import across plasma membrane	21690	21051	GO:0003333, GO:0043090, GO:0098657, GO:0098739
query_1	TRUE	0.00528263	43	345	5	0.0144928	0.116279	GO:1903053	GO:BP	regulation of extracellular matrix organization	21690	26169	GO:0030198, GO:0051128
query_1	TRUE	0.00529082	65	345	6	0.0173913	0.0923077	GO:0072171	GO:BP	mesonephric tubule morphogenesis	21690	20059	GO:0072078, GO:0072164
query_1	TRUE	0.00536317	3658	345	82	0.237681	0.0224166	GO:0009889	GO:BP	regulation of biosynthetic process	21690	4211	GO:0009058, GO:0019222
query_1	TRUE	0.00537356	211	345	11	0.0318841	0.0521327	GO:0001763	GO:BP	morphogenesis of a branching structure	21690	541	GO:0009653, GO:0032501
query_1	TRUE	0.00542004	11	345	3	0.00869565	0.272727	GO:0061517	GO:BP	macrophage proliferation	21690	18229	GO:0070661
query_1	TRUE	0.00547886	118	345	8	0.0231884	0.0677966	GO:0045807	GO:BP	positive regulation of endocytosis	21690	13541	GO:0006897, GO:0030100, GO:0051050, GO:0051130
query_1	TRUE	0.00549444	25	345	4	0.0115942	0.16	GO:0060561	GO:BP	apoptotic process involved in morphogenesis	21690	17339	GO:0009653, GO:1902742
query_1	TRUE	0.00549444	25	345	4	0.0115942	0.16	GO:0097205	GO:BP	renal filtration	21690	21723	GO:0003014
query_1	TRUE	0.00549444	25	345	4	0.0115942	0.16	GO:0032928	GO:BP	regulation of superoxide anion generation	21690	9135	GO:0042554, GO:0090322
query_1	TRUE	0.00554767	1814	345	47	0.136232	0.0259096	GO:0045935	GO:BP	positive regulation of nucleobase-containing compound metabolic process	21690	13657	GO:0006139, GO:0019219, GO:0031325, GO:0051173
query_1	TRUE	0.0057447	213	345	11	0.0318841	0.0516432	GO:0009612	GO:BP	response to mechanical stimulus	21690	3986	GO:0009605, GO:0009628
query_1	TRUE	0.00576772	44	345	5	0.0144928	0.113636	GO:0008631	GO:BP	intrinsic apoptotic signaling pathway in response to oxidative stress	21690	3644	GO:0036473, GO:0097193
query_1	TRUE	0.00576772	44	345	5	0.0144928	0.113636	GO:0002686	GO:BP	negative regulation of leukocyte migration	21690	1327	GO:0002683, GO:0002685, GO:0030336, GO:0050900
query_1	TRUE	0.00594473	92	345	7	0.0202899	0.076087	GO:0001938	GO:BP	positive regulation of endothelial cell proliferation	21690	668	GO:0001935, GO:0001936, GO:0050679
query_1	TRUE	0.00594473	92	345	7	0.0202899	0.076087	GO:0060993	GO:BP	kidney morphogenesis	21690	17759	GO:0001822, GO:0009887
query_1	TRUE	0.00595398	436	345	17	0.0492754	0.0389908	GO:0006874	GO:BP	cellular calcium ion homeostasis	21690	2819	GO:0006875, GO:0055074, GO:0072503
query_1	TRUE	0.00614605	215	345	11	0.0318841	0.0511628	GO:0097191	GO:BP	extrinsic apoptotic signaling pathway	21690	21715	GO:0007166, GO:0097190
query_1	TRUE	0.00616897	182	345	10	0.0289855	0.0549451	GO:0002819	GO:BP	regulation of adaptive immune response	21690	1453	GO:0002250, GO:0050776
query_1	TRUE	0.00625822	26	345	4	0.0115942	0.153846	GO:0032967	GO:BP	positive regulation of collagen biosynthetic process	21690	9167	GO:0009891, GO:0010714, GO:0032964, GO:0032965
query_1	TRUE	0.00625822	93	345	7	0.0202899	0.0752688	GO:2001243	GO:BP	negative regulation of intrinsic apoptotic signaling pathway	21690	30413	GO:0097193, GO:1902532, GO:2001234, GO:2001242
query_1	TRUE	0.00625822	26	345	4	0.0115942	0.153846	GO:0001914	GO:BP	regulation of T cell mediated cytotoxicity	21690	647	GO:0001910, GO:0001913, GO:0002709
query_1	TRUE	0.00625822	26	345	4	0.0115942	0.153846	GO:1904666	GO:BP	regulation of ubiquitin protein ligase activity	21690	27618	GO:0051438
query_1	TRUE	0.00625822	26	345	4	0.0115942	0.153846	GO:1905314	GO:BP	semi-lunar valve development	21690	28220	GO:0003170
query_1	TRUE	0.00625822	93	345	7	0.0202899	0.0752688	GO:0046849	GO:BP	bone remodeling	21690	14416	GO:0048771
query_1	TRUE	0.00628192	45	345	5	0.0144928	0.111111	GO:0045687	GO:BP	positive regulation of glial cell differentiation	21690	13428	GO:0010001, GO:0014015, GO:0045685
query_1	TRUE	0.00632104	439	345	17	0.0492754	0.0387244	GO:0051051	GO:BP	negative regulation of transport	21690	15557	GO:0006810, GO:0048519, GO:0051049
query_1	TRUE	0.00640802	3	345	2	0.0057971	0.666667	GO:0021557	GO:BP	oculomotor nerve development	21690	7104	GO:0021545, GO:0021783
query_1	TRUE	0.00640802	3	345	2	0.0057971	0.666667	GO:2001199	GO:BP	negative regulation of dendritic cell differentiation	21690	30373	GO:0097028, GO:1902106, GO:2001198
query_1	TRUE	0.00640802	3	345	2	0.0057971	0.666667	GO:1902988	GO:BP	neurofibrillary tangle assembly	21690	26106	GO:0070841
query_1	TRUE	0.00640802	3	345	2	0.0057971	0.666667	GO:0072223	GO:BP	metanephric glomerular mesangium development	21690	20111	GO:0072109, GO:0072239
query_1	TRUE	0.00640802	3	345	2	0.0057971	0.666667	GO:0060399	GO:BP	positive regulation of growth hormone receptor signaling pathway	21690	17185	GO:0009967, GO:0060396, GO:0060398
query_1	TRUE	0.00640802	3	345	2	0.0057971	0.666667	GO:0002485	GO:BP	antigen processing and presentation of endogenous peptide antigen via MHC class I via ER pathway, TAP-dependent	21690	1131	GO:0002484
query_1	TRUE	0.00640802	68	345	6	0.0173913	0.0882353	GO:0070098	GO:BP	chemokine-mediated signaling pathway	21690	18655	GO:0019221, GO:1990869
query_1	TRUE	0.00640802	3	345	2	0.0057971	0.666667	GO:0002484	GO:BP	antigen processing and presentation of endogenous peptide antigen via MHC class I via ER pathway	21690	1130	GO:0019885
query_1	TRUE	0.00640802	3	345	2	0.0057971	0.666667	GO:0071603	GO:BP	endothelial cell-cell adhesion	21690	19615	GO:0090136
query_1	TRUE	0.00640802	3	345	2	0.0057971	0.666667	GO:2000978	GO:BP	negative regulation of forebrain neuron differentiation	21690	30184	GO:0021879, GO:0045665, GO:2000977
query_1	TRUE	0.00640802	3	345	2	0.0057971	0.666667	GO:0080121	GO:BP	AMP transport	21690	20888	GO:0015695, GO:0015711, GO:0015868, GO:0051503
query_1	TRUE	0.00640802	3	345	2	0.0057971	0.666667	GO:0097296	GO:BP	activation of cysteine-type endopeptidase activity involved in apoptotic signaling pathway	21690	21775	GO:2001269
query_1	TRUE	0.00640802	3	345	2	0.0057971	0.666667	GO:0038098	GO:BP	sequestering of BMP from receptor via BMP binding	21690	11194	GO:0030514, GO:0035581
query_1	TRUE	0.00640802	3	345	2	0.0057971	0.666667	GO:1902996	GO:BP	regulation of neurofibrillary tangle assembly	21690	26114	GO:0090083, GO:1902988
query_1	TRUE	0.00640899	401	345	16	0.0463768	0.0399002	GO:0030099	GO:BP	myeloid cell differentiation	21690	7708	GO:0030097, GO:0030154
query_1	TRUE	0.00644201	481	345	18	0.0521739	0.037422	GO:0072507	GO:BP	divalent inorganic cation homeostasis	21690	20327	GO:0055080, GO:0098771
query_1	TRUE	0.00644427	252	345	12	0.0347826	0.047619	GO:0051348	GO:BP	negative regulation of transferase activity	21690	15803	GO:0043086, GO:0051338
query_1	TRUE	0.00667745	12	345	3	0.00869565	0.25	GO:1902337	GO:BP	regulation of apoptotic process involved in morphogenesis	21690	25568	GO:0060561, GO:1904748
query_1	TRUE	0.00667745	12	345	3	0.00869565	0.25	GO:0072224	GO:BP	metanephric glomerulus development	21690	20112	GO:0032835, GO:0072210
query_1	TRUE	0.00667745	12	345	3	0.00869565	0.25	GO:0048251	GO:BP	elastic fiber assembly	21690	14654	GO:0085029, GO:0097435
query_1	TRUE	0.00667745	12	345	3	0.00869565	0.25	GO:1904748	GO:BP	regulation of apoptotic process involved in development	21690	27694	GO:0042981, GO:0050793, GO:1902742
query_1	TRUE	0.00669244	483	345	18	0.0521739	0.0372671	GO:0003013	GO:BP	circulatory system process	21690	1589	GO:0003008
query_1	TRUE	0.00672607	123	345	8	0.0231884	0.0650407	GO:0055076	GO:BP	transition metal ion homeostasis	21690	16796	GO:0055065
query_1	TRUE	0.00676815	3585	345	80	0.231884	0.0223152	GO:0031326	GO:BP	regulation of cellular biosynthetic process	21690	8267	GO:0009889, GO:0031323, GO:0044249
query_1	TRUE	0.00676815	219	345	11	0.0318841	0.0502283	GO:0051054	GO:BP	positive regulation of DNA metabolic process	21690	15560	GO:0006259, GO:0010604, GO:0045935, GO:0051052
query_1	TRUE	0.00676815	219	345	11	0.0318841	0.0502283	GO:0060348	GO:BP	bone development	21690	17137	GO:0001501, GO:0048513
query_1	TRUE	0.00680704	404	345	16	0.0463768	0.039604	GO:0050767	GO:BP	regulation of neurogenesis	21690	15319	GO:0022008, GO:0048699, GO:0051960, GO:0060284
query_1	TRUE	0.00682146	1391	345	38	0.110145	0.0273185	GO:0030182	GO:BP	neuron differentiation	21690	7736	GO:0030154, GO:0048699
query_1	TRUE	0.00692292	610	345	21	0.0608696	0.0344262	GO:0048729	GO:BP	tissue morphogenesis	21690	15043	GO:0009653, GO:0009888
query_1	TRUE	0.00695437	328	345	14	0.0405797	0.0426829	GO:0001933	GO:BP	negative regulation of protein phosphorylation	21690	663	GO:0001932, GO:0006468, GO:0031400, GO:0042326
query_1	TRUE	0.00699131	255	345	12	0.0347826	0.0470588	GO:0046883	GO:BP	regulation of hormone secretion	21690	14436	GO:0010646, GO:0010817, GO:0023051, GO:0046879, GO:1903530
query_1	TRUE	0.00713576	187	345	10	0.0289855	0.0534759	GO:0010952	GO:BP	positive regulation of peptidase activity	21690	5073	GO:0045862, GO:0051345, GO:0052547
query_1	TRUE	0.00715085	96	345	7	0.0202899	0.0729167	GO:0048145	GO:BP	regulation of fibroblast proliferation	21690	14588	GO:0042127, GO:0048144
query_1	TRUE	0.00716768	70	345	6	0.0173913	0.0857143	GO:0061035	GO:BP	regulation of cartilage development	21690	17794	GO:0051216, GO:2000026
query_1	TRUE	0.00719147	221	345	11	0.0318841	0.0497738	GO:0030100	GO:BP	regulation of endocytosis	21690	7709	GO:0006897, GO:0051128, GO:0060627
query_1	TRUE	0.0075221	331	345	14	0.0405797	0.0422961	GO:0002697	GO:BP	regulation of immune effector process	21690	1338	GO:0002252, GO:0002682
query_1	TRUE	0.00784304	28	345	4	0.0115942	0.142857	GO:0060390	GO:BP	regulation of SMAD protein signal transduction	21690	17176	GO:0009966, GO:0060395
query_1	TRUE	0.00784304	28	345	4	0.0115942	0.142857	GO:0010714	GO:BP	positive regulation of collagen metabolic process	21690	4856	GO:0009893, GO:0010712, GO:0032963
query_1	TRUE	0.00784304	28	345	4	0.0115942	0.142857	GO:0072012	GO:BP	glomerulus vasculature development	21690	19903	GO:0001568, GO:0032835, GO:0061440
query_1	TRUE	0.00788607	748	345	24	0.0695652	0.0320856	GO:0019953	GO:BP	sexual reproduction	21690	7035	GO:0000003, GO:0044703
query_1	TRUE	0.00792258	48	345	5	0.0144928	0.104167	GO:0010712	GO:BP	regulation of collagen metabolic process	21690	4854	GO:0019222, GO:0032963
query_1	TRUE	0.00792258	48	345	5	0.0144928	0.104167	GO:0048010	GO:BP	vascular endothelial growth factor receptor signaling pathway	21690	14503	GO:0007169
query_1	TRUE	0.00794694	1022	345	30	0.0869565	0.0293542	GO:0031175	GO:BP	neuron projection development	21690	8222	GO:0048666, GO:0120036
query_1	TRUE	0.00794694	98	345	7	0.0202899	0.0714286	GO:0048144	GO:BP	fibroblast proliferation	21690	14587	GO:0008283
query_1	TRUE	0.0081325	72	345	6	0.0173913	0.0833333	GO:0072078	GO:BP	nephron tubule morphogenesis	21690	19967	GO:0061333, GO:0072080, GO:0072088
query_1	TRUE	0.0081325	493	345	18	0.0521739	0.0365112	GO:0051960	GO:BP	regulation of nervous system development	21690	16236	GO:0007399, GO:2000026
query_1	TRUE	0.0081325	72	345	6	0.0173913	0.0833333	GO:0045669	GO:BP	positive regulation of osteoblast differentiation	21690	13413	GO:0001649, GO:0045597, GO:0045667
query_1	TRUE	0.0081325	493	345	18	0.0521739	0.0365112	GO:1902532	GO:BP	negative regulation of intracellular signal transduction	21690	25715	GO:0009968, GO:0035556, GO:1902531
query_1	TRUE	0.0081325	72	345	6	0.0173913	0.0833333	GO:0014015	GO:BP	positive regulation of gliogenesis	21690	5134	GO:0014013, GO:0042063, GO:0050769
query_1	TRUE	0.00817383	13	345	3	0.00869565	0.230769	GO:0070278	GO:BP	extracellular matrix constituent secretion	21690	18785	GO:0030198, GO:0032940
query_1	TRUE	0.00817383	13	345	3	0.00869565	0.230769	GO:1904667	GO:BP	negative regulation of ubiquitin protein ligase activity	21690	27619	GO:0051444, GO:1904666
query_1	TRUE	0.00817383	13	345	3	0.00869565	0.230769	GO:0050930	GO:BP	induction of positive chemotaxis	21690	15458	GO:0050927
query_1	TRUE	0.00817383	13	345	3	0.00869565	0.230769	GO:1901201	GO:BP	regulation of extracellular matrix assembly	21690	24523	GO:0044087, GO:0085029, GO:1903053
query_1	TRUE	0.0082085	796	345	25	0.0724638	0.031407	GO:0030001	GO:BP	metal ion transport	21690	7671	GO:0006812
query_1	TRUE	0.00829996	99	345	7	0.0202899	0.0707071	GO:0032963	GO:BP	collagen metabolic process	21690	9163	GO:0008152
query_1	TRUE	0.00841635	192	345	10	0.0289855	0.0520833	GO:0030308	GO:BP	negative regulation of cell growth	21690	7800	GO:0001558, GO:0016049, GO:0045926, GO:0048523
query_1	TRUE	0.00864158	73	345	6	0.0173913	0.0821918	GO:0034109	GO:BP	homotypic cell-cell adhesion	21690	9687	GO:0098609
query_1	TRUE	0.00870205	129	345	8	0.0231884	0.0620155	GO:0032355	GO:BP	response to estradiol	21690	8714	GO:0014070, GO:0033993, GO:1901700
query_1	TRUE	0.00875378	100	345	7	0.0202899	0.07	GO:1902106	GO:BP	negative regulation of leukocyte differentiation	21690	25359	GO:0002521, GO:0045596, GO:1902105, GO:1903707
query_1	TRUE	0.0088639	338	345	14	0.0405797	0.0414201	GO:0050867	GO:BP	positive regulation of cell activation	21690	15401	GO:0001775, GO:0048522, GO:0050865
query_1	TRUE	0.00891189	228	345	11	0.0318841	0.0482456	GO:0060541	GO:BP	respiratory system development	21690	17322	GO:0048731
query_1	TRUE	0.00900215	264	345	12	0.0347826	0.0454545	GO:0034599	GO:BP	cellular response to oxidative stress	21690	9984	GO:0006979, GO:0062197
query_1	TRUE	0.00918605	74	345	6	0.0173913	0.0810811	GO:0072088	GO:BP	nephron epithelium morphogenesis	21690	19976	GO:0002009, GO:0072009, GO:0072028
query_1	TRUE	0.00918605	74	345	6	0.0173913	0.0810811	GO:1901796	GO:BP	regulation of signal transduction by p53 class mediator	21690	25063	GO:0072331, GO:1902531
query_1	TRUE	0.00921104	584	345	20	0.057971	0.0342466	GO:1903530	GO:BP	regulation of secretion by cell	21690	26588	GO:0032940, GO:0050794, GO:0051046
query_1	TRUE	0.00921104	50	345	5	0.0144928	0.1	GO:0043090	GO:BP	amino acid import	21690	12144	GO:0006865
query_1	TRUE	0.00921104	50	345	5	0.0144928	0.1	GO:0070527	GO:BP	platelet aggregation	21690	18929	GO:0030168, GO:0034109
query_1	TRUE	0.00921724	265	345	12	0.0347826	0.045283	GO:0050769	GO:BP	positive regulation of neurogenesis	21690	15321	GO:0010720, GO:0022008, GO:0050767, GO:0051962
query_1	TRUE	0.00925492	459	345	17	0.0492754	0.037037	GO:0072503	GO:BP	cellular divalent inorganic cation homeostasis	21690	20323	GO:0030003, GO:0072507
query_1	TRUE	0.00943727	230	345	11	0.0318841	0.0478261	GO:0070663	GO:BP	regulation of leukocyte proliferation	21690	19012	GO:0042127, GO:0070661
query_1	TRUE	0.0096446	102	345	7	0.0202899	0.0686275	GO:0006413	GO:BP	translational initiation	21690	2405	GO:0006412, GO:0044237
query_1	TRUE	0.0096446	102	345	7	0.0202899	0.0686275	GO:1903707	GO:BP	negative regulation of hemopoiesis	21690	26760	GO:0002683, GO:0030097, GO:0051093, GO:0051241, GO:1903706
query_1	TRUE	0.0096446	30	345	4	0.0115942	0.133333	GO:0035909	GO:BP	aorta morphogenesis	21690	10742	GO:0035904, GO:0048844
query_1	TRUE	0.0096446	30	345	4	0.0115942	0.133333	GO:0051443	GO:BP	positive regulation of ubiquitin-protein transferase activity	21690	15858	GO:0031398, GO:0051347, GO:0051438
query_1	TRUE	0.0096446	30	345	4	0.0115942	0.133333	GO:0061440	GO:BP	kidney vasculature development	21690	18184	GO:0001822, GO:0061437
query_1	TRUE	0.0096446	231	345	11	0.0318841	0.047619	GO:0048705	GO:BP	skeletal system morphogenesis	21690	15019	GO:0001501, GO:0009887
query_1	TRUE	0.0096446	231	345	11	0.0318841	0.047619	GO:0007249	GO:BP	I-kappaB kinase/NF-kappaB signaling	21690	3144	GO:0035556
query_1	TRUE	0.0096446	30	345	4	0.0115942	0.133333	GO:0061437	GO:BP	renal system vasculature development	21690	18181	GO:0001944, GO:0072001
query_1	TRUE	0.0096446	75	345	6	0.0173913	0.08	GO:0061333	GO:BP	renal tubule morphogenesis	21690	18077	GO:0060562, GO:0061326
query_1	TRUE	0.0096446	304	345	13	0.0376812	0.0427632	GO:0007204	GO:BP	positive regulation of cytosolic calcium ion concentration	21690	3104	GO:0051480
query_1	TRUE	0.00986338	51	345	5	0.0144928	0.0980392	GO:0002455	GO:BP	humoral immune response mediated by circulating immunoglobulin	21690	1101	GO:0006959, GO:0016064
query_1	TRUE	0.00986338	51	345	5	0.0144928	0.0980392	GO:0010596	GO:BP	negative regulation of endothelial cell migration	21690	4745	GO:0010594, GO:0010633, GO:0043542
query_1	TRUE	0.0100534	103	345	7	0.0202899	0.0679612	GO:0009408	GO:BP	response to heat	21690	3915	GO:0006950, GO:0009266
query_1	TRUE	0.0101135	344	345	14	0.0405797	0.0406977	GO:0051480	GO:BP	regulation of cytosolic calcium ion concentration	21690	15890	GO:0006874
query_1	TRUE	0.0102094	949	345	28	0.0811594	0.0295047	GO:0010629	GO:BP	negative regulation of gene expression	21690	4776	GO:0010467, GO:0010468, GO:0010605
query_1	TRUE	0.0102201	233	345	11	0.0318841	0.0472103	GO:0071216	GO:BP	cellular response to biotic stimulus	21690	19269	GO:0009607, GO:0051716
query_1	TRUE	0.0102201	76	345	6	0.0173913	0.0789474	GO:0006809	GO:BP	nitric oxide biosynthetic process	21690	2767	GO:0044271, GO:0046209
query_1	TRUE	0.0102717	165	345	9	0.026087	0.0545455	GO:0032640	GO:BP	tumor necrosis factor production	21690	8895	GO:0071706
query_1	TRUE	0.0102717	165	345	9	0.026087	0.0545455	GO:0032680	GO:BP	regulation of tumor necrosis factor production	21690	8935	GO:0032640, GO:1903555
query_1	TRUE	0.0103061	345	345	14	0.0405797	0.0405797	GO:0002443	GO:BP	leukocyte mediated immunity	21690	1089	GO:0002252
query_1	TRUE	0.0103698	307	345	13	0.0376812	0.0423453	GO:0046879	GO:BP	hormone secretion	21690	14432	GO:0009914, GO:0023061
query_1	TRUE	0.0104665	199	345	10	0.0289855	0.0502513	GO:0070374	GO:BP	positive regulation of ERK1 and ERK2 cascade	21690	18842	GO:0043410, GO:0070371, GO:0070372
query_1	TRUE	0.0104867	104	345	7	0.0202899	0.0673077	GO:0016525	GO:BP	negative regulation of angiogenesis	21690	5830	GO:0001525, GO:0045765, GO:2000181
query_1	TRUE	0.0105927	52	345	5	0.0144928	0.0961538	GO:0003170	GO:BP	heart valve development	21690	1741	GO:0007507, GO:0048856
query_1	TRUE	0.0106013	308	345	13	0.0376812	0.0422078	GO:0048511	GO:BP	rhythmic process	21690	14847	GO:0008150
query_1	TRUE	0.0106013	508	345	18	0.0521739	0.0354331	GO:0002009	GO:BP	morphogenesis of an epithelium	21690	729	GO:0048729, GO:0060429
query_1	TRUE	0.0106472	31	345	4	0.0115942	0.129032	GO:0090322	GO:BP	regulation of superoxide metabolic process	21690	21353	GO:0006801, GO:2000377
query_1	TRUE	0.0106472	31	345	4	0.0115942	0.129032	GO:0090183	GO:BP	regulation of kidney development	21690	21220	GO:0001822, GO:0050793
query_1	TRUE	0.0106472	31	345	4	0.0115942	0.129032	GO:0043537	GO:BP	negative regulation of blood vessel endothelial cell migration	21690	12402	GO:0010596, GO:0043534, GO:0043535
query_1	TRUE	0.0110248	4	345	2	0.0057971	0.5	GO:0035789	GO:BP	metanephric mesenchymal cell migration	21690	10649	GO:0035788
query_1	TRUE	0.0110248	469	345	17	0.0492754	0.0362473	GO:0042110	GO:BP	T cell activation	21690	11550	GO:0046649
query_1	TRUE	0.0110248	4	345	2	0.0057971	0.5	GO:1902202	GO:BP	regulation of hepatocyte growth factor receptor signaling pathway	21690	25445	GO:0009966, GO:0048012
query_1	TRUE	0.0110248	201	345	10	0.0289855	0.0497512	GO:0071222	GO:BP	cellular response to lipopolysaccharide	21690	19275	GO:0032496, GO:0071219, GO:0071396, GO:1901701
query_1	TRUE	0.0110248	4	345	2	0.0057971	0.5	GO:0060414	GO:BP	aorta smooth muscle tissue morphogenesis	21690	17199	GO:0035909, GO:0048745, GO:0060415
query_1	TRUE	0.0110248	4	345	2	0.0057971	0.5	GO:0051414	GO:BP	response to cortisol	21690	15844	GO:0051384, GO:0097305, GO:1901654
query_1	TRUE	0.0110248	4	345	2	0.0057971	0.5	GO:0032286	GO:BP	central nervous system myelin maintenance	21690	8661	GO:0022010, GO:0043217
query_1	TRUE	0.0110248	4	345	2	0.0057971	0.5	GO:0097018	GO:BP	renal albumin absorption	21690	21618	GO:0097017
query_1	TRUE	0.0110248	4	345	2	0.0057971	0.5	GO:2000589	GO:BP	regulation of metanephric mesenchymal cell migration	21690	29808	GO:0030334, GO:0035789
query_1	TRUE	0.0110248	201	345	10	0.0289855	0.0497512	GO:0000302	GO:BP	response to reactive oxygen species	21690	132	GO:0006979, GO:1901700
query_1	TRUE	0.0110248	201	345	10	0.0289855	0.0497512	GO:0031345	GO:BP	negative regulation of cell projection organization	21690	8285	GO:0030030, GO:0031344, GO:0051129
query_1	TRUE	0.0112753	168	345	9	0.026087	0.0535714	GO:0071706	GO:BP	tumor necrosis factor superfamily cytokine production	21690	19703	GO:0001816
query_1	TRUE	0.0112753	168	345	9	0.026087	0.0535714	GO:1903555	GO:BP	regulation of tumor necrosis factor superfamily cytokine production	21690	26612	GO:0001817, GO:0071706
query_1	TRUE	0.011378	106	345	7	0.0202899	0.0660377	GO:2000181	GO:BP	negative regulation of blood vessel morphogenesis	21690	29411	GO:0022603, GO:0048514, GO:1901343
query_1	TRUE	0.011378	106	345	7	0.0202899	0.0660377	GO:0048661	GO:BP	positive regulation of smooth muscle cell proliferation	21690	14976	GO:0008284, GO:0048659, GO:0048660
query_1	TRUE	0.0116207	15	345	3	0.00869565	0.2	GO:0060391	GO:BP	positive regulation of SMAD protein signal transduction	21690	17177	GO:0060390, GO:0060395, GO:0090100
query_1	TRUE	0.0116207	15	345	3	0.00869565	0.2	GO:0003180	GO:BP	aortic valve morphogenesis	21690	1751	GO:0003176, GO:0003179
query_1	TRUE	0.0117258	32	345	4	0.0115942	0.125	GO:0061036	GO:BP	positive regulation of cartilage development	21690	17795	GO:0051094, GO:0051216, GO:0051240, GO:0061035
query_1	TRUE	0.0118833	107	345	7	0.0202899	0.0654206	GO:0002062	GO:BP	chondrocyte differentiation	21690	771	GO:0030154, GO:0051216
query_1	TRUE	0.0118833	107	345	7	0.0202899	0.0654206	GO:0002824	GO:BP	positive regulation of adaptive immune response based on somatic recombination of immune receptors built from immunoglobulin superfamily domains	21690	1458	GO:0002460, GO:0002821, GO:0002822
query_1	TRUE	0.0118833	107	345	7	0.0202899	0.0654206	GO:1901343	GO:BP	negative regulation of vasculature development	21690	24652	GO:0001944, GO:0051093, GO:0051241, GO:1901342
query_1	TRUE	0.0118833	79	345	6	0.0173913	0.0759494	GO:1990869	GO:BP	cellular response to chemokine	21690	29172	GO:0071345, GO:1990868
query_1	TRUE	0.0118833	79	345	6	0.0173913	0.0759494	GO:1990868	GO:BP	response to chemokine	21690	29171	GO:0034097
query_1	TRUE	0.0118833	107	345	7	0.0202899	0.0654206	GO:0031532	GO:BP	actin cytoskeleton reorganization	21690	8354	GO:0030036
query_1	TRUE	0.0120255	54	345	5	0.0144928	0.0925926	GO:0043536	GO:BP	positive regulation of blood vessel endothelial cell migration	21690	12401	GO:0010595, GO:0043534, GO:0043535
query_1	TRUE	0.0120255	54	345	5	0.0144928	0.0925926	GO:0061098	GO:BP	positive regulation of protein tyrosine kinase activity	21690	17856	GO:0045860, GO:0050731, GO:0061097
query_1	TRUE	0.0120255	54	345	5	0.0144928	0.0925926	GO:0010171	GO:BP	body morphogenesis	21690	4442	GO:0009653
query_1	TRUE	0.0120635	314	345	13	0.0376812	0.0414013	GO:0042063	GO:BP	gliogenesis	21690	11525	GO:0022008
query_1	TRUE	0.0123624	647	345	21	0.0608696	0.0324575	GO:0043269	GO:BP	regulation of ion transport	21690	12224	GO:0006811, GO:0051049
query_1	TRUE	0.0123624	205	345	10	0.0289855	0.0487805	GO:0045664	GO:BP	regulation of neuron differentiation	21690	13408	GO:0030182, GO:0045595
query_1	TRUE	0.0123624	315	345	13	0.0376812	0.0412698	GO:0009914	GO:BP	hormone transport	21690	4232	GO:0006810, GO:0010817
query_1	TRUE	0.0123624	205	345	10	0.0289855	0.0487805	GO:0031396	GO:BP	regulation of protein ubiquitination	21690	8303	GO:0016567, GO:1903320
query_1	TRUE	0.0123624	205	345	10	0.0289855	0.0487805	GO:0002064	GO:BP	epithelial cell development	21690	773	GO:0030855, GO:0048468
query_1	TRUE	0.0124784	518	345	18	0.0521739	0.034749	GO:0070201	GO:BP	regulation of establishment of protein localization	21690	18729	GO:0032880, GO:0045184
query_1	TRUE	0.0124943	80	345	6	0.0173913	0.075	GO:0045685	GO:BP	regulation of glial cell differentiation	21690	13426	GO:0010001, GO:0045595
query_1	TRUE	0.0127164	395	345	15	0.0434783	0.0379747	GO:0032103	GO:BP	positive regulation of response to external stimulus	21690	8550	GO:0009605, GO:0032101, GO:0048584
query_1	TRUE	0.0127298	206	345	10	0.0289855	0.0485437	GO:0051651	GO:BP	maintenance of location in cell	21690	16025	GO:0009987, GO:0051235, GO:0051641
query_1	TRUE	0.0127298	206	345	10	0.0289855	0.0485437	GO:0007160	GO:BP	cell-matrix adhesion	21690	3062	GO:0031589
query_1	TRUE	0.0129245	109	345	7	0.0202899	0.0642202	GO:0090100	GO:BP	positive regulation of transmembrane receptor protein serine/threonine kinase signaling pathway	21690	21140	GO:0007178, GO:0009967, GO:0090092
query_1	TRUE	0.0129245	109	345	7	0.0202899	0.0642202	GO:1901655	GO:BP	cellular response to ketone	21690	24934	GO:1901654, GO:1901701
query_1	TRUE	0.0130573	785	345	24	0.0695652	0.0305732	GO:0032940	GO:BP	secretion by cell	21690	9142	GO:0046903, GO:0140352
query_1	TRUE	0.0130667	140	345	8	0.0231884	0.0571429	GO:0070665	GO:BP	positive regulation of leukocyte proliferation	21690	19014	GO:0008284, GO:0070661, GO:0070663
query_1	TRUE	0.0130667	140	345	8	0.0231884	0.0571429	GO:0072331	GO:BP	signal transduction by p53 class mediator	21690	20214	GO:0035556
query_1	TRUE	0.013089	207	345	10	0.0289855	0.0483092	GO:0071219	GO:BP	cellular response to molecule of bacterial origin	21690	19272	GO:0002237, GO:0071216
query_1	TRUE	0.0131435	81	345	6	0.0173913	0.0740741	GO:0030168	GO:BP	platelet activation	21690	7730	GO:0001775, GO:0007596
query_1	TRUE	0.0131538	357	345	14	0.0405797	0.0392157	GO:0045862	GO:BP	positive regulation of proteolysis	21690	13590	GO:0006508, GO:0030162, GO:0032270
query_1	TRUE	0.0131538	318	345	13	0.0376812	0.0408805	GO:0051962	GO:BP	positive regulation of nervous system development	21690	16238	GO:0007399, GO:0051094, GO:0051240, GO:0051960
query_1	TRUE	0.0134732	208	345	10	0.0289855	0.0480769	GO:0031348	GO:BP	negative regulation of defense response	21690	8288	GO:0006952, GO:0031347, GO:0048585
query_1	TRUE	0.0134732	208	345	10	0.0289855	0.0480769	GO:0007626	GO:BP	locomotory behavior	21690	3488	GO:0007610
query_1	TRUE	0.013522	281	345	12	0.0347826	0.0427046	GO:0060070	GO:BP	canonical Wnt signaling pathway	21690	16901	GO:0016055
query_1	TRUE	0.0137163	56	345	5	0.0144928	0.0892857	GO:0043388	GO:BP	positive regulation of DNA binding	21690	12298	GO:0051099, GO:0051101
query_1	TRUE	0.0137429	359	345	14	0.0405797	0.0389972	GO:0140694	GO:BP	non-membrane-bounded organelle assembly	21690	23211	GO:0070925
query_1	TRUE	0.0138331	82	345	6	0.0173913	0.0731707	GO:0060395	GO:BP	SMAD protein signal transduction	21690	17181	GO:0007165, GO:0007178
query_1	TRUE	0.0138331	82	345	6	0.0173913	0.0731707	GO:0046209	GO:BP	nitric oxide metabolic process	21690	13923	GO:2001057
query_1	TRUE	0.0140116	142	345	8	0.0231884	0.056338	GO:0051592	GO:BP	response to calcium ion	21690	15970	GO:0010038
query_1	TRUE	0.0140116	111	345	7	0.0202899	0.0630631	GO:0032652	GO:BP	regulation of interleukin-1 production	21690	8907	GO:0001817, GO:0032612
query_1	TRUE	0.0140116	111	345	7	0.0202899	0.0630631	GO:0032612	GO:BP	interleukin-1 production	21690	8867	GO:0001816
query_1	TRUE	0.0140116	111	345	7	0.0202899	0.0630631	GO:0002708	GO:BP	positive regulation of lymphocyte mediated immunity	21690	1349	GO:0002449, GO:0002705, GO:0002706
query_1	TRUE	0.0140208	3422	345	75	0.217391	0.021917	GO:0010556	GO:BP	regulation of macromolecule biosynthetic process	21690	4709	GO:0009059, GO:0009889, GO:0060255
query_1	TRUE	0.0140442	321	345	13	0.0376812	0.0404984	GO:0032496	GO:BP	response to lipopolysaccharide	21690	8809	GO:0002237, GO:0033993, GO:1901700
query_1	TRUE	0.0145607	176	345	9	0.026087	0.0511364	GO:0009266	GO:BP	response to temperature stimulus	21690	3865	GO:0009628
query_1	TRUE	0.0146161	57	345	5	0.0144928	0.0877193	GO:0043407	GO:BP	negative regulation of MAP kinase activity	21690	12309	GO:0043405, GO:0043409, GO:0071901
query_1	TRUE	0.0146161	57	345	5	0.0144928	0.0877193	GO:0001658	GO:BP	branching involved in ureteric bud morphogenesis	21690	482	GO:0048754, GO:0060675
query_1	TRUE	0.0146336	112	345	7	0.0202899	0.0625	GO:1904019	GO:BP	epithelial cell apoptotic process	21690	27021	GO:0006915
query_1	TRUE	0.0153724	113	345	7	0.0202899	0.0619469	GO:0002821	GO:BP	positive regulation of adaptive immune response	21690	1455	GO:0002250, GO:0002819, GO:0050778
query_1	TRUE	0.0154278	35	345	4	0.0115942	0.114286	GO:0046427	GO:BP	positive regulation of receptor signaling pathway via JAK-STAT	21690	14123	GO:0007259, GO:0046425, GO:1904894
query_1	TRUE	0.0154278	35	345	4	0.0115942	0.114286	GO:1902229	GO:BP	regulation of intrinsic apoptotic signaling pathway in response to DNA damage	21690	25472	GO:0008630, GO:2001020, GO:2001242
query_1	TRUE	0.0154849	325	345	13	0.0376812	0.04	GO:0048872	GO:BP	homeostasis of number of cells	21690	15175	GO:0042592
query_1	TRUE	0.0156114	213	345	10	0.0289855	0.0469484	GO:0071902	GO:BP	positive regulation of protein serine/threonine kinase activity	21690	19820	GO:0045860, GO:0071900
query_1	TRUE	0.0156114	58	345	5	0.0144928	0.0862069	GO:0007566	GO:BP	embryo implantation	21690	3431	GO:0007275, GO:0007565, GO:0022414
query_1	TRUE	0.0156114	58	345	5	0.0144928	0.0862069	GO:0031663	GO:BP	lipopolysaccharide-mediated signaling pathway	21690	8435	GO:0007166, GO:0071222
query_1	TRUE	0.0156114	58	345	5	0.0144928	0.0862069	GO:0060350	GO:BP	endochondral bone morphogenesis	21690	17139	GO:0060349
query_1	TRUE	0.0157511	17	345	3	0.00869565	0.176471	GO:2001267	GO:BP	regulation of cysteine-type endopeptidase activity involved in apoptotic signaling pathway	21690	30437	GO:0043281
query_1	TRUE	0.0157511	17	345	3	0.00869565	0.176471	GO:0090594	GO:BP	inflammatory response to wounding	21690	21526	GO:0006954, GO:0009611
query_1	TRUE	0.0159375	114	345	7	0.0202899	0.0614035	GO:1990266	GO:BP	neutrophil migration	21690	28919	GO:0097530
query_1	TRUE	0.0159375	114	345	7	0.0202899	0.0614035	GO:0014013	GO:BP	regulation of gliogenesis	21690	5132	GO:0042063, GO:0050767
query_1	TRUE	0.0159669	490	345	17	0.0492754	0.0346939	GO:0051223	GO:BP	regulation of protein transport	21690	15699	GO:0015031, GO:0051049, GO:0070201
query_1	TRUE	0.016527	5	345	2	0.0057971	0.4	GO:2000977	GO:BP	regulation of forebrain neuron differentiation	21690	30183	GO:0021879, GO:0045664
query_1	TRUE	0.016527	5	345	2	0.0057971	0.4	GO:0072104	GO:BP	glomerular capillary formation	21690	19992	GO:0001525, GO:0072103
query_1	TRUE	0.016527	5	345	2	0.0057971	0.4	GO:0072103	GO:BP	glomerulus vasculature morphogenesis	21690	19991	GO:0048514, GO:0061439, GO:0072012, GO:0072102
query_1	TRUE	0.016527	59	345	5	0.0144928	0.0847458	GO:0014009	GO:BP	glial cell proliferation	21690	5128	GO:0008283, GO:0042063
query_1	TRUE	0.016527	5	345	2	0.0057971	0.4	GO:1900034	GO:BP	regulation of cellular response to heat	21690	23388	GO:0034605, GO:0080135
query_1	TRUE	0.016527	5	345	2	0.0057971	0.4	GO:0035788	GO:BP	cell migration involved in metanephros development	21690	10648	GO:0001656, GO:0035787
query_1	TRUE	0.016527	59	345	5	0.0144928	0.0847458	GO:0006826	GO:BP	iron ion transport	21690	2781	GO:0000041
query_1	TRUE	0.016527	59	345	5	0.0144928	0.0847458	GO:0006879	GO:BP	cellular iron ion homeostasis	21690	2824	GO:0046916, GO:0055072
query_1	TRUE	0.016527	5	345	2	0.0057971	0.4	GO:0003331	GO:BP	positive regulation of extracellular matrix constituent secretion	21690	1900	GO:0003330, GO:0070278, GO:1903055, GO:1903532
query_1	TRUE	0.016527	5	345	2	0.0057971	0.4	GO:0003278	GO:BP	apoptotic process involved in heart morphogenesis	21690	1849	GO:0003007, GO:0060561
query_1	TRUE	0.0166135	409	345	15	0.0434783	0.0366748	GO:0001558	GO:BP	regulation of cell growth	21690	456	GO:0016049, GO:0040008, GO:0051128
query_1	TRUE	0.016703	147	345	8	0.0231884	0.0544218	GO:0035107	GO:BP	appendage morphogenesis	21690	10148	GO:0009653, GO:0048736
query_1	TRUE	0.016703	147	345	8	0.0231884	0.0544218	GO:0035108	GO:BP	limb morphogenesis	21690	10149	GO:0035107, GO:0060173
query_1	TRUE	0.0172062	760	345	23	0.0666667	0.0302632	GO:0048609	GO:BP	multicellular organismal reproductive process	21690	14925	GO:0022414, GO:0032504
query_1	TRUE	0.0172062	370	345	14	0.0405797	0.0378378	GO:0042326	GO:BP	negative regulation of phosphorylation	21690	11681	GO:0016310, GO:0042325, GO:0045936
query_1	TRUE	0.0172162	116	345	7	0.0202899	0.0603448	GO:0045931	GO:BP	positive regulation of mitotic cell cycle	21690	13653	GO:0000278, GO:0007346, GO:0045787
query_1	TRUE	0.0173331	148	345	8	0.0231884	0.0540541	GO:2000377	GO:BP	regulation of reactive oxygen species metabolic process	21690	29602	GO:0031323, GO:0072593
query_1	TRUE	0.0173331	495	345	17	0.0492754	0.0343434	GO:0031400	GO:BP	negative regulation of protein modification process	21690	8307	GO:0006464, GO:0031399, GO:0032269
query_1	TRUE	0.0176032	60	345	5	0.0144928	0.0833333	GO:0048008	GO:BP	platelet-derived growth factor receptor signaling pathway	21690	14501	GO:0007169
query_1	TRUE	0.0176682	539	345	18	0.0521739	0.0333952	GO:0071396	GO:BP	cellular response to lipid	21690	19443	GO:0033993, GO:0071310
query_1	TRUE	0.0176755	87	345	6	0.0173913	0.0689655	GO:2000106	GO:BP	regulation of leukocyte apoptotic process	21690	29336	GO:0042981, GO:0071887
query_1	TRUE	0.0179089	332	345	13	0.0376812	0.0391566	GO:0007159	GO:BP	leukocyte cell-cell adhesion	21690	3061	GO:0098609
query_1	TRUE	0.0179143	117	345	7	0.0202899	0.0598291	GO:0048259	GO:BP	regulation of receptor-mediated endocytosis	21690	14658	GO:0006898, GO:0030100
query_1	TRUE	0.018047	18	345	3	0.00869565	0.166667	GO:1900037	GO:BP	regulation of cellular response to hypoxia	21690	23391	GO:0071456, GO:0080135
query_1	TRUE	0.018047	18	345	3	0.00869565	0.166667	GO:0030449	GO:BP	regulation of complement activation	21690	7857	GO:0002697, GO:0002920, GO:0006956
query_1	TRUE	0.0180895	37	345	4	0.0115942	0.108108	GO:0010543	GO:BP	regulation of platelet activation	21690	4702	GO:0030168, GO:0050865
query_1	TRUE	0.0180895	37	345	4	0.0115942	0.108108	GO:0030513	GO:BP	positive regulation of BMP signaling pathway	21690	7891	GO:0030509, GO:0030510, GO:0090100
query_1	TRUE	0.0180895	37	345	4	0.0115942	0.108108	GO:0034110	GO:BP	regulation of homotypic cell-cell adhesion	21690	9688	GO:0022407, GO:0034109
query_1	TRUE	0.0180895	37	345	4	0.0115942	0.108108	GO:0031018	GO:BP	endocrine pancreas development	21690	8107	GO:0031016, GO:0035270, GO:0048856
query_1	TRUE	0.0185568	184	345	9	0.026087	0.048913	GO:0071356	GO:BP	cellular response to tumor necrosis factor	21690	19403	GO:0034612, GO:0071345
query_1	TRUE	0.0186097	118	345	7	0.0202899	0.059322	GO:0008585	GO:BP	female gonad development	21690	3621	GO:0008406, GO:0046545
query_1	TRUE	0.018634	61	345	5	0.0144928	0.0819672	GO:2000514	GO:BP	regulation of CD4-positive, alpha-beta T cell activation	21690	29733	GO:0035710, GO:0046634
query_1	TRUE	0.0186645	1493	345	38	0.110145	0.0254521	GO:0006468	GO:BP	protein phosphorylation	21690	2448	GO:0006464, GO:0016310
query_1	TRUE	0.0187853	543	345	18	0.0521739	0.0331492	GO:0032870	GO:BP	cellular response to hormone stimulus	21690	9082	GO:0009725, GO:0071310, GO:0071495
query_1	TRUE	0.0190407	335	345	13	0.0376812	0.038806	GO:0002237	GO:BP	response to molecule of bacterial origin	21690	893	GO:0009617, GO:0010033, GO:0043207
query_1	TRUE	0.0193112	221	345	10	0.0289855	0.0452489	GO:2001234	GO:BP	negative regulation of apoptotic signaling pathway	21690	30404	GO:0009968, GO:0043066, GO:0097190, GO:2001233
query_1	TRUE	0.0193698	119	345	7	0.0202899	0.0588235	GO:0035270	GO:BP	endocrine system development	21690	10278	GO:0048731
query_1	TRUE	0.0194092	89	345	6	0.0173913	0.0674157	GO:0072080	GO:BP	nephron tubule development	21690	19969	GO:0061326, GO:0072009
query_1	TRUE	0.0197065	38	345	4	0.0115942	0.105263	GO:1905521	GO:BP	regulation of macrophage migration	21690	28413	GO:0002685, GO:1905517
query_1	TRUE	0.0197065	38	345	4	0.0115942	0.105263	GO:0045940	GO:BP	positive regulation of steroid metabolic process	21690	13662	GO:0008202, GO:0019218, GO:0045834
query_1	TRUE	0.0199079	771	345	23	0.0666667	0.0298314	GO:0032504	GO:BP	multicellular organism reproduction	21690	8815	GO:0000003, GO:0032501
query_1	TRUE	0.0200785	298	345	12	0.0347826	0.0402685	GO:1903037	GO:BP	regulation of leukocyte cell-cell adhesion	21690	26153	GO:0007159, GO:0022407
query_1	TRUE	0.0202771	260	345	11	0.0318841	0.0423077	GO:0022409	GO:BP	positive regulation of cell-cell adhesion	21690	7590	GO:0022407, GO:0045785, GO:0098609
query_1	TRUE	0.0203753	223	345	10	0.0289855	0.044843	GO:0051403	GO:BP	stress-activated MAPK cascade	21690	15839	GO:0000165, GO:0031098
query_1	TRUE	0.0203753	90	345	6	0.0173913	0.0666667	GO:0010660	GO:BP	regulation of muscle cell apoptotic process	21690	4806	GO:0010657, GO:0042981
query_1	TRUE	0.0205581	19	345	3	0.00869565	0.157895	GO:0060602	GO:BP	branch elongation of an epithelium	21690	17377	GO:0003401, GO:0061138
query_1	TRUE	0.0205581	19	345	3	0.00869565	0.157895	GO:0030852	GO:BP	regulation of granulocyte differentiation	21690	8031	GO:0002761, GO:0030851
query_1	TRUE	0.0205581	19	345	3	0.00869565	0.157895	GO:0002689	GO:BP	negative regulation of leukocyte chemotaxis	21690	1330	GO:0002686, GO:0002688, GO:0030595, GO:0050922
query_1	TRUE	0.0205581	19	345	3	0.00869565	0.157895	GO:0070293	GO:BP	renal absorption	21690	18790	GO:0003014
query_1	TRUE	0.0205581	19	345	3	0.00869565	0.157895	GO:0072202	GO:BP	cell differentiation involved in metanephros development	21690	20090	GO:0001656, GO:0061005
query_1	TRUE	0.0205908	1155	345	31	0.0898551	0.0268398	GO:0048666	GO:BP	neuron development	21690	14981	GO:0030182, GO:0048468
query_1	TRUE	0.0206433	339	345	13	0.0376812	0.0383481	GO:1901653	GO:BP	cellular response to peptide	21690	24932	GO:0071417, GO:1901652, GO:1901701
query_1	TRUE	0.0207832	638	345	20	0.057971	0.031348	GO:0051046	GO:BP	regulation of secretion	21690	15552	GO:0046903, GO:0051049
query_1	TRUE	0.0208797	63	345	5	0.0144928	0.0793651	GO:0006801	GO:BP	superoxide metabolic process	21690	2759	GO:0072593
query_1	TRUE	0.0208797	63	345	5	0.0144928	0.0793651	GO:0071677	GO:BP	positive regulation of mononuclear cell migration	21690	19679	GO:0002687, GO:0071674, GO:0071675
query_1	TRUE	0.0212824	39	345	4	0.0115942	0.102564	GO:2000249	GO:BP	regulation of actin cytoskeleton reorganization	21690	29477	GO:0031532, GO:0032956
query_1	TRUE	0.0217304	122	345	7	0.0202899	0.057377	GO:0046545	GO:BP	development of primary female sexual characteristics	21690	14218	GO:0045137, GO:0046660
query_1	TRUE	0.0220844	342	345	13	0.0376812	0.0380117	GO:0060562	GO:BP	epithelial tube morphogenesis	21690	17340	GO:0002009, GO:0035239
query_1	TRUE	0.0226823	123	345	7	0.0202899	0.0569106	GO:0001959	GO:BP	regulation of cytokine-mediated signaling pathway	21690	684	GO:0009966, GO:0019221, GO:0060759
query_1	TRUE	0.0226939	6	345	2	0.0057971	0.333333	GO:0032808	GO:BP	lacrimal gland development	21690	9050	GO:0035272, GO:0048732
query_1	TRUE	0.0226939	6	345	2	0.0057971	0.333333	GO:0035787	GO:BP	cell migration involved in kidney development	21690	10647	GO:0001822, GO:0016477
query_1	TRUE	0.0226939	6	345	2	0.0057971	0.333333	GO:0035931	GO:BP	mineralocorticoid secretion	21690	10761	GO:0035930
query_1	TRUE	0.0226939	6	345	2	0.0057971	0.333333	GO:0035932	GO:BP	aldosterone secretion	21690	10762	GO:0015850, GO:0035931
query_1	TRUE	0.0226939	227	345	10	0.0289855	0.0440529	GO:0010001	GO:BP	glial cell differentiation	21690	4287	GO:0030154, GO:0042063
query_1	TRUE	0.0226939	1771	345	43	0.124638	0.0242801	GO:0016310	GO:BP	phosphorylation	21690	5782	GO:0006796
query_1	TRUE	0.0226939	6	345	2	0.0057971	0.333333	GO:0006689	GO:BP	ganglioside catabolic process	21690	2659	GO:0001573, GO:0046479, GO:0046514
query_1	TRUE	0.0226939	6	345	2	0.0057971	0.333333	GO:1904026	GO:BP	regulation of collagen fibril organization	21690	27028	GO:0030199, GO:1902903, GO:1903053
query_1	TRUE	0.0226939	6	345	2	0.0057971	0.333333	GO:0072239	GO:BP	metanephric glomerulus vasculature development	21690	20127	GO:0072012, GO:0072224
query_1	TRUE	0.0226939	6	345	2	0.0057971	0.333333	GO:0060398	GO:BP	regulation of growth hormone receptor signaling pathway	21690	17184	GO:0009966, GO:0060396
query_1	TRUE	0.0226939	6	345	2	0.0057971	0.333333	GO:0072049	GO:BP	comma-shaped body morphogenesis	21690	19938	GO:0009653, GO:0072028
query_1	TRUE	0.0226939	6	345	2	0.0057971	0.333333	GO:2000858	GO:BP	regulation of aldosterone secretion	21690	30064	GO:0035932, GO:2000855
query_1	TRUE	0.0226939	1067	345	29	0.084058	0.027179	GO:0051130	GO:BP	positive regulation of cellular component organization	21690	15615	GO:0016043, GO:0048522, GO:0051128
query_1	TRUE	0.0226939	6	345	2	0.0057971	0.333333	GO:2000855	GO:BP	regulation of mineralocorticoid secretion	21690	30061	GO:0035931, GO:2000846
query_1	TRUE	0.0228746	40	345	4	0.0115942	0.1	GO:1905332	GO:BP	positive regulation of morphogenesis of an epithelium	21690	28238	GO:0002009, GO:0051094, GO:1905330
query_1	TRUE	0.0230633	20	345	3	0.00869565	0.15	GO:0071676	GO:BP	negative regulation of mononuclear cell migration	21690	19678	GO:0002686, GO:0071674, GO:0071675
query_1	TRUE	0.0230633	93	345	6	0.0173913	0.0645161	GO:0033273	GO:BP	response to vitamin	21690	9341	GO:0007584
query_1	TRUE	0.0230633	20	345	3	0.00869565	0.15	GO:0051444	GO:BP	negative regulation of ubiquitin-protein transferase activity	21690	15859	GO:0031397, GO:0051348, GO:0051438
query_1	TRUE	0.0230633	20	345	3	0.00869565	0.15	GO:0043117	GO:BP	positive regulation of vascular permeability	21690	12165	GO:0043114
query_1	TRUE	0.0230633	93	345	6	0.0173913	0.0645161	GO:0060349	GO:BP	bone morphogenesis	21690	17138	GO:0009887, GO:0048705, GO:0060348
query_1	TRUE	0.0230633	20	345	3	0.00869565	0.15	GO:0045780	GO:BP	positive regulation of bone resorption	21690	13518	GO:0045124, GO:0045453, GO:0048518
query_1	TRUE	0.0230633	93	345	6	0.0173913	0.0645161	GO:0061326	GO:BP	renal tubule development	21690	18070	GO:0035295, GO:0060429, GO:0072001
query_1	TRUE	0.0241195	125	345	7	0.0202899	0.056	GO:1902600	GO:BP	proton transmembrane transport	21690	25764	GO:0098662
query_1	TRUE	0.0241195	125	345	7	0.0202899	0.056	GO:0050728	GO:BP	negative regulation of inflammatory response	21690	15294	GO:0006954, GO:0031348, GO:0032102, GO:0050727
query_1	TRUE	0.0241386	94	345	6	0.0173913	0.0638298	GO:0030593	GO:BP	neutrophil chemotaxis	21690	7924	GO:0071621, GO:1990266
query_1	TRUE	0.0242123	230	345	10	0.0289855	0.0434783	GO:0031330	GO:BP	negative regulation of cellular catabolic process	21690	8271	GO:0009895, GO:0031324, GO:0031329, GO:0044248
query_1	TRUE	0.0242994	834	345	24	0.0695652	0.028777	GO:0045321	GO:BP	leukocyte activation	21690	13229	GO:0001775, GO:0002376
query_1	TRUE	0.0242994	834	345	24	0.0695652	0.028777	GO:0140352	GO:BP	export from cell	21690	23090	GO:0006810, GO:0009987
query_1	TRUE	0.0243535	741	345	22	0.0637681	0.0296896	GO:0060322	GO:BP	head development	21690	17112	GO:0048856
query_1	TRUE	0.0245851	41	345	4	0.0115942	0.097561	GO:0042554	GO:BP	superoxide anion generation	21690	11836	GO:0006801
query_1	TRUE	0.0245851	41	345	4	0.0115942	0.097561	GO:0003179	GO:BP	heart valve morphogenesis	21690	1750	GO:0003170, GO:0009653
query_1	TRUE	0.0249728	126	345	7	0.0202899	0.0555556	GO:0030278	GO:BP	regulation of ossification	21690	7792	GO:0001503, GO:0051239
query_1	TRUE	0.025107	390	345	14	0.0405797	0.0358974	GO:0051090	GO:BP	regulation of DNA-binding transcription factor activity	21690	15582	GO:0006355, GO:0065009
query_1	TRUE	0.0251731	95	345	6	0.0173913	0.0631579	GO:0010657	GO:BP	muscle cell apoptotic process	21690	4803	GO:0006915
query_1	TRUE	0.0252768	195	345	9	0.026087	0.0461538	GO:0050870	GO:BP	positive regulation of T cell activation	21690	15404	GO:0042110, GO:0050863, GO:0051251, GO:1903039
query_1	TRUE	0.0254125	232	345	10	0.0289855	0.0431034	GO:0002699	GO:BP	positive regulation of immune effector process	21690	1340	GO:0002252, GO:0002684, GO:0002697
query_1	TRUE	0.0254125	232	345	10	0.0289855	0.0431034	GO:0031098	GO:BP	stress-activated protein kinase signaling cascade	21690	8155	GO:0033554, GO:0035556
query_1	TRUE	0.025671	476	345	16	0.0463768	0.0336134	GO:0010817	GO:BP	regulation of hormone levels	21690	4953	GO:0065008
query_1	TRUE	0.0259173	67	345	5	0.0144928	0.0746269	GO:0045428	GO:BP	regulation of nitric oxide biosynthetic process	21690	13250	GO:0006809, GO:0031326, GO:0080164
query_1	TRUE	0.0259173	196	345	9	0.026087	0.0459184	GO:0050679	GO:BP	positive regulation of epithelial cell proliferation	21690	15279	GO:0008284, GO:0050673, GO:0050678
query_1	TRUE	0.0259173	21	345	3	0.00869565	0.142857	GO:0007549	GO:BP	dosage compensation	21690	3414	GO:0040029
query_1	TRUE	0.0259173	67	345	5	0.0144928	0.0746269	GO:0042273	GO:BP	ribosomal large subunit biogenesis	21690	11657	GO:0022613, GO:0042254
query_1	TRUE	0.0259173	21	345	3	0.00869565	0.142857	GO:0090190	GO:BP	positive regulation of branching involved in ureteric bud morphogenesis	21690	21227	GO:0001658, GO:0051240, GO:0090189, GO:1905332
query_1	TRUE	0.0259173	21	345	3	0.00869565	0.142857	GO:0009048	GO:BP	dosage compensation by inactivation of X chromosome	21690	3657	GO:0007549
query_1	TRUE	0.0259173	21	345	3	0.00869565	0.142857	GO:1900746	GO:BP	regulation of vascular endothelial growth factor signaling pathway	21690	24080	GO:0009966, GO:0038084, GO:1902547
query_1	TRUE	0.0263934	42	345	4	0.0115942	0.0952381	GO:0048713	GO:BP	regulation of oligodendrocyte differentiation	21690	15027	GO:0045685, GO:0048709
query_1	TRUE	0.0267234	702	345	21	0.0608696	0.0299145	GO:0048589	GO:BP	developmental growth	21690	14915	GO:0032502, GO:0040007
query_1	TRUE	0.0273747	68	345	5	0.0144928	0.0735294	GO:0001541	GO:BP	ovarian follicle development	21690	439	GO:0008585, GO:0048608
query_1	TRUE	0.0279437	798	345	23	0.0666667	0.0288221	GO:0070925	GO:BP	organelle assembly	21690	19155	GO:0006996, GO:0022607
query_1	TRUE	0.0280202	163	345	8	0.0231884	0.0490798	GO:0002706	GO:BP	regulation of lymphocyte mediated immunity	21690	1347	GO:0002449, GO:0002703
query_1	TRUE	0.0281088	396	345	14	0.0405797	0.0353535	GO:0006816	GO:BP	calcium ion transport	21690	2774	GO:0030001
query_1	TRUE	0.0281575	236	345	10	0.0289855	0.0423729	GO:1903320	GO:BP	regulation of protein modification by small protein conjugation or removal	21690	26391	GO:0031399, GO:0070647
query_1	TRUE	0.0285417	275	345	11	0.0318841	0.04	GO:0002253	GO:BP	activation of immune response	21690	908	GO:0002376, GO:0050778
query_1	TRUE	0.0288769	130	345	7	0.0202899	0.0538462	GO:0045667	GO:BP	regulation of osteoblast differentiation	21690	13411	GO:0001649, GO:0045595
query_1	TRUE	0.0288769	616	345	19	0.0550725	0.0308442	GO:0007276	GO:BP	gamete generation	21690	3169	GO:0019953, GO:0048609
query_1	TRUE	0.029176	22	345	3	0.00869565	0.136364	GO:0010759	GO:BP	positive regulation of macrophage chemotaxis	21690	4898	GO:0002690, GO:0010758, GO:0048246, GO:0071622, GO:0071675, GO:1905523
query_1	TRUE	0.029176	22	345	3	0.00869565	0.136364	GO:0031579	GO:BP	membrane raft organization	21690	8387	GO:0061024
query_1	TRUE	0.029176	22	345	3	0.00869565	0.136364	GO:0022010	GO:BP	central nervous system myelination	21690	7552	GO:0014003, GO:0032291, GO:0042552
query_1	TRUE	0.029176	22	345	3	0.00869565	0.136364	GO:0032291	GO:BP	axon ensheathment in central nervous system	21690	8666	GO:0008366
query_1	TRUE	0.029176	22	345	3	0.00869565	0.136364	GO:0072273	GO:BP	metanephric nephron morphogenesis	21690	20161	GO:0003338, GO:0072028, GO:0072210
query_1	TRUE	0.029577	7	345	2	0.0057971	0.285714	GO:0071971	GO:BP	extracellular exosome assembly	21690	19869	GO:0016050, GO:0070925, GO:0097734
query_1	TRUE	0.029577	7	345	2	0.0057971	0.285714	GO:0019800	GO:BP	peptide cross-linking via chondroitin 4-sulfate glycosaminoglycan	21690	6972	GO:0018149, GO:0018209, GO:0030204
query_1	TRUE	0.029577	7	345	2	0.0057971	0.285714	GO:2000391	GO:BP	positive regulation of neutrophil extravasation	21690	29616	GO:0002693, GO:0072672, GO:1902624, GO:2000389
query_1	TRUE	0.029577	7	345	2	0.0057971	0.285714	GO:1902339	GO:BP	positive regulation of apoptotic process involved in morphogenesis	21690	25570	GO:0060561, GO:1902337, GO:1904747
query_1	TRUE	0.029577	7	345	2	0.0057971	0.285714	GO:0021957	GO:BP	corticospinal tract morphogenesis	21690	7499	GO:0021952
query_1	TRUE	0.029577	7	345	2	0.0057971	0.285714	GO:0090261	GO:BP	positive regulation of inclusion body assembly	21690	21293	GO:0044089, GO:0051130, GO:0070841, GO:0090083
query_1	TRUE	0.029577	7	345	2	0.0057971	0.285714	GO:1904747	GO:BP	positive regulation of apoptotic process involved in development	21690	27693	GO:0043065, GO:0051094, GO:1902742, GO:1904748
query_1	TRUE	0.029577	7	345	2	0.0057971	0.285714	GO:0061439	GO:BP	kidney vasculature morphogenesis	21690	18183	GO:0009653, GO:0061438, GO:0061440
query_1	TRUE	0.029577	7	345	2	0.0057971	0.285714	GO:0061438	GO:BP	renal system vasculature morphogenesis	21690	18182	GO:0009653, GO:0061437
query_1	TRUE	0.0297604	1649	345	40	0.115942	0.0242571	GO:0051254	GO:BP	positive regulation of RNA metabolic process	21690	15724	GO:0010604, GO:0016070, GO:0045935, GO:0051252
query_1	TRUE	0.0301803	70	345	5	0.0144928	0.0714286	GO:1905330	GO:BP	regulation of morphogenesis of an epithelium	21690	28236	GO:0002009, GO:0022603
query_1	TRUE	0.0301803	70	345	5	0.0144928	0.0714286	GO:0080164	GO:BP	regulation of nitric oxide metabolic process	21690	20918	GO:0046209, GO:0051171
query_1	TRUE	0.0302543	278	345	11	0.0318841	0.0395683	GO:0051251	GO:BP	positive regulation of lymphocyte activation	21690	15721	GO:0002696, GO:0046649, GO:0051249
query_1	TRUE	0.0302901	44	345	4	0.0115942	0.0909091	GO:0045429	GO:BP	positive regulation of nitric oxide biosynthetic process	21690	13251	GO:0006809, GO:0031328, GO:0045428, GO:1904407
query_1	TRUE	0.0306042	531	345	17	0.0492754	0.0320151	GO:0006897	GO:BP	endocytosis	21690	2842	GO:0016192
query_1	TRUE	0.0306582	132	345	7	0.0202899	0.0530303	GO:0002705	GO:BP	positive regulation of leukocyte mediated immunity	21690	1346	GO:0002443, GO:0002699, GO:0002703
query_1	TRUE	0.0307833	240	345	10	0.0289855	0.0416667	GO:0044403	GO:BP	biological process involved in symbiotic interaction	21690	12783	GO:0044419
query_1	TRUE	0.0308141	100	345	6	0.0173913	0.06	GO:0033559	GO:BP	unsaturated fatty acid metabolic process	21690	9530	GO:0006631
query_1	TRUE	0.0313622	167	345	8	0.0231884	0.0479042	GO:0030902	GO:BP	hindbrain development	21690	8054	GO:0007420, GO:0048856
query_1	TRUE	0.0317623	71	345	5	0.0144928	0.0704225	GO:1903510	GO:BP	mucopolysaccharide metabolic process	21690	26568	GO:0030203
query_1	TRUE	0.0317623	133	345	7	0.0202899	0.0526316	GO:0050680	GO:BP	negative regulation of epithelial cell proliferation	21690	15280	GO:0008285, GO:0050673, GO:0050678
query_1	TRUE	0.0321955	101	345	6	0.0173913	0.0594059	GO:0006690	GO:BP	icosanoid metabolic process	21690	2660	GO:0019752
query_1	TRUE	0.032216	23	345	3	0.00869565	0.130435	GO:0071731	GO:BP	response to nitric oxide	21690	19725	GO:0010035, GO:1901698, GO:1901700
query_1	TRUE	0.032216	23	345	3	0.00869565	0.130435	GO:0003071	GO:BP	renal system process involved in regulation of systemic arterial blood pressure	21690	1647	GO:0003014, GO:0003073
query_1	TRUE	0.032216	23	345	3	0.00869565	0.130435	GO:0070168	GO:BP	negative regulation of biomineral tissue development	21690	18706	GO:0031214, GO:0051093, GO:0051241, GO:0070167, GO:0110150
query_1	TRUE	0.032216	23	345	3	0.00869565	0.130435	GO:1902547	GO:BP	regulation of cellular response to vascular endothelial growth factor stimulus	21690	25726	GO:0035924, GO:0090287
query_1	TRUE	0.032216	23	345	3	0.00869565	0.130435	GO:0090189	GO:BP	regulation of branching involved in ureteric bud morphogenesis	21690	21226	GO:0001658, GO:0060688, GO:0090183, GO:1905330, GO:2000027
query_1	TRUE	0.0328243	134	345	7	0.0202899	0.0522388	GO:0060759	GO:BP	regulation of response to cytokine stimulus	21690	17529	GO:0034097, GO:0048583
query_1	TRUE	0.0332775	1456	345	36	0.104348	0.0247253	GO:0120036	GO:BP	plasma membrane bounded cell projection organization	21690	22797	GO:0030030
query_1	TRUE	0.0333616	72	345	5	0.0144928	0.0694444	GO:0071385	GO:BP	cellular response to glucocorticoid stimulus	21690	19432	GO:0051384, GO:0071384
query_1	TRUE	0.0334421	102	345	6	0.0173913	0.0588235	GO:0030316	GO:BP	osteoclast differentiation	21690	7804	GO:0002573
query_1	TRUE	0.0337781	283	345	11	0.0318841	0.0388693	GO:0071375	GO:BP	cellular response to peptide hormone stimulus	21690	19422	GO:0032870, GO:0043434, GO:1901653
query_1	TRUE	0.033809	206	345	9	0.026087	0.0436893	GO:0034284	GO:BP	response to monosaccharide	21690	9824	GO:0009743
query_1	TRUE	0.0339454	135	345	7	0.0202899	0.0518519	GO:0071456	GO:BP	cellular response to hypoxia	21690	19496	GO:0001666, GO:0033554, GO:0036294
query_1	TRUE	0.0347029	46	345	4	0.0115942	0.0869565	GO:1904407	GO:BP	positive regulation of nitric oxide metabolic process	21690	27385	GO:0046209, GO:0051173, GO:0080164
query_1	TRUE	0.0347029	46	345	4	0.0115942	0.0869565	GO:1904036	GO:BP	negative regulation of epithelial cell apoptotic process	21690	27038	GO:0043066, GO:1904019, GO:1904035
query_1	TRUE	0.034828	103	345	6	0.0173913	0.0582524	GO:0010595	GO:BP	positive regulation of endothelial cell migration	21690	4744	GO:0010594, GO:0010634, GO:0043542
query_1	TRUE	0.0349715	325	345	12	0.0347826	0.0369231	GO:0002696	GO:BP	positive regulation of leukocyte activation	21690	1337	GO:0002684, GO:0002694, GO:0045321, GO:0050867
query_1	TRUE	0.0350266	73	345	5	0.0144928	0.0684932	GO:0006749	GO:BP	glutathione metabolic process	21690	2715	GO:0006518, GO:0006575, GO:0006790
query_1	TRUE	0.0350922	136	345	7	0.0202899	0.0514706	GO:0046660	GO:BP	female sex differentiation	21690	14286	GO:0007275, GO:0007548
query_1	TRUE	0.0352035	171	345	8	0.0231884	0.0467836	GO:0007033	GO:BP	vacuole organization	21690	2953	GO:0006996
query_1	TRUE	0.0352035	677	345	20	0.057971	0.0295421	GO:0120035	GO:BP	regulation of plasma membrane bounded cell projection organization	21690	22796	GO:0031344, GO:0120036
query_1	TRUE	0.0352035	677	345	20	0.057971	0.0295421	GO:0032990	GO:BP	cell part morphogenesis	21690	9186	GO:0032989
query_1	TRUE	0.035239	367	345	13	0.0376812	0.0354223	GO:0018108	GO:BP	peptidyl-tyrosine phosphorylation	21690	6007	GO:0006468, GO:0018212
query_1	TRUE	0.0354173	24	345	3	0.00869565	0.125	GO:1902230	GO:BP	negative regulation of intrinsic apoptotic signaling pathway in response to DNA damage	21690	25473	GO:0008630, GO:1902229, GO:2001021, GO:2001243
query_1	TRUE	0.0354173	208	345	9	0.026087	0.0432692	GO:0034612	GO:BP	response to tumor necrosis factor	21690	9990	GO:0034097
query_1	TRUE	0.0354173	24	345	3	0.00869565	0.125	GO:0055093	GO:BP	response to hyperoxia	21690	16810	GO:0006950, GO:0036296
query_1	TRUE	0.0354173	24	345	3	0.00869565	0.125	GO:0044331	GO:BP	cell-cell adhesion mediated by cadherin	21690	12737	GO:0098609
query_1	TRUE	0.0354173	24	345	3	0.00869565	0.125	GO:0050927	GO:BP	positive regulation of positive chemotaxis	21690	15455	GO:0050918, GO:0050921, GO:0050926
query_1	TRUE	0.0354173	24	345	3	0.00869565	0.125	GO:0034114	GO:BP	regulation of heterotypic cell-cell adhesion	21690	9692	GO:0022407, GO:0034113
query_1	TRUE	0.0354173	678	345	20	0.057971	0.0294985	GO:0051129	GO:BP	negative regulation of cellular component organization	21690	15614	GO:0016043, GO:0048523, GO:0051128
query_1	TRUE	0.0354173	24	345	3	0.00869565	0.125	GO:0110150	GO:BP	negative regulation of biomineralization	21690	22769	GO:0048519, GO:0110148, GO:0110149
query_1	TRUE	0.0354173	208	345	9	0.026087	0.0432692	GO:0030258	GO:BP	lipid modification	21690	7784	GO:0044255
query_1	TRUE	0.03644	369	345	13	0.0376812	0.0352304	GO:0022412	GO:BP	cellular process involved in reproduction in multicellular organism	21690	7593	GO:0009987, GO:0022414, GO:0032504
query_1	TRUE	0.0366401	8	345	2	0.0057971	0.25	GO:0060710	GO:BP	chorio-allantoic fusion	21690	17482	GO:0022414, GO:0060713, GO:0098609
query_1	TRUE	0.0366401	8	345	2	0.0057971	0.25	GO:0048087	GO:BP	positive regulation of developmental pigmentation	21690	14555	GO:0048066, GO:0048070, GO:0048518
query_1	TRUE	0.0366401	8	345	2	0.0057971	0.25	GO:0010873	GO:BP	positive regulation of cholesterol esterification	21690	4996	GO:0010872, GO:0031325, GO:0034435, GO:0045940
query_1	TRUE	0.0366401	8	345	2	0.0057971	0.25	GO:0071671	GO:BP	regulation of smooth muscle cell chemotaxis	21690	19673	GO:0014910, GO:0050920, GO:0071670
query_1	TRUE	0.0366401	8	345	2	0.0057971	0.25	GO:1901203	GO:BP	positive regulation of extracellular matrix assembly	21690	24525	GO:0044089, GO:0085029, GO:1901201, GO:1903055
query_1	TRUE	0.0366401	8	345	2	0.0057971	0.25	GO:0002176	GO:BP	male germ cell proliferation	21690	849	GO:0036093
query_1	TRUE	0.0366401	8	345	2	0.0057971	0.25	GO:1902255	GO:BP	positive regulation of intrinsic apoptotic signaling pathway by p53 class mediator	21690	25496	GO:0072332, GO:1901798, GO:1902253, GO:2001244
query_1	TRUE	0.0366401	8	345	2	0.0057971	0.25	GO:0071493	GO:BP	cellular response to UV-B	21690	19532	GO:0010224, GO:0034644
query_1	TRUE	0.0366401	8	345	2	0.0057971	0.25	GO:2000389	GO:BP	regulation of neutrophil extravasation	21690	29614	GO:0002691, GO:0072672, GO:1902622
query_1	TRUE	0.0366401	370	345	13	0.0376812	0.0351351	GO:0018212	GO:BP	peptidyl-tyrosine modification	21690	6098	GO:0018193
query_1	TRUE	0.0366401	47	345	4	0.0115942	0.0851064	GO:0035307	GO:BP	positive regulation of protein dephosphorylation	21690	10307	GO:0006470, GO:0031401, GO:0035304, GO:0035306
query_1	TRUE	0.0366401	8	345	2	0.0057971	0.25	GO:0035234	GO:BP	ectopic germ cell programmed cell death	21690	10261	GO:0003006, GO:0010623
query_1	TRUE	0.0366401	8	345	2	0.0057971	0.25	GO:0072203	GO:BP	cell proliferation involved in metanephros development	21690	20091	GO:0001656, GO:0072111
query_1	TRUE	0.0366401	8	345	2	0.0057971	0.25	GO:2000425	GO:BP	regulation of apoptotic cell clearance	21690	29650	GO:0043277, GO:0050764
query_1	TRUE	0.0366401	3415	345	72	0.208696	0.0210835	GO:0006996	GO:BP	organelle organization	21690	2922	GO:0016043
query_1	TRUE	0.0366401	8	345	2	0.0057971	0.25	GO:0072050	GO:BP	S-shaped body morphogenesis	21690	19939	GO:0009653, GO:0072028
query_1	TRUE	0.0367456	138	345	7	0.0202899	0.0507246	GO:0030879	GO:BP	mammary gland development	21690	8045	GO:0048732
query_1	TRUE	0.036801	105	345	6	0.0173913	0.0571429	GO:0071901	GO:BP	negative regulation of protein serine/threonine kinase activity	21690	19819	GO:0006469, GO:0071900
query_1	TRUE	0.036801	105	345	6	0.0173913	0.0571429	GO:0046718	GO:BP	viral entry into host cell	21690	14333	GO:0019058, GO:0044409
query_1	TRUE	0.0376825	1118	345	29	0.084058	0.0259392	GO:0009790	GO:BP	embryo development	21690	4134	GO:0007275
query_1	TRUE	0.0376825	174	345	8	0.0231884	0.045977	GO:0043409	GO:BP	negative regulation of MAPK cascade	21690	12311	GO:0000165, GO:0043408, GO:1902532
query_1	TRUE	0.0377726	75	345	5	0.0144928	0.0666667	GO:0071384	GO:BP	cellular response to corticosteroid stimulus	21690	19431	GO:0031960, GO:0071383
query_1	TRUE	0.0379108	684	345	20	0.057971	0.0292398	GO:0046649	GO:BP	lymphocyte activation	21690	14279	GO:0045321
query_1	TRUE	0.0381737	250	345	10	0.0289855	0.04	GO:0019058	GO:BP	viral life cycle	21690	6424	GO:0016032
query_1	TRUE	0.0383521	48	345	4	0.0115942	0.0833333	GO:0071364	GO:BP	cellular response to epidermal growth factor stimulus	21690	19411	GO:0070849, GO:0071363, GO:0071495
query_1	TRUE	0.0383521	25	345	3	0.00869565	0.12	GO:0030325	GO:BP	adrenal gland development	21690	7813	GO:0035270, GO:0048732
query_1	TRUE	0.0383521	25	345	3	0.00869565	0.12	GO:0034063	GO:BP	stress granule assembly	21690	9660	GO:0140694
query_1	TRUE	0.0383521	25	345	3	0.00869565	0.12	GO:0002726	GO:BP	positive regulation of T cell cytokine production	21690	1367	GO:0002369, GO:0002711, GO:0002720, GO:0002724
query_1	TRUE	0.0383521	25	345	3	0.00869565	0.12	GO:0035883	GO:BP	enteroendocrine cell differentiation	21690	10718	GO:0002067
query_1	TRUE	0.0383521	48	345	4	0.0115942	0.0833333	GO:0043370	GO:BP	regulation of CD4-positive, alpha-beta T cell differentiation	21690	12281	GO:0043367, GO:0046637, GO:2000514
query_1	TRUE	0.0383521	25	345	3	0.00869565	0.12	GO:0050926	GO:BP	regulation of positive chemotaxis	21690	15454	GO:0050918, GO:0050920
query_1	TRUE	0.0383521	175	345	8	0.0231884	0.0457143	GO:0051048	GO:BP	negative regulation of secretion	21690	15554	GO:0046903, GO:0051046, GO:0051051
query_1	TRUE	0.0383521	25	345	3	0.00869565	0.12	GO:0072010	GO:BP	glomerular epithelium development	21690	19901	GO:0032835, GO:0072009
query_1	TRUE	0.0383521	25	345	3	0.00869565	0.12	GO:0000027	GO:BP	ribosomal large subunit assembly	21690	14	GO:0022618, GO:0042255, GO:0042273
query_1	TRUE	0.0383521	25	345	3	0.00869565	0.12	GO:0071605	GO:BP	monocyte chemotactic protein-1 production	21690	19617	GO:0032602
query_1	TRUE	0.0383521	25	345	3	0.00869565	0.12	GO:0071637	GO:BP	regulation of monocyte chemotactic protein-1 production	21690	19643	GO:0032642, GO:0071605
query_1	TRUE	0.0384448	1171	345	30	0.0869565	0.0256191	GO:0006629	GO:BP	lipid metabolic process	21690	2603	GO:0044238, GO:0071704
query_1	TRUE	0.038836	140	345	7	0.0202899	0.05	GO:0022612	GO:BP	gland morphogenesis	21690	7610	GO:0009887, GO:0048732
query_1	TRUE	0.0390288	374	345	13	0.0376812	0.0347594	GO:0030098	GO:BP	lymphocyte differentiation	21690	7707	GO:0046649, GO:1903131
query_1	TRUE	0.0392935	641	345	19	0.0550725	0.0296412	GO:0045596	GO:BP	negative regulation of cell differentiation	21690	13340	GO:0030154, GO:0045595, GO:0048523, GO:0051093
query_1	TRUE	0.0394054	176	345	8	0.0231884	0.0454545	GO:0050821	GO:BP	protein stabilization	21690	15361	GO:0031647
query_1	TRUE	0.0394054	176	345	8	0.0231884	0.0454545	GO:0002262	GO:BP	myeloid cell homeostasis	21690	917	GO:0002376, GO:0048872
query_1	TRUE	0.0394859	252	345	10	0.0289855	0.0396825	GO:0001818	GO:BP	negative regulation of cytokine production	21690	587	GO:0001816, GO:0001817, GO:0010629, GO:0051241
query_1	TRUE	0.0394859	252	345	10	0.0289855	0.0396825	GO:0050708	GO:BP	regulation of protein secretion	21690	15290	GO:0009306, GO:0051223, GO:1903530
query_1	TRUE	0.0398493	1532	345	37	0.107246	0.0241514	GO:1903508	GO:BP	positive regulation of nucleic acid-templated transcription	21690	26566	GO:0097659, GO:1902680, GO:1903506
query_1	TRUE	0.0398493	1532	345	37	0.107246	0.0241514	GO:0045893	GO:BP	positive regulation of transcription, DNA-templated	21690	13617	GO:0006351, GO:0006355, GO:1903508
query_1	TRUE	0.0401037	977	345	26	0.0753623	0.0266121	GO:0034220	GO:BP	ion transmembrane transport	21690	9784	GO:0006811, GO:0055085
query_1	TRUE	0.0402361	643	345	19	0.0550725	0.029549	GO:1901699	GO:BP	cellular response to nitrogen compound	21690	24968	GO:0070887, GO:1901698
query_1	TRUE	0.0404538	49	345	4	0.0115942	0.0816327	GO:0048247	GO:BP	lymphocyte chemotaxis	21690	14652	GO:0030595, GO:0072676
query_1	TRUE	0.0404538	690	345	20	0.057971	0.0289855	GO:0031344	GO:BP	regulation of cell projection organization	21690	8284	GO:0030030, GO:0051128
query_1	TRUE	0.0404538	1534	345	37	0.107246	0.0241199	GO:1902680	GO:BP	positive regulation of RNA biosynthetic process	21690	25833	GO:0010557, GO:0031328, GO:0032774, GO:0051254, GO:2001141
query_1	TRUE	0.0404538	49	345	4	0.0115942	0.0816327	GO:0030514	GO:BP	negative regulation of BMP signaling pathway	21690	7892	GO:0030509, GO:0030510, GO:0090101, GO:0090288
query_1	TRUE	0.0406777	108	345	6	0.0173913	0.0555556	GO:0002698	GO:BP	negative regulation of immune effector process	21690	1339	GO:0002252, GO:0002683, GO:0002697
query_1	TRUE	0.0406784	598	345	18	0.0521739	0.0301003	GO:0048598	GO:BP	embryonic morphogenesis	21690	14920	GO:0009653, GO:0009790
query_1	TRUE	0.0407563	77	345	5	0.0144928	0.0649351	GO:0042698	GO:BP	ovulation cycle	21690	11902	GO:0048511, GO:0048609
query_1	TRUE	0.0407563	77	345	5	0.0144928	0.0649351	GO:0006635	GO:BP	fatty acid beta-oxidation	21690	2608	GO:0009062, GO:0019395
query_1	TRUE	0.0408835	335	345	12	0.0347826	0.0358209	GO:0071692	GO:BP	protein localization to extracellular region	21690	19689	GO:0008104
query_1	TRUE	0.0408835	215	345	9	0.026087	0.0418605	GO:0033157	GO:BP	regulation of intracellular protein transport	21690	9290	GO:0006886, GO:0032386, GO:0034613, GO:0051223
query_1	TRUE	0.0409249	294	345	11	0.0318841	0.037415	GO:0009895	GO:BP	negative regulation of catabolic process	21690	4217	GO:0009056, GO:0009892, GO:0009894
query_1	TRUE	0.0409249	294	345	11	0.0318841	0.037415	GO:0016042	GO:BP	lipid catabolic process	21690	5649	GO:0006629, GO:1901575
query_1	TRUE	0.0409511	254	345	10	0.0289855	0.0393701	GO:0051924	GO:BP	regulation of calcium ion transport	21690	16201	GO:0006816, GO:0010959
query_1	TRUE	0.0417016	26	345	3	0.00869565	0.115385	GO:0048745	GO:BP	smooth muscle tissue development	21690	15058	GO:0060537
query_1	TRUE	0.0417016	26	345	3	0.00869565	0.115385	GO:0090330	GO:BP	regulation of platelet aggregation	21690	21361	GO:0010543, GO:0034110, GO:0070527
query_1	TRUE	0.0418364	216	345	9	0.026087	0.0416667	GO:1903039	GO:BP	positive regulation of leukocyte cell-cell adhesion	21690	26155	GO:0007159, GO:0022409, GO:1903037
query_1	TRUE	0.0419561	109	345	6	0.0173913	0.0550459	GO:0044409	GO:BP	entry into host	21690	12788	GO:0052126
query_1	TRUE	0.0419561	109	345	6	0.0173913	0.0550459	GO:0021782	GO:BP	glial cell development	21690	7325	GO:0010001, GO:0048468
query_1	TRUE	0.0421748	143	345	7	0.0202899	0.048951	GO:0036294	GO:BP	cellular response to decreased oxygen levels	21690	11008	GO:0036293, GO:0071453
query_1	TRUE	0.0421748	143	345	7	0.0202899	0.048951	GO:0042542	GO:BP	response to hydrogen peroxide	21690	11825	GO:0000302, GO:0010035
query_1	TRUE	0.0423495	789	345	22	0.0637681	0.0278834	GO:0098655	GO:BP	cation transmembrane transport	21690	22028	GO:0006812, GO:0034220
query_1	TRUE	0.0423773	78	345	5	0.0144928	0.0641026	GO:0021675	GO:BP	nerve development	21690	7221	GO:0007399, GO:0048856
query_1	TRUE	0.0423773	78	345	5	0.0144928	0.0641026	GO:0072332	GO:BP	intrinsic apoptotic signaling pathway by p53 class mediator	21690	20215	GO:0072331, GO:0097193
query_1	TRUE	0.042601	50	345	4	0.0115942	0.08	GO:0001912	GO:BP	positive regulation of leukocyte mediated cytotoxicity	21690	645	GO:0001909, GO:0001910, GO:0002705, GO:0031343
query_1	TRUE	0.042802	1490	345	36	0.104348	0.0241611	GO:0030030	GO:BP	cell projection organization	21690	7682	GO:0016043
query_1	TRUE	0.0430503	338	345	12	0.0347826	0.035503	GO:0009100	GO:BP	glycoprotein metabolic process	21690	3704	GO:0019538, GO:0044260, GO:1901135
query_1	TRUE	0.0433482	424	345	14	0.0405797	0.0330189	GO:0010563	GO:BP	negative regulation of phosphorus metabolic process	21690	4716	GO:0006793, GO:0031324, GO:0051174
query_1	TRUE	0.0433482	9	345	2	0.0057971	0.222222	GO:0002158	GO:BP	osteoclast proliferation	21690	841	GO:0070661
query_1	TRUE	0.0433482	9	345	2	0.0057971	0.222222	GO:2000807	GO:BP	regulation of synaptic vesicle clustering	21690	30015	GO:0060341, GO:0097091
query_1	TRUE	0.0433482	9	345	2	0.0057971	0.222222	GO:0072102	GO:BP	glomerulus morphogenesis	21690	19990	GO:0009653, GO:0032835
query_1	TRUE	0.0433482	180	345	8	0.0231884	0.0444444	GO:0060173	GO:BP	limb development	21690	16984	GO:0048736
query_1	TRUE	0.0433482	9	345	2	0.0057971	0.222222	GO:0071492	GO:BP	cellular response to UV-A	21690	19531	GO:0034644, GO:0070141
query_1	TRUE	0.0433482	9	345	2	0.0057971	0.222222	GO:0090527	GO:BP	actin filament reorganization	21690	21504	GO:0007015, GO:0031532
query_1	TRUE	0.0433482	424	345	14	0.0405797	0.0330189	GO:0045936	GO:BP	negative regulation of phosphate metabolic process	21690	13658	GO:0006796, GO:0010563, GO:0019220
query_1	TRUE	0.0433482	9	345	2	0.0057971	0.222222	GO:0035581	GO:BP	sequestering of extracellular ligand from receptor	21690	10494	GO:1900116
query_1	TRUE	0.0433482	9	345	2	0.0057971	0.222222	GO:1903054	GO:BP	negative regulation of extracellular matrix organization	21690	26170	GO:0030198, GO:0051129, GO:1903053
query_1	TRUE	0.0433482	9	345	2	0.0057971	0.222222	GO:0036093	GO:BP	germ cell proliferation	21690	10878	GO:0007276, GO:0008283, GO:0022412
query_1	TRUE	0.0433482	9	345	2	0.0057971	0.222222	GO:0031666	GO:BP	positive regulation of lipopolysaccharide-mediated signaling pathway	21690	8438	GO:0002833, GO:0009967, GO:0031663, GO:0031664, GO:0032103
query_1	TRUE	0.0433482	218	345	9	0.026087	0.0412844	GO:2001020	GO:BP	regulation of response to DNA damage stimulus	21690	30226	GO:0006974, GO:0080135
query_1	TRUE	0.0433482	9	345	2	0.0057971	0.222222	GO:0030853	GO:BP	negative regulation of granulocyte differentiation	21690	8032	GO:0002762, GO:0030851, GO:0030852
query_1	TRUE	0.0433482	9	345	2	0.0057971	0.222222	GO:2000048	GO:BP	negative regulation of cell-cell adhesion mediated by cadherin	21690	29279	GO:0022408, GO:0044331, GO:2000047
query_1	TRUE	0.0433482	180	345	8	0.0231884	0.0444444	GO:0048736	GO:BP	appendage development	21690	15050	GO:0007275, GO:0048856
query_1	TRUE	0.0437859	79	345	5	0.0144928	0.0632911	GO:0071260	GO:BP	cellular response to mechanical stimulus	21690	19310	GO:0009612, GO:0071214, GO:0071496
query_1	TRUE	0.0437859	79	345	5	0.0144928	0.0632911	GO:0070373	GO:BP	negative regulation of ERK1 and ERK2 cascade	21690	18841	GO:0043409, GO:0070371, GO:0070372
query_1	TRUE	0.0443721	1239	345	31	0.0898551	0.0250202	GO:0009057	GO:BP	macromolecule catabolic process	21690	3662	GO:0043170, GO:1901575
query_1	TRUE	0.0449394	27	345	3	0.00869565	0.111111	GO:0045454	GO:BP	cell redox homeostasis	21690	13262	GO:0019725, GO:0050794
query_1	TRUE	0.0449394	27	345	3	0.00869565	0.111111	GO:0032469	GO:BP	endoplasmic reticulum calcium ion homeostasis	21690	8786	GO:0006874
query_1	TRUE	0.0449394	27	345	3	0.00869565	0.111111	GO:1905523	GO:BP	positive regulation of macrophage migration	21690	28415	GO:0002687, GO:1905517, GO:1905521
query_1	TRUE	0.0451475	427	345	14	0.0405797	0.0327869	GO:0061919	GO:BP	process utilizing autophagic mechanism	21690	18455	GO:0009987
query_1	TRUE	0.0451475	427	345	14	0.0405797	0.0327869	GO:0006914	GO:BP	autophagy	21690	2856	GO:0044248, GO:0061919
query_1	TRUE	0.0454005	384	345	13	0.0376812	0.0338542	GO:0042692	GO:BP	muscle cell differentiation	21690	11896	GO:0030154, GO:0061061
query_1	TRUE	0.0457685	80	345	5	0.0144928	0.0625	GO:0014032	GO:BP	neural crest cell development	21690	5150	GO:0014031, GO:0014033, GO:0048864
query_1	TRUE	0.0458955	428	345	14	0.0405797	0.0327103	GO:0007346	GO:BP	regulation of mitotic cell cycle	21690	3227	GO:0000278, GO:0051726
query_1	TRUE	0.0460221	112	345	6	0.0173913	0.0535714	GO:0021549	GO:BP	cerebellum development	21690	7096	GO:0022037, GO:0048856
query_1	TRUE	0.0460221	112	345	6	0.0173913	0.0535714	GO:0071887	GO:BP	leukocyte apoptotic process	21690	19807	GO:0006915
query_1	TRUE	0.0470799	147	345	7	0.0202899	0.047619	GO:1902806	GO:BP	regulation of cell cycle G1/S phase transition	21690	25940	GO:0044843, GO:1901987
query_1	TRUE	0.0472319	52	345	4	0.0115942	0.0769231	GO:0035094	GO:BP	response to nicotine	21690	10141	GO:0042221
query_1	TRUE	0.0472319	52	345	4	0.0115942	0.0769231	GO:2000107	GO:BP	negative regulation of leukocyte apoptotic process	21690	29337	GO:0043066, GO:0071887, GO:2000106
query_1	TRUE	0.0472319	52	345	4	0.0115942	0.0769231	GO:0061005	GO:BP	cell differentiation involved in kidney development	21690	17771	GO:0001822, GO:0030154
query_1	TRUE	0.0472319	52	345	4	0.0115942	0.0769231	GO:0030850	GO:BP	prostate gland development	21690	8029	GO:0001655, GO:0048608, GO:0048732
query_1	TRUE	0.0472371	302	345	11	0.0318841	0.0364238	GO:0050863	GO:BP	regulation of T cell activation	21690	15397	GO:0042110, GO:0051249
query_1	TRUE	0.0476615	113	345	6	0.0173913	0.0530973	GO:2001022	GO:BP	positive regulation of response to DNA damage stimulus	21690	30228	GO:0006974, GO:0048522, GO:0048584, GO:2001020
query_1	TRUE	0.048405	148	345	7	0.0202899	0.0472973	GO:2001236	GO:BP	regulation of extrinsic apoptotic signaling pathway	21690	30406	GO:0097191, GO:2001233
query_1	TRUE	0.048405	148	345	7	0.0202899	0.0472973	GO:0042552	GO:BP	myelination	21690	11835	GO:0008366
query_1	TRUE	0.0488353	28	345	3	0.00869565	0.107143	GO:0043552	GO:BP	positive regulation of phosphatidylinositol 3-kinase activity	21690	12411	GO:0043551, GO:0090218
query_1	TRUE	0.0488353	28	345	3	0.00869565	0.107143	GO:0014912	GO:BP	negative regulation of smooth muscle cell migration	21690	5338	GO:0014909, GO:0014910, GO:0030336
query_1	TRUE	0.0488353	28	345	3	0.00869565	0.107143	GO:0045672	GO:BP	positive regulation of osteoclast differentiation	21690	13416	GO:0002763, GO:0030316, GO:0045670
query_1	TRUE	0.0488353	28	345	3	0.00869565	0.107143	GO:0044788	GO:BP	modulation by host of viral process	21690	13004	GO:0051851
query_1	TRUE	0.0492471	114	345	6	0.0173913	0.0526316	GO:0090101	GO:BP	negative regulation of transmembrane receptor protein serine/threonine kinase signaling pathway	21690	21141	GO:0007178, GO:0009968, GO:0090092
query_1	TRUE	0.0492471	114	345	6	0.0173913	0.0526316	GO:0031398	GO:BP	positive regulation of protein ubiquitination	21690	8305	GO:0016567, GO:0031396, GO:1903322
query_1	TRUE	0.0492471	114	345	6	0.0173913	0.0526316	GO:0030282	GO:BP	bone mineralization	21690	7794	GO:0001503, GO:0031214
query_1	TRUE	0.0493975	1878	345	43	0.124638	0.0228967	GO:0003008	GO:BP	system process	21690	1584	GO:0032501
query_1	TRUE	0.0495753	82	345	5	0.0144928	0.0609756	GO:0120162	GO:BP	positive regulation of cold-induced thermogenesis	21690	22862	GO:0009893, GO:0051240, GO:0106106, GO:0120161
query_1	TRUE	0.0495753	82	345	5	0.0144928	0.0609756	GO:0034644	GO:BP	cellular response to UV	21690	10010	GO:0009411, GO:0071482
query_1	TRUE	0.0495753	224	345	9	0.026087	0.0401786	GO:0002703	GO:BP	regulation of leukocyte mediated immunity	21690	1344	GO:0002443, GO:0002697
query_1	TRUE	0.0496355	53	345	4	0.0115942	0.0754717	GO:0010665	GO:BP	regulation of cardiac muscle cell apoptotic process	21690	4811	GO:0010659, GO:0010662
query_1	TRUE	0.0496355	53	345	4	0.0115942	0.0754717	GO:0070849	GO:BP	response to epidermal growth factor	21690	19114	GO:0009719, GO:0070848
query_1	TRUE	0.0496355	53	345	4	0.0115942	0.0754717	GO:0032330	GO:BP	regulation of chondrocyte differentiation	21690	8689	GO:0002062, GO:0045595, GO:0061035

## Sheet: GO_CC
query	significant	p_value	term_size	query_size	intersection_size	precision	recall	term_id	source	term_name	effective_domain_size	source_order	parents
query_1	TRUE	3.57591e-34	105	345	35	0.101449	0.333333	GO:0022626	GO:CC	cytosolic ribosome	21690	1014	GO:0005829, GO:0005840
query_1	TRUE	6.85747e-28	1839	345	102	0.295652	0.0554649	GO:0005576	GO:CC	extracellular region	21690	240	GO:0110165
query_1	TRUE	5.75681e-26	1247	345	81	0.234783	0.0649559	GO:0005615	GO:CC	extracellular space	21690	277	GO:0005576, GO:0110165
query_1	TRUE	3.08388e-24	230	345	37	0.107246	0.16087	GO:0005840	GO:CC	ribosome	21690	479	GO:0043232
query_1	TRUE	5.14121e-24	188	345	34	0.0985507	0.180851	GO:0044391	GO:CC	ribosomal subunit	21690	2330	GO:0005840, GO:1990904
query_1	TRUE	1.38416e-22	15634	345	323	0.936232	0.0206601	GO:0110165	GO:CC	cellular anatomical entity	21690	3854	GO:0005575
query_1	TRUE	1.77344e-18	58	345	19	0.0550725	0.327586	GO:0022625	GO:CC	cytosolic large ribosomal subunit	21690	1013	GO:0015934, GO:0022626
query_1	TRUE	5.26105e-16	334	345	34	0.0985507	0.101796	GO:0062023	GO:CC	collagen-containing extracellular matrix	21690	2675	GO:0031012
query_1	TRUE	1.02148e-15	10154	345	239	0.692754	0.0235375	GO:0005737	GO:CC	cytoplasm	21690	384	GO:0005622, GO:0110165
query_1	TRUE	6.59744e-15	44	345	15	0.0434783	0.340909	GO:0022627	GO:CC	cytosolic small ribosomal subunit	21690	1015	GO:0015935, GO:0022626
query_1	TRUE	6.60537e-15	17923	345	334	0.968116	0.0186353	GO:0005575	GO:CC	cellular_component	21690	239
query_1	TRUE	6.446e-14	447	345	36	0.104348	0.0805369	GO:0031012	GO:CC	extracellular matrix	21690	1197	GO:0030312
query_1	TRUE	6.446e-14	448	345	36	0.104348	0.0803571	GO:0030312	GO:CC	external encapsulating structure	21690	1093	GO:0071944, GO:0110165
query_1	TRUE	1.62794e-12	118	345	19	0.0550725	0.161017	GO:0015934	GO:CC	large ribosomal subunit	21690	838	GO:0044391
query_1	TRUE	2.95664e-12	687	345	42	0.121739	0.0611354	GO:1990904	GO:CC	ribonucleoprotein complex	21690	4452	GO:0032991
query_1	TRUE	2.61949e-11	75	345	15	0.0434783	0.2	GO:0015935	GO:CC	small ribosomal subunit	21690	839	GO:0044391
query_1	TRUE	4.42894e-11	32	345	11	0.0318841	0.34375	GO:0042788	GO:CC	polysomal ribosome	21690	2084	GO:0005840, GO:0005844
query_1	TRUE	4.85049e-11	12650	345	263	0.762319	0.0207905	GO:0005622	GO:CC	intracellular anatomical structure	21690	283	GO:0110165
query_1	TRUE	4.85049e-11	819	345	44	0.127536	0.0537241	GO:0009986	GO:CC	cell surface	21690	790	GO:0110165
query_1	TRUE	2.38452e-10	11352	345	242	0.701449	0.0213178	GO:0043229	GO:CC	intracellular organelle	21690	2126	GO:0005622, GO:0043226
query_1	TRUE	4.38721e-10	4864	345	132	0.382609	0.0271382	GO:0032991	GO:CC	protein-containing complex	21690	1568	GO:0005575
query_1	TRUE	4.38721e-10	11614	345	245	0.710145	0.0210952	GO:0043226	GO:CC	organelle	21690	2123	GO:0110165
query_1	TRUE	5.25111e-10	3704	345	109	0.315942	0.0294276	GO:0005829	GO:CC	cytosol	21690	469	GO:0005737, GO:0110165
query_1	TRUE	1.01391e-09	16	345	8	0.0231884	0.5	GO:0042612	GO:CC	MHC class I protein complex	21690	2052	GO:0042611
query_1	TRUE	1.20557e-09	544	345	33	0.0956522	0.0606618	GO:0098552	GO:CC	side of membrane	21690	3547	GO:0016020, GO:0110165
query_1	TRUE	1.2347e-09	456	345	30	0.0869565	0.0657895	GO:0000323	GO:CC	lytic vacuole	21690	66	GO:0005773
query_1	TRUE	1.2347e-09	456	345	30	0.0869565	0.0657895	GO:0005764	GO:CC	lysosome	21690	408	GO:0000323
query_1	TRUE	1.65349e-09	553	345	33	0.0956522	0.0596745	GO:0005773	GO:CC	vacuole	21690	416	GO:0005737, GO:0043231
query_1	TRUE	9.55148e-09	1652	345	61	0.176812	0.0369249	GO:0005783	GO:CC	endoplasmic reticulum	21690	426	GO:0005737, GO:0012505, GO:0043231
query_1	TRUE	1.10546e-08	67	345	12	0.0347826	0.179104	GO:0005844	GO:CC	polysome	21690	480	GO:1990904
query_1	TRUE	1.36334e-08	14	345	7	0.0202899	0.5	GO:0032398	GO:CC	MHC class Ib protein complex	21690	1521	GO:0042611
query_1	TRUE	1.52626e-08	361	345	25	0.0724638	0.0692521	GO:0009897	GO:CC	external side of plasma membrane	21690	783	GO:0005886, GO:0009986, GO:0098552
query_1	TRUE	5.46871e-08	25	345	8	0.0231884	0.32	GO:0042611	GO:CC	MHC protein complex	21690	2051	GO:0098797
query_1	TRUE	1.09485e-07	10397	345	218	0.631884	0.0209676	GO:0043231	GO:CC	intracellular membrane-bounded organelle	21690	2128	GO:0043227, GO:0043229
query_1	TRUE	1.63493e-07	3748	345	102	0.295652	0.0272145	GO:0012505	GO:CC	endomembrane system	21690	816	GO:0110165
query_1	TRUE	2.44233e-07	20	345	7	0.0202899	0.35	GO:0033106	GO:CC	cis-Golgi network membrane	21690	1602	GO:0005801, GO:0098588
query_1	TRUE	4.17068e-07	4982	345	124	0.35942	0.0248896	GO:0071944	GO:CC	cell periphery	21690	3128	GO:0110165
query_1	TRUE	5.84971e-07	10772	345	221	0.64058	0.0205162	GO:0043227	GO:CC	membrane-bounded organelle	21690	2124	GO:0043226
query_1	TRUE	1.89537e-06	280	345	19	0.0550725	0.0678571	GO:0005774	GO:CC	vacuolar membrane	21690	417	GO:0005773, GO:0098588
query_1	TRUE	6.67342e-06	219	345	16	0.0463768	0.0730594	GO:0005765	GO:CC	lysosomal membrane	21690	409	GO:0005764, GO:0098852
query_1	TRUE	6.67342e-06	219	345	16	0.0463768	0.0730594	GO:0098852	GO:CC	lytic vacuole membrane	21690	3650	GO:0000323, GO:0005774
query_1	TRUE	1.49017e-05	13	345	5	0.0144928	0.384615	GO:0071556	GO:CC	integral component of lumenal side of endoplasmic reticulum membrane	21690	3067	GO:0030176, GO:0098553
query_1	TRUE	1.49017e-05	13	345	5	0.0144928	0.384615	GO:0098553	GO:CC	lumenal side of endoplasmic reticulum membrane	21690	3548	GO:0005789, GO:0098576
query_1	TRUE	2.10323e-05	37	345	7	0.0202899	0.189189	GO:0070069	GO:CC	cytochrome complex	21690	2744	GO:0032991
query_1	TRUE	2.5244e-05	368	345	20	0.057971	0.0543478	GO:0005769	GO:CC	early endosome	21690	413	GO:0005768
query_1	TRUE	2.5244e-05	92	345	10	0.0289855	0.108696	GO:0070469	GO:CC	respirasome	21690	2821	GO:0016020, GO:0110165
query_1	TRUE	3.24524e-05	26	345	6	0.0173913	0.230769	GO:0045277	GO:CC	respiratory chain complex IV	21690	2481	GO:0070069, GO:0098803
query_1	TRUE	7.76133e-05	1060	345	37	0.107246	0.0349057	GO:0098796	GO:CC	membrane protein complex	21690	3623	GO:0016020, GO:0032991
query_1	TRUE	7.8249e-05	83	345	9	0.026087	0.108434	GO:0098803	GO:CC	respiratory chain complex	21690	3629	GO:0070469, GO:0098796
query_1	TRUE	7.99053e-05	18	345	5	0.0144928	0.277778	GO:0098576	GO:CC	lumenal side of membrane	21690	3571	GO:0031090, GO:0098552
query_1	TRUE	0.000111686	48	345	7	0.0202899	0.145833	GO:0030670	GO:CC	phagocytic vesicle membrane	21690	1127	GO:0030666, GO:0045335
query_1	TRUE	0.000135437	20	345	5	0.0144928	0.25	GO:0005751	GO:CC	mitochondrial respiratory chain complex IV	21690	396	GO:0005746, GO:0045277, GO:0098800
query_1	TRUE	0.000167254	7803	345	162	0.469565	0.0207612	GO:0016020	GO:CC	membrane	21690	849	GO:0110165
query_1	TRUE	0.000216212	2899	345	74	0.214493	0.025526	GO:0031090	GO:CC	organelle membrane	21690	1215	GO:0016020, GO:0043227
query_1	TRUE	0.000439234	851	345	30	0.0869565	0.0352526	GO:0005768	GO:CC	endosome	21690	412	GO:0012505, GO:0031410
query_1	TRUE	0.000561545	62	345	7	0.0202899	0.112903	GO:0005801	GO:CC	cis-Golgi network	21690	444	GO:0005794, GO:0043231
query_1	TRUE	0.000601724	109	345	9	0.026087	0.0825688	GO:0045335	GO:CC	phagocytic vesicle	21690	2492	GO:0030139
query_1	TRUE	0.000601724	63	345	7	0.0202899	0.111111	GO:0030666	GO:CC	endocytic vesicle membrane	21690	1123	GO:0030139, GO:0030659, GO:0098588
query_1	TRUE	0.000843912	141	345	10	0.0289855	0.070922	GO:0030176	GO:CC	integral component of endoplasmic reticulum membrane	21690	1084	GO:0031227, GO:0031301
query_1	TRUE	0.00104949	1926	345	52	0.150725	0.026999	GO:0031982	GO:CC	vesicle	21690	1451	GO:0043227
query_1	TRUE	0.00129051	149	345	10	0.0289855	0.0671141	GO:0031227	GO:CC	intrinsic component of endoplasmic reticulum membrane	21690	1238	GO:0005789, GO:0031300
query_1	TRUE	0.00142922	701	345	25	0.0724638	0.0356633	GO:0005740	GO:CC	mitochondrial envelope	21690	386	GO:0005739, GO:0031967
query_1	TRUE	0.00179654	1774	345	48	0.13913	0.0270575	GO:0005739	GO:CC	mitochondrion	21690	385	GO:0005737, GO:0043231
query_1	TRUE	0.00197592	102	345	8	0.0231884	0.0784314	GO:0005791	GO:CC	rough endoplasmic reticulum	21690	434	GO:0005783
query_1	TRUE	0.00209506	190	345	11	0.0318841	0.0578947	GO:0030139	GO:CC	endocytic vesicle	21690	1077	GO:0031410
query_1	TRUE	0.00218231	641	345	23	0.0666667	0.0358814	GO:0031966	GO:CC	mitochondrial membrane	21690	1437	GO:0005740, GO:0031090
query_1	TRUE	0.00218231	1358	345	39	0.113043	0.0287187	GO:0045202	GO:CC	synapse	21690	2443	GO:0030054
query_1	TRUE	0.00218231	79	345	7	0.0202899	0.0886076	GO:0005746	GO:CC	mitochondrial respirasome	21690	392	GO:0005743, GO:0070469
query_1	TRUE	0.00223351	1798	345	48	0.13913	0.0266963	GO:0031410	GO:CC	cytoplasmic vesicle	21690	1320	GO:0005737, GO:0097708
query_1	TRUE	0.00225804	1800	345	48	0.13913	0.0266667	GO:0097708	GO:CC	intracellular vesicle	21690	3493	GO:0031982, GO:0043231
query_1	TRUE	0.00240221	9	345	3	0.00869565	0.333333	GO:0031232	GO:CC	extrinsic component of external side of plasma membrane	21690	1243	GO:0009897, GO:0019897
query_1	TRUE	0.00240221	135	345	9	0.026087	0.0666667	GO:0098800	GO:CC	inner mitochondrial membrane protein complex	21690	3627	GO:0005743, GO:0098796, GO:0098798
query_1	TRUE	0.00240221	9	345	3	0.00869565	0.333333	GO:0042824	GO:CC	MHC class I peptide loading complex	21690	2086	GO:0030176, GO:0098796, GO:0140534
query_1	TRUE	0.00240221	486	345	19	0.0550725	0.0390947	GO:0098797	GO:CC	plasma membrane protein complex	21690	3624	GO:0005886, GO:0098796
query_1	TRUE	0.00315442	4117	345	91	0.263768	0.0221035	GO:0043228	GO:CC	non-membrane-bounded organelle	21690	2125	GO:0043226
query_1	TRUE	0.00315442	4117	345	91	0.263768	0.0221035	GO:0043232	GO:CC	intracellular non-membrane-bounded organelle	21690	2129	GO:0043228, GO:0043229
query_1	TRUE	0.00388625	145	345	9	0.026087	0.062069	GO:0031901	GO:CC	early endosome membrane	21690	1418	GO:0005769, GO:0010008
query_1	TRUE	0.00428945	118	345	8	0.0231884	0.0677966	GO:0140534	GO:CC	endoplasmic reticulum protein-containing complex	21690	3963	GO:0005783, GO:0032991
query_1	TRUE	0.00428945	1913	345	49	0.142029	0.0256142	GO:0030054	GO:CC	cell junction	21690	1025	GO:0110165
query_1	TRUE	0.00433341	433	345	17	0.0492754	0.039261	GO:0005743	GO:CC	mitochondrial inner membrane	21690	389	GO:0019866, GO:0031966
query_1	TRUE	0.0044083	4559	345	98	0.284058	0.0214959	GO:0005886	GO:CC	plasma membrane	21690	514	GO:0016020, GO:0071944
query_1	TRUE	0.0053779	12	345	3	0.00869565	0.25	GO:0008250	GO:CC	oligosaccharyltransferase complex	21690	611	GO:0005789, GO:0098796, GO:0140534, GO:1990234
query_1	TRUE	0.00570005	1541	345	41	0.118841	0.0266061	GO:0098588	GO:CC	bounding membrane of organelle	21690	3578	GO:0031090
query_1	TRUE	0.0062217	927	345	28	0.0811594	0.030205	GO:0098827	GO:CC	endoplasmic reticulum subcompartment	21690	3634	GO:0005783, GO:0031984
query_1	TRUE	0.0065878	13	345	3	0.00869565	0.230769	GO:0098554	GO:CC	cytoplasmic side of endoplasmic reticulum membrane	21690	3549	GO:0005789, GO:0098562
query_1	TRUE	0.0065878	13	345	3	0.00869565	0.230769	GO:0001527	GO:CC	microfibril	21690	159	GO:0031012, GO:0099512
query_1	TRUE	0.00809775	14	345	3	0.00869565	0.214286	GO:0043186	GO:CC	P granule	21690	2105	GO:0036464, GO:0060293
query_1	TRUE	0.00809775	14	345	3	0.00869565	0.214286	GO:0060293	GO:CC	germ plasm	21690	2597	GO:0045495
query_1	TRUE	0.00906129	427	345	16	0.0463768	0.0374707	GO:0045177	GO:CC	apical part of cell	21690	2439	GO:0110165
query_1	TRUE	0.00920446	4	345	2	0.0057971	0.5	GO:0097487	GO:CC	multivesicular body, internal vesicle	21690	3375	GO:0005771, GO:0031410
query_1	TRUE	0.00947148	350	345	14	0.0405797	0.04	GO:0016324	GO:CC	apical plasma membrane	21690	862	GO:0045177, GO:0098590
query_1	TRUE	0.00956855	15	345	3	0.00869565	0.2	GO:0045495	GO:CC	pole plasm	21690	2494	GO:0005737
query_1	TRUE	0.0104423	920	345	27	0.0782609	0.0293478	GO:0005789	GO:CC	endoplasmic reticulum membrane	21690	432	GO:0031090, GO:0042175, GO:0098827
query_1	TRUE	0.01243	1124	345	31	0.0898551	0.0275801	GO:0031975	GO:CC	envelope	21690	1445	GO:0110165
query_1	TRUE	0.01243	402	345	15	0.0434783	0.0373134	GO:0010008	GO:CC	endosome membrane	21690	794	GO:0005768, GO:0030659, GO:0098588
query_1	TRUE	0.01243	1124	345	31	0.0898551	0.0275801	GO:0031967	GO:CC	organelle envelope	21690	1438	GO:0031975, GO:0043227, GO:0043229
query_1	TRUE	0.0134792	490	345	17	0.0492754	0.0346939	GO:0019866	GO:CC	organelle inner membrane	21690	980	GO:0031090, GO:0031967
query_1	TRUE	0.0139403	5	345	2	0.0057971	0.4	GO:1990712	GO:CC	HFE-transferrin receptor complex	21690	4392	GO:0098802
query_1	TRUE	0.014053	944	345	27	0.0782609	0.0286017	GO:0042175	GO:CC	nuclear outer membrane-endoplasmic reticulum membrane network	21690	2018	GO:0012505, GO:0016020
query_1	TRUE	0.0151234	497	345	17	0.0492754	0.0342052	GO:0000139	GO:CC	Golgi membrane	21690	19	GO:0005794, GO:0098588
query_1	TRUE	0.0167889	1398	345	36	0.104348	0.0257511	GO:0005794	GO:CC	Golgi apparatus	21690	437	GO:0005737, GO:0012505, GO:0043231
query_1	TRUE	0.017871	380	345	14	0.0405797	0.0368421	GO:0045121	GO:CC	membrane raft	21690	2433	GO:0098857
query_1	TRUE	0.0181154	381	345	14	0.0405797	0.0367454	GO:0098857	GO:CC	membrane microdomain	21690	3654	GO:0016020
query_1	TRUE	0.0188849	264	345	11	0.0318841	0.0416667	GO:0098798	GO:CC	mitochondrial protein-containing complex	21690	3625	GO:0005739, GO:0032991
query_1	TRUE	0.0191293	6	345	2	0.0057971	0.333333	GO:0005850	GO:CC	eukaryotic translation initiation factor 2 complex	21690	486	GO:0005737, GO:0032991
query_1	TRUE	0.0191293	6	345	2	0.0057971	0.333333	GO:0098556	GO:CC	cytoplasmic side of rough endoplasmic reticulum membrane	21690	3551	GO:0030867, GO:0098554
query_1	TRUE	0.0243325	5019	345	101	0.292754	0.0201235	GO:0031224	GO:CC	intrinsic component of membrane	21690	1235	GO:0016020, GO:0110165
query_1	TRUE	0.0245539	98	345	6	0.0173913	0.0612245	GO:0048770	GO:CC	pigment granule	21690	2548	GO:0031410
query_1	TRUE	0.0245539	200	345	9	0.026087	0.045	GO:0043209	GO:CC	myelin sheath	21690	2117	GO:0110165
query_1	TRUE	0.0245539	164	345	8	0.0231884	0.0487805	GO:0031225	GO:CC	anchored component of membrane	21690	1236	GO:0031224
query_1	TRUE	0.0245539	98	345	6	0.0173913	0.0612245	GO:0042470	GO:CC	melanosome	21690	2025	GO:0048770
query_1	TRUE	0.0259441	202	345	9	0.026087	0.0445545	GO:0030027	GO:CC	lamellipodium	21690	1024	GO:0031252, GO:0120025
query_1	TRUE	0.027359	23	345	3	0.00869565	0.130435	GO:0005796	GO:CC	Golgi lumen	21690	439	GO:0005794, GO:0070013
query_1	TRUE	0.027359	23	345	3	0.00869565	0.130435	GO:0046930	GO:CC	pore complex	21690	2520	GO:0016021, GO:0098796
query_1	TRUE	0.0273817	1201	345	31	0.0898551	0.0258118	GO:0031984	GO:CC	organelle subcompartment	21690	1453	GO:0043227, GO:0043229, GO:0110165
query_1	TRUE	0.0319493	8	345	2	0.0057971	0.25	GO:0034366	GO:CC	spherical high-density lipoprotein particle	21690	1705	GO:0034364
query_1	TRUE	0.0396232	9	345	2	0.0057971	0.222222	GO:0072562	GO:CC	blood microparticle	21690	3149	GO:0005615, GO:0110165
query_1	TRUE	0.0396232	180	345	8	0.0231884	0.0444444	GO:0098562	GO:CC	cytoplasmic side of membrane	21690	3557	GO:0098552
query_1	TRUE	0.0396232	9	345	2	0.0057971	0.222222	GO:0008541	GO:CC	proteasome regulatory particle, lid subcomplex	21690	626	GO:0005838, GO:0032991
query_1	TRUE	0.0453484	28	345	3	0.00869565	0.107143	GO:0030867	GO:CC	rough endoplasmic reticulum membrane	21690	1150	GO:0005789, GO:0005791, GO:0098588
query_1	TRUE	0.0467064	434	345	14	0.0405797	0.0322581	GO:0031252	GO:CC	cell leading edge	21690	1259	GO:0110165
query_1	TRUE	0.0478064	10	345	2	0.0057971	0.2	GO:0031904	GO:CC	endosome lumen	21690	1421	GO:0005768, GO:0070013

## Sheet: GO_MF
query	significant	p_value	term_size	query_size	intersection_size	precision	recall	term_id	source	term_name	effective_domain_size	source_order	parents
query_1	TRUE	3.6175e-26	167	345	35	0.101449	0.209581	GO:0003735	GO:MF	structural constituent of ribosome	21690	446	GO:0005198
query_1	TRUE	1.36499e-24	525	345	53	0.153623	0.100952	GO:0005198	GO:MF	structural molecule activity	21690	1690	GO:0003674
query_1	TRUE	3.74971e-12	17777	345	330	0.956522	0.0185633	GO:0003674	GO:MF	molecular_function	21690	395
query_1	TRUE	6.75913e-11	1386	345	61	0.176812	0.0440115	GO:0044877	GO:MF	protein-containing complex binding	21690	7116	GO:0005488
query_1	TRUE	6.75913e-11	12673	345	265	0.768116	0.0209106	GO:0005488	GO:MF	binding	21690	1858	GO:0003674
query_1	TRUE	2.22602e-10	9147	345	210	0.608696	0.0229583	GO:0005515	GO:MF	protein binding	21690	1875	GO:0005488
query_1	TRUE	9.08458e-10	156	345	19	0.0550725	0.121795	GO:0030414	GO:MF	peptidase inhibitor activity	21690	4849	GO:0004857, GO:0061134
query_1	TRUE	1.00561e-09	199	345	21	0.0608696	0.105528	GO:0061134	GO:MF	peptidase regulator activity	21690	9586	GO:0030234
query_1	TRUE	1.92243e-09	165	345	19	0.0550725	0.115152	GO:0061135	GO:MF	endopeptidase regulator activity	21690	9587	GO:0061134
query_1	TRUE	2.34938e-09	148	345	18	0.0521739	0.121622	GO:0004866	GO:MF	endopeptidase inhibitor activity	21690	1418	GO:0030414, GO:0061135
query_1	TRUE	4.63862e-09	1324	345	55	0.15942	0.0415408	GO:0005102	GO:MF	signaling receptor binding	21690	1602	GO:0005515
query_1	TRUE	6.13582e-09	17	345	8	0.0231884	0.470588	GO:0030881	GO:MF	beta-2-microglobulin binding	21690	5000	GO:0005515
query_1	TRUE	1.12737e-08	333	345	25	0.0724638	0.0750751	GO:0004857	GO:MF	enzyme inhibitor activity	21690	1410	GO:0030234
query_1	TRUE	3.88244e-08	1660	345	61	0.176812	0.036747	GO:0098772	GO:MF	molecular function regulator	21690	10400	GO:0003674
query_1	TRUE	1.48427e-07	16	345	7	0.0202899	0.4375	GO:0042610	GO:MF	CD8 receptor binding	21690	6657	GO:0005102
query_1	TRUE	1.83212e-07	25	345	8	0.0231884	0.32	GO:0005520	GO:MF	insulin-like growth factor binding	21690	1880	GO:0019838
query_1	TRUE	2.19609e-07	17	345	7	0.0202899	0.411765	GO:0046979	GO:MF	TAP2 binding	21690	7356	GO:0046977
query_1	TRUE	2.64481e-07	137	345	15	0.0434783	0.109489	GO:0019838	GO:MF	growth factor binding	21690	4583	GO:0005515
query_1	TRUE	3.01298e-07	18	345	7	0.0202899	0.388889	GO:0046978	GO:MF	TAP1 binding	21690	7355	GO:0046977
query_1	TRUE	3.01298e-07	18	345	7	0.0202899	0.388889	GO:0046977	GO:MF	TAP binding	21690	7354	GO:0005515
query_1	TRUE	6.4917e-07	20	345	7	0.0202899	0.35	GO:0042605	GO:MF	peptide antigen binding	21690	6654	GO:0003823, GO:0042277
query_1	TRUE	6.4917e-07	20	345	7	0.0202899	0.35	GO:0042608	GO:MF	T cell receptor binding	21690	6655	GO:0005102, GO:0044877
query_1	TRUE	1.54311e-06	2082	345	66	0.191304	0.0317003	GO:0042802	GO:MF	identical protein binding	21690	6676	GO:0005515
query_1	TRUE	2.10569e-06	238	345	18	0.0521739	0.0756303	GO:1901681	GO:MF	sulfur compound binding	21690	11995	GO:0005488
query_1	TRUE	2.18794e-06	1066	345	42	0.121739	0.0393996	GO:0030234	GO:MF	enzyme regulator activity	21690	4764	GO:0098772
query_1	TRUE	2.3217e-06	24	345	7	0.0202899	0.291667	GO:0046703	GO:MF	natural killer cell lectin-like receptor binding	21690	7301	GO:0005102
query_1	TRUE	2.82303e-06	272	345	19	0.0550725	0.0698529	GO:0042277	GO:MF	peptide binding	21690	6604	GO:0033218
query_1	TRUE	3.03106e-06	124	345	13	0.0376812	0.104839	GO:0005201	GO:MF	extracellular matrix structural constituent	21690	1693	GO:0005198
query_1	TRUE	4.26557e-06	128	345	13	0.0376812	0.101562	GO:0005178	GO:MF	integrin binding	21690	1673	GO:0005102, GO:0044877, GO:0050839
query_1	TRUE	5.03398e-06	54	345	9	0.026087	0.166667	GO:0003823	GO:MF	antigen binding	21690	508	GO:0005488
query_1	TRUE	5.83413e-06	347	345	21	0.0608696	0.0605187	GO:0033218	GO:MF	amide binding	21690	5459	GO:0005488
query_1	TRUE	9.61572e-06	187	345	15	0.0434783	0.0802139	GO:0005539	GO:MF	glycosaminoglycan binding	21690	1895	GO:0097367
query_1	TRUE	2.47973e-05	34	345	7	0.0202899	0.205882	GO:0042288	GO:MF	MHC class I protein binding	21690	6613	GO:0042287
query_1	TRUE	8.45678e-05	57	345	8	0.0231884	0.140351	GO:0009055	GO:MF	electron transfer activity	21690	2648	GO:0016491
query_1	TRUE	8.8801e-05	41	345	7	0.0202899	0.170732	GO:0042287	GO:MF	MHC protein binding	21690	6612	GO:0005102
query_1	TRUE	0.000159415	104	345	10	0.0289855	0.0961538	GO:0051087	GO:MF	chaperone binding	21690	9100	GO:0005515
query_1	TRUE	0.000160552	45	345	7	0.0202899	0.155556	GO:0071889	GO:MF	14-3-3 protein binding	21690	10014	GO:0005515
query_1	TRUE	0.000232914	667	345	27	0.0782609	0.0404798	GO:0016491	GO:MF	oxidoreductase activity	21690	3549	GO:0003824
query_1	TRUE	0.000283353	68	345	8	0.0231884	0.117647	GO:0019843	GO:MF	rRNA binding	21690	4587	GO:0003723
query_1	TRUE	0.000419063	392	345	19	0.0550725	0.0484694	GO:0048018	GO:MF	receptor ligand activity	21690	8357	GO:0005102, GO:0030546
query_1	TRUE	0.000419063	259	345	15	0.0434783	0.0579151	GO:0050839	GO:MF	cell adhesion molecule binding	21690	9067	GO:0005515
query_1	TRUE	0.00043644	36	345	6	0.0173913	0.166667	GO:0015453	GO:MF	oxidoreduction-driven active transmembrane transporter activity	21690	3220	GO:0015399
query_1	TRUE	0.000527584	400	345	19	0.0550725	0.0475	GO:0030546	GO:MF	signaling receptor activator activity	21690	4866	GO:0030545
query_1	TRUE	0.000561029	76	345	8	0.0231884	0.105263	GO:0016209	GO:MF	antioxidant activity	21690	3444	GO:0003674
query_1	TRUE	0.000561029	439	345	20	0.057971	0.0455581	GO:0030545	GO:MF	signaling receptor regulator activity	21690	4865	GO:0098772
query_1	TRUE	0.000663924	78	345	8	0.0231884	0.102564	GO:0004867	GO:MF	serine-type endopeptidase inhibitor activity	21690	1419	GO:0004866
query_1	TRUE	0.000742409	128	345	10	0.0289855	0.078125	GO:0019955	GO:MF	cytokine binding	21690	4621	GO:0005515
query_1	TRUE	0.000742409	183	345	12	0.0347826	0.0655738	GO:0005125	GO:MF	cytokine activity	21690	1621	GO:0048018
query_1	TRUE	0.00119414	136	345	10	0.0289855	0.0735294	GO:0008083	GO:MF	growth factor activity	21690	1952	GO:0048018
query_1	TRUE	0.00119414	136	345	10	0.0289855	0.0735294	GO:0008201	GO:MF	heparin binding	21690	2035	GO:0005539, GO:1901681
query_1	TRUE	0.00137091	6	345	3	0.00869565	0.5	GO:0030023	GO:MF	extracellular matrix constituent conferring elasticity	21690	4721	GO:0005201, GO:0097493
query_1	TRUE	0.0024102	95	345	8	0.0231884	0.0842105	GO:0030295	GO:MF	protein kinase activator activity	21690	4792	GO:0019209, GO:0019887
query_1	TRUE	0.00241262	149	345	10	0.0289855	0.0671141	GO:0002020	GO:MF	protease binding	21690	361	GO:0019899
query_1	TRUE	0.00256859	51	345	6	0.0173913	0.117647	GO:0004869	GO:MF	cysteine-type endopeptidase inhibitor activity	21690	1421	GO:0004866
query_1	TRUE	0.00347591	8	345	3	0.00869565	0.375	GO:0097493	GO:MF	structural molecule activity conferring elasticity	21690	10321	GO:0005198
query_1	TRUE	0.00366805	102	345	8	0.0231884	0.0784314	GO:0019209	GO:MF	kinase activator activity	21690	4520	GO:0008047, GO:0019207
query_1	TRUE	0.0037137	55	345	6	0.0173913	0.109091	GO:0050840	GO:MF	extracellular matrix binding	21690	9068	GO:0005488
query_1	TRUE	0.00480229	1088	345	33	0.0956522	0.0303309	GO:0003723	GO:MF	RNA binding	21690	435	GO:0003676
query_1	TRUE	0.00480311	9	345	3	0.00869565	0.333333	GO:1990948	GO:MF	ubiquitin ligase inhibitor activity	21690	12278	GO:0055105
query_1	TRUE	0.00655849	23	345	4	0.0115942	0.173913	GO:0055106	GO:MF	ubiquitin-protein transferase regulator activity	21690	9564	GO:0030234
query_1	TRUE	0.00655849	10	345	3	0.00869565	0.3	GO:0055105	GO:MF	ubiquitin-protein transferase inhibitor activity	21690	9563	GO:0004857, GO:0055106
query_1	TRUE	0.0105537	3	345	2	0.0057971	0.666667	GO:0080122	GO:MF	AMP transmembrane transporter activity	21690	10130	GO:0000295, GO:0005346, GO:0008514, GO:0015101
query_1	TRUE	0.0105537	3	345	2	0.0057971	0.666667	GO:0062061	GO:MF	TAP complex binding	21690	9722	GO:0044877
query_1	TRUE	0.0105537	122	345	8	0.0231884	0.0655738	GO:0045182	GO:MF	translation regulator activity	21690	7149	GO:0003674
query_1	TRUE	0.0105537	3	345	2	0.0057971	0.666667	GO:0005157	GO:MF	macrophage colony-stimulating factor receptor binding	21690	1653	GO:0005126
query_1	TRUE	0.0108532	12	345	3	0.00869565	0.25	GO:0016722	GO:MF	oxidoreductase activity, acting on metal ions	21690	3692	GO:0016491
query_1	TRUE	0.0130971	48	345	5	0.0144928	0.104167	GO:0003743	GO:MF	translation initiation factor activity	21690	447	GO:0008135
query_1	TRUE	0.0160169	230	345	11	0.0318841	0.0478261	GO:0005126	GO:MF	cytokine receptor binding	21690	1622	GO:0005102
query_1	TRUE	0.0167754	14	345	3	0.00869565	0.214286	GO:0005161	GO:MF	platelet-derived growth factor receptor binding	21690	1657	GO:0070851
query_1	TRUE	0.0167904	676	345	22	0.0637681	0.0325444	GO:0042803	GO:MF	protein homodimerization activity	21690	6677	GO:0042802, GO:0046983
query_1	TRUE	0.0179413	4	345	2	0.0057971	0.5	GO:0004322	GO:MF	ferroxidase activity	21690	939	GO:0016724
query_1	TRUE	0.0179413	4	345	2	0.0057971	0.5	GO:0032554	GO:MF	purine deoxyribonucleotide binding	21690	5397	GO:0017076, GO:0032552
query_1	TRUE	0.0179413	4	345	2	0.0057971	0.5	GO:0008449	GO:MF	N-acetylglucosamine-6-sulfatase activity	21690	2167	GO:0008484
query_1	TRUE	0.0179413	4	345	2	0.0057971	0.5	GO:0016724	GO:MF	oxidoreductase activity, acting on metal ions, oxygen as acceptor	21690	3694	GO:0016722
query_1	TRUE	0.0179413	4	345	2	0.0057971	0.5	GO:1904399	GO:MF	heparan sulfate binding	21690	12076	GO:0005539, GO:1901681
query_1	TRUE	0.0190944	137	345	8	0.0231884	0.0583942	GO:0015399	GO:MF	primary active transmembrane transporter activity	21690	3171	GO:0022804
query_1	TRUE	0.0209152	33	345	4	0.0115942	0.121212	GO:0035255	GO:MF	ionotropic glutamate receptor binding	21690	6269	GO:0035254
query_1	TRUE	0.0209152	969	345	28	0.0811594	0.0288958	GO:0046983	GO:MF	protein dimerization activity	21690	7360	GO:0005515
query_1	TRUE	0.0220651	56	345	5	0.0144928	0.0892857	GO:0005507	GO:MF	copper ion binding	21690	1871	GO:0046914
query_1	TRUE	0.0220651	56	345	5	0.0144928	0.0892857	GO:0001540	GO:MF	amyloid-beta binding	21690	252	GO:0042277
query_1	TRUE	0.025018	35	345	4	0.0115942	0.114286	GO:0005044	GO:MF	scavenger receptor activity	21690	1565	GO:0038024
query_1	TRUE	0.0264176	5	345	2	0.0057971	0.4	GO:0043199	GO:MF	sulfate binding	21690	6771	GO:0043168, GO:1901681
query_1	TRUE	0.0264176	5	345	2	0.0057971	0.4	GO:0001849	GO:MF	complement component C1q complex binding	21690	329	GO:0001846, GO:0001848, GO:0044877
query_1	TRUE	0.0264176	5	345	2	0.0057971	0.4	GO:0019958	GO:MF	C-X-C chemokine binding	21690	4624	GO:0019956
query_1	TRUE	0.0267855	216	345	10	0.0289855	0.0462963	GO:0019207	GO:MF	kinase regulator activity	21690	4518	GO:0030234
query_1	TRUE	0.0283321	37	345	4	0.0115942	0.108108	GO:0043028	GO:MF	cysteine-type endopeptidase regulator activity involved in apoptotic process	21690	6748	GO:0030234
query_1	TRUE	0.0283321	293	345	12	0.0347826	0.0409556	GO:0003729	GO:MF	mRNA binding	21690	440	GO:0003723
query_1	TRUE	0.0283321	18	345	3	0.00869565	0.166667	GO:0008137	GO:MF	NADH dehydrogenase (ubiquinone) activity	21690	1990	GO:0009055, GO:0015453, GO:0050136
query_1	TRUE	0.0298315	185	345	9	0.026087	0.0486486	GO:0019887	GO:MF	protein kinase regulator activity	21690	4604	GO:0019207
query_1	TRUE	0.0319248	19	345	3	0.00869565	0.157895	GO:0050136	GO:MF	NADH dehydrogenase (quinone) activity	21690	8534	GO:0003954, GO:0003955
query_1	TRUE	0.0319248	19	345	3	0.00869565	0.157895	GO:0015252	GO:MF	proton channel activity	21690	3051	GO:0005261, GO:0015078
query_1	TRUE	0.0353229	20	345	3	0.00869565	0.15	GO:0120020	GO:MF	cholesterol transfer activity	21690	11689	GO:0120015
query_1	TRUE	0.0353229	470	345	16	0.0463768	0.0340426	GO:0008047	GO:MF	enzyme activator activity	21690	1940	GO:0030234
query_1	TRUE	0.0353229	93	345	6	0.0173913	0.0645161	GO:0090079	GO:MF	translation regulator activity, nucleic acid binding	21690	10182	GO:0003676, GO:0045182
query_1	TRUE	0.0353229	6	345	2	0.0057971	0.333333	GO:0032552	GO:MF	deoxyribonucleotide binding	21690	5395	GO:0000166, GO:0097367
query_1	TRUE	0.0353229	6	345	2	0.0057971	0.333333	GO:0004563	GO:MF	beta-N-acetylhexosaminidase activity	21690	1147	GO:0015929
query_1	TRUE	0.0365713	94	345	6	0.0173913	0.0638298	GO:0015078	GO:MF	proton transmembrane transporter activity	21690	2903	GO:0022890
query_1	TRUE	0.0393424	21	345	3	0.00869565	0.142857	GO:0003955	GO:MF	NAD(P)H dehydrogenase (quinone) activity	21690	624	GO:0016655
query_1	TRUE	0.0393424	21	345	3	0.00869565	0.142857	GO:0120015	GO:MF	sterol transfer activity	21690	11685	GO:0015248, GO:0120013
query_1	TRUE	0.0434548	7	345	2	0.0057971	0.285714	GO:0004630	GO:MF	phospholipase D activity	21690	1209	GO:0004620, GO:0008081
query_1	TRUE	0.0434548	7	345	2	0.0057971	0.285714	GO:0070180	GO:MF	large ribosomal subunit rRNA binding	21690	9820	GO:0019843
query_1	TRUE	0.0434548	22	345	3	0.00869565	0.136364	GO:0003954	GO:MF	NADH dehydrogenase activity	21690	623	GO:0016651
query_1	TRUE	0.0434548	7	345	2	0.0057971	0.285714	GO:0008430	GO:MF	selenium binding	21690	2150	GO:0005488
query_1	TRUE	0.0434548	7	345	2	0.0057971	0.285714	GO:0031995	GO:MF	insulin-like growth factor II binding	21690	5310	GO:0005520
query_1	TRUE	0.0434548	7	345	2	0.0057971	0.285714	GO:0031702	GO:MF	type 1 angiotensin receptor binding	21690	5113	GO:0031701
query_1	TRUE	0.0487478	134	345	7	0.0202899	0.0522388	GO:0070851	GO:MF	growth factor receptor binding	21690	9936	GO:0005102
