# Supplementary material for: Sexual dimorphism in the mouse bone marrow niche regulates hematopoietic engraftment via sex-specific Kdm5c/Cxcl12 signaling
Source: J Clin Invest. 2025 Jan 21;135(5):e182125. doi: 10.1172/JCI182125 (PMC11870739; doi:10.1172/JCI182125)
Supplement: Supplemental table 2 [file jci-135-182125-s101.xlsx]

## Sheet: Young_Female_vs_Male_MSC_1
	p_val	avg_log2FC	pct.1	pct.2	p_val_adj				p-value	q-value	term_goid	term_category	term_level	term_name	members_input_overlap_geneids	effective_size
Xist	1.36977e-92	4.59747	0.988	0	3.00199e-88				2.0337e-11	9.76174e-10	GO:0070062	c	4	extracellular exosome	PHPT1; GNS; TIMP1; PABPC1; HP; PRDX4; SERPING1; S100A10; IQGAP1; LBP; APOD; APOE; SELENOP; SUSD2; PCOLCE; CST3; RPS20; PRKCA; RPS29; RBP4; IGFBP7; C2; CXCL12; SEMA5A; CFB; UBA52; MGP; SPP1; UBB; BST2; STEAP4	2146
Spp1	1.62918e-56	-2.76646	0.315	0.915	3.5705e-52				3.33063e-11	1.50211e-08	GO:2000145	b	4	regulation of cell motility	SFRP2; LBP; APOD; APOE; PHPT1; SEMA5A; TIMP1; RGCC; PRKCA; CCL19; ADIPOQ; BST2; SULF1; PTEN; TMSB4X; TMSB10; SERPINE2; IGFBP5; CXCL12; IQGAP1; IL1R1	930
Rpl10	8.12452e-42	-1.67265	0.426	0.899	1.78057e-37				1.61824e-10	3.64913e-08	GO:0051270	b	4	regulation of cellular component movement	SFRP2; LBP; APOD; APOE; PHPT1; SEMA5A; TIMP1; RGCC; PRKCA; CCL19; ADIPOQ; BST2; SULF1; PTEN; TMSB4X; TMSB10; SERPINE2; IGFBP5; CXCL12; IQGAP1; IL1R1	1013
Serpine2	5.62429e-40	-1.23284	0.928	1	1.23262e-35				2.42491e-09	8.82669e-07	GO:0051271	b	5	negative regulation of cellular component movement	SFRP2; APOD; APOE; SEMA5A; TIMP1; RGCC; BST2; SULF1; PTEN; IGFBP5; CXCL12; ADIPOQ	308
Tmsb4x	7.08616e-36	0.895046	0.996	1	1.553e-31				2.48672e-09	3.11203e-07	GO:0051241	b	4	negative regulation of multicellular organismal process	SFRP2; LBP; APOD; APOE; SEMA5A; TIMP1; RGCC; TMSB4X; SPP1; ADIPOQ; BST2; PRDX4; IGFBP5; IRX3; PTEN; SERPING1; RBP4; SULF1; HES1; CST3; SERPINE2	1178
Rpl35	1.24324e-34	-1.71054	0.287	0.757	2.72468e-30				3.07771e-09	3.11203e-07	GO:0048523	b	4	negative regulation of cellular process	PHPT1; CCN5; TIMP3; TIMP1; TMSB4X; PABPC1; HP; ADIPOQ; SERPING1; TXNIP; ITIH5; SERPINE2; APOD; APOE; SULF1; SUSD2; CISH; ALDH1A2; CST3; CDH2; IRX3; PRDX4; RGCC; PRKCA; TENT5A; LPL; RPL10; IGFBP7; IGFBP5; CXCL12; SFRP2; RGS7BP; SEMA5A; SFRP4; CCL19; PTEN; UBA52; TMSB10; SPP1; UBB; BST2; RBP4; HES1	4830
Ubb	3.02719e-33	-1.09045	0.876	0.992	6.63439e-29				4.02762e-09	3.11203e-07	GO:0042127	b	4	regulation of cell proliferation	TIMP1; PRDX4; TXNIP; ADIPOQ; APOD; APOE; SULF1; ALDH1A2; CDH2; PRKCA; RGCC; SERPINE2; RBP4; IGFBP7; IGFBP5; CXCL12; SFRP2; SEMA5A; SFRP4; CCL19; PTEN; BST2; HES1; ESM1	1598
Cldn10	9.6737e-33	-1.75603	0.139	0.652	2.12009e-28				4.14017e-09	3.11203e-07	GO:0040013	b	4	negative regulation of locomotion	SFRP2; APOD; APOE; SEMA5A; TIMP1; RGCC; BST2; SULF1; PTEN; IGFBP5; CXCL12; ADIPOQ	323
Ftl1	1.07482e-24	-0.85759	0.924	0.992	2.35559e-20				9.32997e-09	2.23919e-07	GO:0022626	c	4	cytosolic ribosome	APOD; RPS23; RPS20; RPL39; RPL35; RPS29; UBA52; RPL10	108
Serpina3n	1.22494e-24	-1.66831	0.012	0.377	2.68457e-20				2.34535e-08	3.36572e-06	GO:0045597	b	5	positive regulation of cell differentiation	SFRP2; SEMA5A; APOE; SLC6A6; SFRP4; RGCC; PRKCA; CCL19; IRX3; PTEN; CXCL12; LPL; ADIPOQ; S100A10; HES1; CDH2; IQGAP1; SERPINE2	969
Hp	2.83532e-24	-1.047	0.976	0.992	6.21388e-20				2.80155e-08	1.805e-06	GO:0048585	b	4	negative regulation of response to stimulus	PHPT1; TIMP3; TMSB4X; SERPING1; ADIPOQ; APOD; APOE; SULF1; CISH; CDH2; SERPINE2; LPL; IGFBP5; CXCL12; SFRP2; RGS7BP; SEMA5A; SFRP4; PTEN; UBA52; SPP1; UBB; BST2	1623
Selenop	7.98761e-24	-0.905334	0.837	0.96	1.75056e-19				3.26314e-08	3.36572e-06	GO:0010647	b	5	positive regulation of cell communication	PHPT1; TIMP3; IQGAP1; ADIPOQ; LBP; APOE; SULF1; SERPINE2; CDH2; IL1R1; PRKCA; RBP4; IGFBP5; SFRP2; SFRP4; SEMA5A; CCL19; PTEN; UBA52; SPP1; UBB; BST2; HES1; ESM1	1779
Tmsb10	9.18419e-22	-1.00598	0.637	0.903	2.01281e-17				3.45594e-08	5.52951e-07	GO:0044445	c	4	cytosolic part	APOD; BLOC1S1; RPS20; RPL39; RPL35; RPS29; PTEN; UBA52; RPL10; RPS23	243
Cst3	1.21537e-20	-0.748757	0.98	1	2.66359e-16				3.51873e-08	1.98369e-06	GO:0023056	b	4	positive regulation of signaling	PHPT1; TIMP3; IQGAP1; ADIPOQ; LBP; APOE; SULF1; SERPINE2; CDH2; IL1R1; PRKCA; RBP4; IGFBP5; SFRP2; SFRP4; SEMA5A; CCL19; PTEN; UBA52; SPP1; UBB; BST2; HES1; ESM1	1786
Slc26a7	2.50596e-19	-1.15315	0.315	0.7	5.49207e-15				3.6986e-08	3.36572e-06	GO:0008285	b	5	negative regulation of cell proliferation	SFRP2; APOD; APOE; SFRP4; RGCC; ADIPOQ; PRDX4; SULF1; PTEN; RBP4; IGFBP7; ALDH1A2; IGFBP5; HES1; SERPINE2	669
Aldh1a2	3.10192e-18	1.5575	0.41	0.085	6.79817e-14				4.18514e-08	2.09722e-06	GO:0016477	b	4	cell migration	TIMP1; TMSB4X; TMSB10; IQGAP1; ADIPOQ; LBP; APOD; APOE; SULF1; SERPINE2; CDH2; IL1R1; PRKCA; BST2; IGFBP5; CXCL12; SFRP2; SEMA5A; CCL19; PTEN; RGCC; HES1	1519
Lpl	3.49524e-18	1.09249	0.968	0.911	7.66017e-14				6.55142e-08	2.70103e-06	GO:0048584	b	4	positive regulation of response to stimulus	PHPT1; TIMP3; TMSB4X; SERPING1; IQGAP1; IL1R1; LBP; APOE; SULF1; ADIPOQ; C2; CDH2; PRKCA; RGCC; LPL; IGFBP5; CXCL12; SFRP2; SEMA5A; SFRP4; CCL19; CFB; PTEN; UBA52; UBB; BST2; HES1; ESM1	2468
Cxcl12	8.32079e-18	-0.307711	1	1	1.82359e-13				6.58788e-08	2.70103e-06	GO:0032101	b	4	regulation of response to external stimulus	LBP; APOD; APOE; SEMA5A; PRKCA; CCL19; ADIPOQ; CFB; TMSB4X; PTEN; LPL; SERPING1; SPP1; SERPINE2; C2; CXCL12; IL1R1	919
C2	1.00295e-17	-1.40717	0.068	0.381	2.19808e-13				1.11933e-07	4.20683e-06	GO:0046903	b	4	secretion	PHPT1; GNS; APOE; TIMP3; TIMP1; RGCC; PRKCA; SPP1; HP; SELENOP; PRDX4; SLC26A7; TMSB4X; SERPING1; RBP4; ADIPOQ; BST2; CST3; CXCL12; IQGAP1; SERPINE2	1466
Serping1	5.22621e-17	-0.628307	0.968	0.992	1.14538e-12				3.13594e-07	1.08793e-05	GO:0043086	b	4	negative regulation of catalytic activity	SFRP2; PHPT1; APOE; TIMP3; TIMP1; HP; PTEN; SERPING1; ADIPOQ; BST2; TXNIP; CST3; ITIH5; IQGAP1; SERPINE2	789
Itih5	8.88252e-17	-1.25062	0.239	0.591	1.94669e-12				5.9671e-07	4.00815e-05	GO:0006401	b	5	RNA catabolic process	TENT5A; RPS23; RPS20; RPL39; PRKCA; PABPC1; RPL35; RPS29; UBA52; RPL10; UBB	416
Rnaset2a	3.53952e-16	1.20261	0.367	0.069	7.7572e-12				6.60685e-07	4.00815e-05	GO:0050678	b	5	regulation of epithelial cell proliferation	SFRP2; APOE; SEMA5A; PRKCA; SULF1; PTEN; RGCC; HES1; CXCL12; ALDH1A2	334
mt-Co1	8.88149e-16	-0.444373	0.984	1	1.94647e-11				8.3902e-07	2.74163e-05	GO:0061135	m	4	endopeptidase regulator activity	SFRP2; TIMP3; TIMP1; SERPING1; BST2; CST3; ITIH5; SERPINE2	193
Gm10076	9.79445e-16	-1.0794	0.151	0.482	2.14655e-11				1.08804e-06	5.6578e-05	GO:0009968	b	5	negative regulation of signal transduction	SFRP2; PHPT1; APOD; APOE; TIMP3; SFRP4; TMSB4X; ADIPOQ; UBA52; SULF1; PTEN; CXCL12; RGS7BP; CISH; UBB; IGFBP5; CDH2; SERPINE2	1254
Adipoq	1.03355e-15	0.68761	0.964	0.923	2.26514e-11				1.33738e-06	2.74163e-05	GO:0005178	m	4	integrin binding	SFRP2; CCN5; PRKCA; SPP1; CXCL12; IBSP; ESM1	142
Eif1	5.00182e-14	-0.616285	0.833	0.96	1.0962e-09				1.40702e-06	6.40193e-05	GO:0051246	b	5	regulation of protein metabolic process	TIMP3; TIMP1; EIF1; SERPING1; ITIH5; IQGAP1; SERPINE2; APOD; APOE; ADIPOQ; PABPC1; PCOLCE; CST3; CDH2; PRKCA; RGCC; RPL10; IGFBP5; C2; RMND1; SFRP2; CCL19; CFB; PTEN; UBA52; UBB; BST2; HES1	2857
Ccl19	2.41984e-13	-0.972812	0.096	0.381	5.30331e-09				1.84269e-06	5.76262e-05	GO:0010646	b	4	regulation of cell communication	PHPT1; TIMP3; TIMP1; TMSB4X; ADIPOQ; IQGAP1; SERPINE2; LBP; APOD; APOE; SULF1; CISH; CDH2; IL1R1; PRKCA; RBP4; IGFBP7; IGFBP5; CXCL12; SFRP2; RGS7BP; SEMA5A; SFRP4; CCL19; PTEN; UBA52; SPP1; UBB; BST2; HES1; ESM1	3445
Serpina3c	3.28062e-13	-0.982013	0.104	0.385	7.18981e-09				1.91661e-06	5.76262e-05	GO:0009966	b	4	regulation of signal transduction	PHPT1; TIMP3; TIMP1; TMSB4X; ADIPOQ; IQGAP1; SERPINE2; LBP; APOD; APOE; SULF1; CISH; CDH2; IL1R1; PRKCA; IGFBP7; IGFBP5; CXCL12; SFRP2; RGS7BP; SEMA5A; SFRP4; CCL19; PTEN; UBA52; UBB; BST2; HES1; ESM1	3081
H2-K1	3.495e-13	-0.451781	0.968	1	7.65964e-09				2.48068e-06	0.00010033	GO:0009967	b	5	positive regulation of signal transduction	SFRP2; LBP; APOE; TIMP3; SEMA5A; SFRP4; PRKCA; CCL19; BST2; SULF1; PTEN; UBA52; ADIPOQ; UBB; IGFBP5; HES1; CDH2; IQGAP1; IL1R1; ESM1	1618
Rbp4	7.93358e-13	1.14692	0.247	0.028	1.73872e-08				3.08155e-06	8.54829e-05	GO:0051094	b	4	positive regulation of developmental process	SFRP2; SEMA5A; APOE; SLC6A6; SFRP4; RGCC; PRKCA; CCL19; IRX3; PTEN; CXCL12; LPL; ADIPOQ; S100A10; HES1; CDH2; IQGAP1; SERPINE2	1349
Ddx3y	8.21787e-13	-0.837994	0	0.186	1.80103e-08				3.14659e-06	0.000114536	GO:0010648	b	5	negative regulation of cell communication	SFRP2; PHPT1; APOD; APOE; TIMP3; SFRP4; TMSB4X; ADIPOQ; UBA52; SULF1; PTEN; CXCL12; RGS7BP; CISH; UBB; IGFBP5; CDH2; SERPINE2	1351
Mrps6	1.08924e-12	1.08654	0.757	0.615	2.38718e-08				3.24649e-06	8.54829e-05	GO:0023057	b	4	negative regulation of signaling	SFRP2; PHPT1; APOD; APOE; TIMP3; SFRP4; TMSB4X; ADIPOQ; UBA52; SULF1; PTEN; CXCL12; RGS7BP; CISH; UBB; IGFBP5; CDH2; SERPINE2	1354
Ccn5	1.16166e-12	-0.928685	0.418	0.725	2.54589e-08				3.41173e-06	8.54829e-05	GO:0010941	b	4	regulation of cell death	SFRP2; CCN5; SEMA5A; APOE; TIMP3; SLC6A6; SFRP4; PRKCA; CCL19; HP; ADIPOQ; PTEN; UBA52; RPL10; ALDH1A2; UBB; RGCC; TXNIP; CXCL12; TIMP1	1652
Sfrp4	2.06898e-12	-0.886389	0.602	0.818	4.53438e-08				3.6508e-06	8.61764e-05	GO:0001558	b	4	regulation of cell growth	SFRP2; APOE; SEMA5A; BST2; SPP1; IGFBP7; IGFBP5; CXCL12; SERPINE2; CISH	404
Rnaset2b	3.72447e-12	0.983022	0.382	0.121	8.16255e-08				3.95271e-06	8.61764e-05	GO:0006954	b	4	inflammatory response	LBP; APOD; APOE; TIMP1; TMSB4X; CCL19; HP; CFB; LPL; SERPING1; SPP1; ADIPOQ; C2; IL1R1	842
Slc6a6	3.95139e-12	-0.780072	0.669	0.87	8.65988e-08				4.01265e-06	8.61764e-05	GO:0045926	b	4	negative regulation of growth	SFRP2; SEMA5A; BST2; PTEN; RBP4; IGFBP5; SPP1; SERPINE2	238
H2-Q6	1.02595e-11	-0.870781	0.112	0.372	2.24847e-07				4.65545e-06	9.54368e-05	GO:0016192	b	4	vesicle-mediated transport	GNS; TIMP3; TIMP1; TMSB4X; HP; PRDX4; SERPING1; S100A10; IQGAP1; ADIPOQ; LBP; APOE; BLOC1S1; SCARA5; SELENOP; CST3; C2; SFRP4; CCL19; PTEN; UBA52; UBB; BST2	2163
Mgp	2.65413e-11	-1.67216	0.57	0.745	5.81679e-07				4.68209e-06	6.39885e-05	GO:0005520	m	4	insulin-like growth factor binding	CCN5; IGFBP7; ESM1; IGFBP5	29
Lbp	3.92905e-11	-0.962346	0.45	0.696	8.61092e-07				6.44744e-06	0.000203093	GO:0006412	b	5	translation	RPS23; RPS20; RPL39; PABPC1; EIF1; RPL35; RPS29; UBA52; RPL10; IGFBP5; MRPS6; RMND1	641
Tsix	6.69478e-11	0.699947	0.159	0	1.46723e-06				6.69537e-06	0.000203093	GO:0019083	b	5	viral transcription	RPS23; RPS20; RPL39; RPL35; RPS29; UBA52; RPL10	181
Steap4	1.60414e-10	-0.821489	0.323	0.595	3.51563e-06				6.69537e-06	0.000140603	GO:0004866	m	5	endopeptidase inhibitor activity	TIMP3; TIMP1; SERPING1; BST2; CST3; ITIH5; SERPINE2	181
Prdx4	1.79114e-10	-0.712166	0.498	0.765	3.92546e-06				6.78519e-06	8.14222e-05	GO:0060205	c	4	cytoplasmic vesicle lumen	GNS; APOE; TIMP3; TIMP1; TMSB4X; HP; SELENOP; PRDX4; SERPING1	340
Pmp22	2.27593e-10	-0.757215	0.279	0.567	4.98793e-06				7.16649e-06	0.000140526	GO:0051128	b	4	regulation of cellular component organization	PHPT1; TMSB4X; TMSB10; S100A10; IQGAP1; ADIPOQ; APOD; APOE; PALMD; CISH; CST3; CDH2; RGCC; SERPINE2; IGFBP7; IGFBP5; CXCL12; C2; SFRP2; SFRP4; SEMA5A; CCL19; PTEN; SPP1; BST2	2561
Igfbp5	2.41303e-10	0.655813	0.984	0.972	5.2884e-06				7.73801e-06	0.000144346	GO:0009057	b	4	macromolecule catabolic process	GNS; APOE; TIMP3; RPS23; RPS20; RPL39; PRKCA; PABPC1; TIMP1; RPL35; TENT5A; RPS29; PTEN; UBA52; RPL10; UBB; CST3; SERPINE2	1441
Apod	2.43896e-10	-1.02512	0.127	0.372	5.34523e-06				8.00141e-06	0.000144346	GO:1901361	b	4	organic cyclic compound catabolic process	APOE; RPS23; RPS20; RPL39; PRKCA; PABPC1; RPL35; TENT5A; RPS29; UBA52; RPL10; UBB; SPP1	772
Bst2	2.83676e-10	1.08141	0.681	0.522	6.21705e-06				8.37024e-06	0.000234367	GO:0032956	b	5	regulation of actin cytoskeleton organization	PHPT1; SEMA5A; TMSB4X; RGCC; TMSB10; BST2; S100A10; CXCL12; IQGAP1	349
Rpl39	3.42455e-10	0.514996	0.94	0.968	7.50525e-06				8.58303e-06	8.7976e-05	GO:0030414	m	4	peptidase inhibitor activity	TIMP3; TIMP1; SERPING1; BST2; CST3; ITIH5; SERPINE2	188
Rmnd1	4.32016e-10	-0.994916	0.06	0.267	9.46806e-06				9.50708e-06	0.000164911	GO:0071310	b	4	cellular response to organic substance	PHPT1; TIMP1; TMSB4X; ADIPOQ; IBSP; IQGAP1; IL1R1; LBP; SULF1; CISH; ALDH1A2; PRKCA; LPL; IGFBP7; IGFBP5; CXCL12; SFRP2; SFRP4; CCL19; PTEN; UBA52; SPP1; UBB; BST2; HES1	2602
Timp3	8.87605e-10	-1.15979	0.08	0.283	1.94528e-05				9.62778e-06	0.000250322	GO:0043043	b	5	peptide biosynthetic process	RPS23; RPS20; RPL39; PABPC1; EIF1; RPL35; RPS29; UBA52; RPL10; IGFBP5; MRPS6; RMND1	667
Eif2s3y	1.21968e-09	-0.589774	0	0.138	2.67304e-05				1.09309e-05	0.000104937	GO:0015935	c	4	small ribosomal subunit	MRPS6; UBA52; RPS23; RPS20; RPS29	75
Il1r1	1.31223e-09	-0.824129	0.251	0.506	2.87588e-05				1.14112e-05	0.00026803	GO:0032268	b	5	regulation of cellular protein metabolic process	TIMP3; TIMP1; EIF1; SERPING1; ITIH5; IQGAP1; ADIPOQ; APOE; SERPINE2; PABPC1; PCOLCE; CST3; CDH2; PRKCA; RGCC; RPL10; IGFBP5; RMND1; SFRP2; CCL19; PTEN; UBA52; UBB; BST2; HES1	2629
Rps27rt	1.85587e-09	0.886522	0.251	0.061	4.06732e-05				1.21033e-05	0.000195377	GO:0022603	b	4	regulation of anatomical structure morphogenesis	SFRP2; APOE; S100A10; SEMA5A; PALMD; PRKCA; RGCC; SULF1; PTEN; CXCL12; SPP1; CST3; HES1; CDH2; ADIPOQ	1061
C430049B03Rik	2.91881e-09	1.10958	0.251	0.061	6.39687e-05				1.21298e-05	0.000195377	GO:0080134	b	4	regulation of response to stress	SFRP2; LBP; APOD; APOE; PRKCA; CCL19; ADIPOQ; CFB; UBA52; TMSB4X; PTEN; LPL; SERPING1; SPP1; SERPINE2; UBB; C2; CXCL12; IL1R1	1641
Esm1	4.86405e-09	0.474611	0.94	0.931	0.000106601				1.24298e-05	0.00026803	GO:0019080	b	5	viral gene expression	RPS23; RPS20; RPL39; RPL35; RPS29; UBA52; RPL10	199
Phpt1	5.55262e-09	0.847027	0.239	0.057	0.000121691				1.25179e-05	0.00026803	GO:0010605	b	5	negative regulation of macromolecule metabolic process	TIMP3; TIMP1; PABPC1; SERPING1; TXNIP; ITIH5; ADIPOQ; APOD; APOE; SERPINE2; CST3; RPS23; RPS20; PRKCA; TENT5A; RPS29; RPL10; IGFBP5; SFRP2; RPL39; RPL35; PTEN; UBA52; UBB; BST2; HES1	2822
Malat1	6.68448e-09	-0.483334	1	1	0.000146497				1.27315e-05	0.000197997	GO:0048522	b	4	positive regulation of cellular process	PHPT1; TIMP3; SLC6A6; TIMP1; TMSB4X; PABPC1; HP; ADIPOQ; TXNIP; S100A10; IQGAP1; SERPINE2; LBP; APOE; SULF1; IL1R1; ALDH1A2; PCOLCE; C2; CDH2; IRX3; PRKCA; RGCC; LPL; RBP4; IGFBP5; CXCL12; RMND1; SFRP2; SEMA5A; SFRP4; CCL19; PTEN; UBA52; SPP1; UBB; BST2; HES1; ESM1	5439
Rps29	7.09966e-09	-0.397412	0.948	0.976	0.000155596				1.37115e-05	0.000277277	GO:0010942	b	5	positive regulation of cell death	SFRP2; TIMP3; SLC6A6; SFRP4; HP; PTEN; UBA52; ADIPOQ; UBB; RGCC; TXNIP; ALDH1A2	691
Sulf1	7.86484e-09	-0.762113	0.167	0.401	0.000172366				1.4316e-05	0.00020217	GO:0001944	b	4	vasculature development	SFRP2; APOD; APOE; SEMA5A; PRKCA; SULF1; PTEN; ESM1; RGCC; HES1; CDH2; ALDH1A2	694
Rgs7bp	1.57641e-08	-0.626522	0.036	0.198	0.000345486				1.4316e-05	0.00020217	GO:0072358	b	4	cardiovascular system development	SFRP2; APOD; APOE; SEMA5A; PRKCA; SULF1; PTEN; ESM1; RGCC; HES1; CDH2; ALDH1A2	694
H2-D1	1.59751e-08	-0.304853	1	0.996	0.00035011				1.43447e-05	0.00020217	GO:0051093	b	4	negative regulation of developmental process	SFRP2; APOE; SEMA5A; TIMP1; SPP1; RGCC; SULF1; PTEN; RBP4; IRX3; IGFBP5; CST3; HES1; ADIPOQ	943
Irx3	1.86881e-08	0.810746	0.243	0.065	0.000409567				1.47651e-05	0.000282869	GO:0050727	b	5	regulation of inflammatory response	LBP; APOD; APOE; TMSB4X; CFB; LPL; SERPING1; ADIPOQ; C2; IL1R1	474
Gm47283	1.87235e-08	0.91434	0.434	0.219	0.000410344				1.63993e-05	0.000224124	GO:0048514	b	4	blood vessel morphogenesis	SFRP2; APOD; APOE; SEMA5A; PRKCA; SULF1; PTEN; RGCC; HES1; CDH2; ESM1	588
Rps23	2.48898e-08	0.442018	0.948	0.968	0.000545485				1.72714e-05	0.0002291	GO:0045595	b	4	regulation of cell differentiation	SFRP2; SEMA5A; APOE; S100A10; SLC6A6; SFRP4; RGCC; PRKCA; CCL19; IRX3; PTEN; CXCL12; LPL; SPP1; ADIPOQ; IGFBP5; HES1; CDH2; IQGAP1; SERPINE2	1841
Sfrp2	2.61827e-08	0.827393	0.179	0.028	0.00057382				1.91496e-05	0.000242082	GO:0009892	b	4	negative regulation of metabolic process	TIMP3; TIMP1; PABPC1; HP; SERPING1; TXNIP; ITIH5; ADIPOQ; APOD; APOE; SERPINE2; CST3; RPS23; RPS20; PRKCA; TENT5A; RPS29; RPL10; IGFBP5; SFRP2; RPL39; RPL35; PTEN; UBA52; UBB; BST2; HES1	3074
Olfml3	3.08716e-08	-0.709479	0.359	0.603	0.000676583				1.98395e-05	0.000242082	GO:0032970	b	4	regulation of actin filament-based process	PHPT1; SEMA5A; TMSB4X; RGCC; TMSB10; BST2; S100A10; CXCL12; IQGAP1	389
Dleu2	3.14243e-08	-0.699433	0.112	0.32	0.000688695				1.98604e-05	0.000242082	GO:0006518	b	4	peptide metabolic process	APOE; RPS23; RPS20; RPL39; PABPC1; EIF1; RPL35; RPS29; UBA52; RPL10; IGFBP5; MRPS6; RMND1	841
Uba52	3.26683e-08	0.723682	0.406	0.19	0.000715958				2.39281e-05	0.000283989	GO:0051240	b	4	positive regulation of multicellular organismal process	SFRP2; LBP; APOE; SEMA5A; PRKCA; CCL19; ADIPOQ; IRX3; SULF1; PTEN; TMSB4X; LPL; SPP1; IL1R1; RGCC; HES1; CXCL12; IQGAP1; SERPINE2	1722
Palmd	4.12634e-08	0.732327	0.143	0.012	0.000904329				2.51976e-05	0.000458596	GO:1903035	b	5	negative regulation of response to wounding	SERPING1; PTEN; APOE; SPP1; SERPINE2	89
Pten	5.41552e-08	-0.548605	0.442	0.68	0.00118687				2.59065e-05	0.000299585	GO:0048762	b	4	mesenchymal cell differentiation	SFRP2; SEMA5A; PTEN; RGCC; HES1; CDH2; ALDH1A2	223
Hes1	7.73384e-08	-0.852983	0.398	0.619	0.00169495				2.88515e-05	0.0003253	GO:0061458	b	4	reproductive system development	SFRP2; SPP1; PRDX4; SULF1; PTEN; RBP4; UBB; HES1; SERPINE2	408
Scara5	9.21785e-08	-0.709719	0.072	0.247	0.00202019				3.33444e-05	0.000274495	GO:0022627	c	5	cytosolic small ribosomal subunit	UBA52; RPS23; RPS20; RPS29	47
Cdh2	1.00865e-07	-0.598141	0.498	0.717	0.00221055				3.42564e-05	0.00037682	GO:0001655	b	4	urogenital system development	IRX3; SULF1; PTEN; RBP4; ADIPOQ; HES1; IQGAP1; ALDH1A2	320
Igfbp7	1.07152e-07	-0.366844	0.96	0.992	0.00234834				3.65994e-05	0.000274495	GO:0034774	c	5	secretory granule lumen	GNS; PRDX4; TIMP3; TIMP1; TMSB4X; HP; SELENOP; SERPING1	323
Sema5a	2.53666e-07	-0.678279	0.183	0.385	0.00555935				3.70946e-05	0.000304176	GO:0043395	m	4	heparan sulfate proteoglycan binding	LPL; APOE; SEMA5A	17
Txnip	2.55276e-07	0.723319	0.625	0.457	0.00559463				4.11293e-05	0.000704714	GO:0072657	b	5	protein localization to membrane	APOE; RPS23; RPS20; RPL39; RPL35; RPS29; UBA52; RPL10; S100A10; CDH2; ADIPOQ	650
Rps20	2.56807e-07	0.433754	0.968	0.951	0.00562817				4.25926e-05	0.000704714	GO:0032102	b	5	negative regulation of response to external stimulus	APOD; APOE; SEMA5A; PTEN; SERPING1; SPP1; ADIPOQ; SERPINE2	330
Rgcc	2.9792e-07	-0.443561	0.578	0.789	0.00652922				4.52625e-05	0.000477779	GO:0044267	b	4	cellular protein metabolic process	PHPT1; TIMP3; TIMP1; EIF1; ADIPOQ; PRDX4; SERPING1; ITIH5; IQGAP1; SERPINE2; APOE; BLOC1S1; CISH; PABPC1; PCOLCE; CST3; CDH2; RPS23; RPS20; PRKCA; MRPS6; RGCC; RPS29; RPL10; IGFBP7; IGFBP5; RMND1; SFRP2; RPL39; CCL19; RPL35; PTEN; UBA52; SPP1; UBB; BST2; HES1	5277
Bloc1s1	3.66927e-07	0.612681	0.183	0.04	0.00804157				4.55532e-05	0.000477779	GO:0007167	b	4	enzyme linked receptor protein signaling pathway	SFRP2; APOD; SFRP4; PRKCA; SULF1; PTEN; UBA52; ESM1; UBB; IGFBP5; TXNIP; HES1; IQGAP1; ADIPOQ	1047
Rpl9-ps6	4.08141e-07	0.63489	0.151	0.024	0.00894482				4.86137e-05	0.000769365	GO:0048640	b	5	negative regulation of developmental growth	SFRP2; PTEN; RBP4; SEMA5A; SPP1	102
Apoe	4.20598e-07	-0.301702	1	1	0.00921782				5.07033e-05	0.000519709	GO:0072594	b	4	establishment of protein localization to organelle	APOD; RPS23; RPS20; RPL39; RPL35; RPS29; UBA52; RPL10; UBB; TXNIP	548
Timp1	4.82012e-07	-0.669943	0.08	0.247	0.0105638				5.27204e-05	0.000792229	GO:0060284	b	5	regulation of cell development	SFRP2; APOE; SEMA5A; IRX3; PTEN; CXCL12; SPP1; ADIPOQ; HES1; S100A10; CDH2; IQGAP1; SERPINE2	924
Iqgap1	5.04366e-07	-0.658121	0.163	0.368	0.0110537				5.33634e-05	0.00053482	GO:0034655	b	4	nucleobase-containing compound catabolic process	TENT5A; RPS23; RPS20; RPL39; PRKCA; PABPC1; RPL35; RPS29; UBA52; RPL10; UBB	669
Prkca	6.2957e-07	-0.545654	0.032	0.166	0.0137977				5.47089e-05	0.000792229	GO:0051272	b	5	positive regulation of cellular component movement	PHPT1; LBP; SEMA5A; PRKCA; CCL19; TMSB4X; IGFBP5; CXCL12; IQGAP1; IL1R1	553
S100a10	6.36138e-07	0.610111	0.641	0.47	0.0139416				5.65878e-05	0.000792229	GO:0051346	b	5	negative regulation of hydrolase activity	SFRP2; TIMP3; TIMP1; SERPING1; BST2; CST3; ITIH5; IQGAP1; SERPINE2	445
Ibsp	7.28999e-07	-0.659742	0.733	0.879	0.0159767				6.04052e-05	0.000814351	GO:0043067	b	5	regulation of programmed cell death	SFRP2; SEMA5A; APOE; TIMP3; TIMP1; SFRP4; PRKCA; CCL19; PTEN; UBA52; RPL10; ADIPOQ; UBB; RGCC; TXNIP; CXCL12; ALDH1A2	1521
Cish	7.80942e-07	-0.555968	0.048	0.194	0.0171151				6.37733e-05	0.000614868	GO:0034329	b	4	cell junction assembly	APOD; PRKCA; CLDN10; PTEN; S100A10; CDH2; IQGAP1	257
mt-Nd4l	8.86061e-07	-0.470256	0.542	0.733	0.0194189				6.48914e-05	0.000614868	GO:0016032	b	4	viral process	APOE; RPS23; RPS20; RPL39; PABPC1; RPL35; RPS29; UBA52; RPL10; UBB; BST2; CXCL12; IQGAP1	943
Pcolce	9.05031e-07	-0.54037	0.558	0.765	0.0198347				6.54405e-05	0.000614868	GO:0040017	b	4	positive regulation of locomotion	PHPT1; LBP; SEMA5A; PRKCA; CCL19; TMSB4X; IGFBP5; CXCL12; IQGAP1; IL1R1	565
Susd2	1.2479e-06	-0.643209	0.108	0.279	0.027349				6.55634e-05	0.000852324	GO:0043604	b	5	amide biosynthetic process	RPS23; RPS20; RPL39; PABPC1; EIF1; RPL35; RPS29; UBA52; RPL10; IGFBP5; MRPS6; RMND1	811
Cfb	1.39683e-06	-0.864202	0.147	0.32	0.030613				7.47322e-05	0.000938017	GO:1903034	b	5	regulation of response to wounding	APOE; PRKCA; PTEN; SERPING1; SPP1; SERPINE2	181
Pabpc1	1.44831e-06	0.665154	0.602	0.433	0.0317411				7.82271e-05	0.000720009	GO:0051049	b	4	regulation of transport	PHPT1; APOD; APOE; SFRP4; PRKCA; CCL19; RGCC; CLDN10; TMSB4X; PTEN; CXCL12; RBP4; ADIPOQ; SPP1; BST2; C2; CDH2; SERPINE2	1713
Gns	1.68379e-06	-0.548934	0.263	0.47	0.036902				8.06391e-05	0.000727364	GO:2000026	b	4	regulation of multicellular organismal development	SFRP2; SEMA5A; APOE; TIMP1; SFRP4; PRKCA; CCL19; IRX3; SULF1; PTEN; CXCL12; MGP; RBP4; ADIPOQ; SPP1; RGCC; HES1; CDH2; IQGAP1; SERPINE2	2050
Map1lc3a	1.79646e-06	-0.587645	0.367	0.599	0.0393713				8.52259e-05	0.000753665	GO:0060255	b	4	regulation of macromolecule metabolic process	TIMP3; TIMP1; TMSB4X; EIF1; ADIPOQ; SERPING1; TXNIP; ITIH5; IQGAP1; SERPINE2; APOD; APOE; SULF1; ALDH1A2; PABPC1; PCOLCE; CST3; CDH2; IRX3; RPS23; RPS20; RGCC; PRKCA; TENT5A; RPS29; RPL10; IGFBP5; C2; RMND1; SFRP2; SFRP4; RPL39; CCL19; RPL35; CFB; PTEN; UBA52; SPP1; UBB; BST2; HES1	6332
Hbb-bs	1.88612e-06	0.76953	0.57	0.413	0.0413361				8.93264e-05	0.000937927	GO:0008449	m	5	N-acetylglucosamine-6-sulfatase activity	GNS; SULF1	4
Tent5a	1.92564e-06	-0.553568	0.466	0.672	0.0422023				9.19122e-05	0.0011152	GO:0031175	b	5	neuron projection development	SFRP2; APOD; APOE; SEMA5A; BLOC1S1; PRKCA; PTEN; CXCL12; SPP1; UBB; HES1; CDH2; IQGAP1	976
Ftl1-ps1	2.21497e-06	0.591416	0.163	0.036	0.0485433				9.42851e-05	0.000817742	GO:0007420	b	4	brain development	SFRP2; MT-CO1; APOD; CXCL12; SEMA5A; PTEN; ALDH1A2; UBB; HES1; CDH2; SERPINE2	713
Rassf4	2.44055e-06	-0.384462	0	0.085	0.0534871				9.74144e-05	0.000828941	GO:0007162	b	4	negative regulation of cell adhesion	APOD; SEMA5A; PTEN; ADIPOQ; RGCC; CXCL12; SERPINE2	275
Adrm1	2.72931e-06	-0.565762	0.048	0.178	0.0598155				0.000104218	0.00085891	GO:0060485	b	4	mesenchyme development	SFRP2; SEMA5A; PTEN; RGCC; HES1; CDH2; ALDH1A2	278
Il34	3.19333e-06	-0.533915	0.359	0.567	0.0699849				0.000105354	0.00085891	GO:0046700	b	4	heterocycle catabolic process	TENT5A; RPS23; RPS20; RPL39; PRKCA; PABPC1; RPL35; RPS29; UBA52; RPL10; UBB	722
Atp5e	3.24065e-06	0.478464	0.809	0.773	0.071022				0.00010665	0.00085891	GO:0044270	b	4	cellular nitrogen compound catabolic process	TENT5A; RPS23; RPS20; RPL39; PRKCA; PABPC1; RPL35; RPS29; UBA52; RPL10; UBB	723
Lmo4	3.33769e-06	0.717719	0.673	0.583	0.0731489				0.000112983	0.00132663	GO:0090109	b	5	regulation of cell-substrate junction assembly	PTEN; APOD; IQGAP1; S100A10	64
Rps26	3.77949e-06	0.446397	0.892	0.879	0.0828312				0.000116151	0.000919017	GO:0031667	b	4	response to nutrient levels	SFRP2; APOE; PTEN; LPL; SPP1; ADIPOQ; MAP1LC3A; C2; ALDH1A2	489
Rps8	4.14837e-06	0.277142	0.988	1	0.0909157				0.000123297	0.000958743	GO:0019439	b	4	aromatic compound catabolic process	TENT5A; RPS23; RPS20; RPL39; PRKCA; PABPC1; RPL35; RPS29; UBA52; RPL10; UBB	735
Igfbp4	4.16081e-06	-0.298553	0.988	1	0.0911883				0.00012975	0.000991816	GO:0072001	b	4	renal system development	IRX3; SULF1; RBP4; ADIPOQ; HES1; IQGAP1; ALDH1A2	288
Gpx3	4.44186e-06	-0.414018	0.96	0.976	0.0973478				0.000140457	0.00104512	GO:0051050	b	4	positive regulation of transport	PHPT1; APOE; SFRP4; TMSB4X; CCL19; CXCL12; RBP4; SPP1; RGCC; C2; CDH2; ADIPOQ	879
Eno1	4.76145e-06	-0.470748	0.02	0.126	0.104352				0.000142595	0.00104512	GO:0034097	b	4	response to cytokine	LBP; TIMP3; TIMP1; PRKCA; CCL19; ADIPOQ; TMSB4X; UBA52; CISH; UBB; BST2; CXCL12; ALDH1A2; IL1R1	1165
Iigp1	4.76803e-06	0.791134	0.578	0.417	0.104496				0.000143675	0.00104512	GO:0030198	b	4	extracellular matrix organization	SFRP2; TIMP1; PRDX4; SULF1; SPP1; RGCC; CST3; IBSP	393
Adamts2	5.12576e-06	-0.554609	0.57	0.753	0.112336				0.000161695	0.00183929	GO:0016055	b	5	Wnt signaling pathway	SFRP2; APOE; SEMA5A; SFRP4; SULF1; PTEN; UBA52; UBB; CDH2	511
Cyp1b1	5.58216e-06	-0.457762	0.697	0.83	0.122339				0.000164894	0.00112678	GO:0002020	m	4	protease binding	CST3; TIMP3; TIMP1; IL1R1; PTEN	132
Htra1	5.77815e-06	-0.640619	0.343	0.543	0.126634				0.000171437	0.00185834	GO:0031347	b	5	regulation of defense response	LBP; APOD; APOE; TMSB4X; CFB; UBA52; LPL; SERPING1; ADIPOQ; UBB; C2; IL1R1	898
Plod2	5.9296e-06	0.745168	0.283	0.13	0.129953				0.000173071	0.00123897	GO:0072359	b	4	circulatory system development	SFRP2; APOD; APOE; SEMA5A; PRKCA; SULF1; PTEN; RBP4; ESM1; RGCC; HES1; CDH2; ALDH1A2	1040
Greb1	6.14056e-06	0.39004	0.08	0	0.134577				0.000176828	0.00185834	GO:0008284	b	5	positive regulation of cell proliferation	SFRP2; SEMA5A; TIMP1; PRKCA; CCL19; BST2; PTEN; ESM1; IGFBP5; HES1; CXCL12; ALDH1A2	901
Lbh	6.65918e-06	0.609488	0.211	0.073	0.145943				0.000178687	0.00185834	GO:1903391	b	5	regulation of adherens junction organization	PTEN; APOD; IQGAP1; S100A10	72
Bmp4	6.77194e-06	0.774143	0.618	0.49	0.148414				0.000187179	0.00189258	GO:0048699	b	5	generation of neurons	SFRP2; APOD; APOE; SEMA5A; BLOC1S1; PRKCA; IRX3; PTEN; CXCL12; SPP1; ALDH1A2; UBB; HES1; CDH2; IQGAP1; SERPINE2	1506
Slco1a4	7.34139e-06	0.587584	0.116	0.016	0.160894				0.000188424	0.00131644	GO:0048638	b	4	regulation of developmental growth	SFRP2; APOE; SEMA5A; PTEN; RBP4; SPP1; CXCL12	306
Slit3	8.15185e-06	-0.508496	0.139	0.312	0.178656				0.000188424	0.00150739	GO:0005788	c	4	endoplasmic reticulum lumen	APOE; TIMP1; SPP1; IGFBP7; IGFBP5; CST3; CDH2	306
Nt5e	8.19012e-06	-0.45449	0.024	0.13	0.179495				0.000191817	0.00131644	GO:0001667	b	4	ameboidal-type cell migration	APOE; SEMA5A; TIMP1; PTEN; PRKCA; TMSB4X; RGCC; CDH2	410
Rspo3	8.25871e-06	0.630394	0.606	0.457	0.180998				0.00019265	0.00131644	GO:0030182	b	4	neuron differentiation	SFRP2; APOD; APOE; SEMA5A; BLOC1S1; PRKCA; PTEN; CXCL12; SPP1; IRX3; UBB; HES1; CDH2; IQGAP1; ALDH1A2	1352
Rpl37	8.68493e-06	0.414433	0.952	0.935	0.190339				0.000204502	0.00137657	GO:0044265	b	4	cellular macromolecule catabolic process	APOE; RPS23; RPS20; RPL39; PRKCA; PABPC1; RPL35; TENT5A; RPS29; PTEN; UBA52; RPL10; UBB; CST3	1206
Os9	9.07128e-06	-0.433039	0.195	0.389	0.198806				0.000211776	0.0013987	GO:0000302	b	4	response to reactive oxygen species	APOD; APOE; CCL19; HP; MAP1LC3A; TXNIP	219
Carmn	9.3384e-06	-0.473376	0.028	0.138	0.20466				0.000213991	0.0013987	GO:0045055	b	4	regulated exocytosis	GNS; PRDX4; TIMP3; TIMP1; TMSB4X; HP; SELENOP; SERPING1; BST2; CST3; IQGAP1	783
Rpl34	1.0006e-05	0.45468	0.956	0.907	0.219292				0.000229314	0.00225595	GO:0032103	b	5	positive regulation of response to external stimulus	LBP; SEMA5A; PRKCA; CCL19; TMSB4X; LPL; CXCL12	316
Rpl6	1.06555e-05	-0.319309	0.845	0.935	0.233525				0.000229522	0.00146776	GO:0045785	b	4	positive regulation of cell adhesion	SFRP2; PRKCA; CCL19; S100A10; HES1; CXCL12; IBSP; IQGAP1	421
Rps15a	1.08262e-05	0.318454	0.964	0.955	0.237266				0.000231066	0.00146776	GO:0019221	b	4	cytokine-mediated signaling pathway	LBP; TIMP1; TMSB4X; CCL19; ADIPOQ; UBA52; CISH; UBB; BST2; CXCL12; IL1R1	790
Rps25	1.20174e-05	0.400571	0.841	0.798	0.263373				0.000247553	0.0023393	GO:0009895	b	5	negative regulation of catabolic process	TIMP3; TIMP1; PABPC1; HP; TENT5A; CST3; SERPINE2	320
Ccdc80	1.2656e-05	0.567463	0.283	0.126	0.277369				0.000250639	0.0023393	GO:1902531	b	5	regulation of intracellular signal transduction	SFRP2; APOE; TIMP3; SEMA5A; PRKCA; CCL19; BST2; UBA52; TMSB4X; PTEN; CXCL12; ADIPOQ; UBB; IGFBP5; HES1; CDH2; IQGAP1; SERPINE2	1878
C6	1.41357e-05	-0.674747	0.191	0.356	0.309798				0.000259441	0.00162511	GO:0071709	b	4	membrane assembly	PTEN; CDH2; S100A10	32
Hba-a2	1.45627e-05	0.821902	0.271	0.126	0.319156				0.000259441	0.00177902	GO:0042788	c	4	polysomal ribosome	RPS29; RPS23; RPL39	32
Prelp	1.64666e-05	0.624171	0.55	0.393	0.360881				0.000267863	0.0016413	GO:0002684	b	4	positive regulation of immune system process	PHPT1; LBP; PRKCA; CCL19; RGCC; CFB; UBA52; SERPING1; RBP4; UBB; HES1; C2; CXCL12; IL1R1	1238
Pdgfrb	1.73771e-05	-0.488633	0.641	0.798	0.380837				0.000269305	0.0016413	GO:0010632	b	4	regulation of epithelial cell migration	APOE; SEMA5A; PRKCA; PTEN; TMSB4X; RGCC	229
Errfi1	1.75539e-05	0.566107	0.749	0.595	0.384711				0.000281428	0.00169232	GO:0030193	b	4	regulation of blood coagulation	SERPING1; PRKCA; APOE; SERPINE2	81
Hmgcs2	1.95951e-05	-0.373529	0.004	0.081	0.429446				0.000281428	0.00256099	GO:0014032	b	5	neural crest cell development	HES1; CDH2; SEMA5A; ALDH1A2	81
Scd1	2.1e-05	-0.521515	0.048	0.166	0.460236				0.000298704	0.00177258	GO:0034332	b	4	adherens junction organization	PTEN; APOD; CDH2; IQGAP1; S100A10	150
Shisa5	2.11719e-05	-0.558567	0.215	0.385	0.464004				0.000311257	0.00273863	GO:0010543	b	5	regulation of platelet activation	PRKCA; APOE; SERPINE2	34
Enpp2	2.39132e-05	-0.496308	0.06	0.186	0.524082				0.000318162	0.00184327	GO:0048666	b	4	neuron development	SFRP2; APOD; APOE; SEMA5A; BLOC1S1; PRKCA; PTEN; CXCL12; SPP1; UBB; HES1; CDH2; IQGAP1	1107
Mindy2	2.41962e-05	-0.504052	0.151	0.316	0.530285				0.000318791	0.00184327	GO:0006915	b	4	apoptotic process	SFRP2; SEMA5A; APOE; TIMP3; TIMP1; SFRP4; PRKCA; CCL19; SULF1; PTEN; UBA52; RPL10; ADIPOQ; UBB; RGCC; TXNIP; CXCL12; ALDH1A2	1915
Reep5	2.82842e-05	-0.45396	0.267	0.457	0.619877				0.000322683	0.00273863	GO:0060548	b	5	negative regulation of cell death	SFRP2; CCN5; APOE; SEMA5A; TIMP1; PRKCA; CCL19; PTEN; UBA52; RPL10; UBB; CXCL12	962
Jund	2.89214e-05	-0.506366	0.693	0.798	0.633841				0.000323519	0.00184693	GO:0048864	b	4	stem cell development	HES1; CDH2; SEMA5A; ALDH1A2	84
Amy1	3.17866e-05	0.634116	0.291	0.15	0.696634				0.000323519	0.00273863	GO:0032642	b	5	regulation of chemokine production	LBP; APOD; LPL; ADIPOQ	84
Rps27	3.23189e-05	0.360375	0.936	0.919	0.708301				0.0003385	0.00188474	GO:0050818	b	4	regulation of coagulation	SERPING1; PRKCA; APOE; SERPINE2	85
Snhg9	3.29748e-05	0.617841	0.179	0.061	0.722676				0.0003385	0.00188474	GO:0014031	b	4	mesenchymal cell development	HES1; CDH2; SEMA5A; ALDH1A2	85
Zfp445	3.47335e-05	-0.421532	0.052	0.17	0.76122				0.000359049	0.00197477	GO:0043603	b	4	cellular amide metabolic process	APOE; RPS23; RPS20; RPL39; PABPC1; EIF1; RPL35; RPS29; UBA52; RPL10; IGFBP5; MRPS6; RMND1	1121
Ctsl	3.59769e-05	-0.297839	0.849	0.911	0.788469				0.000379441	0.00206178	GO:0022008	b	4	neurogenesis	SFRP2; APOD; APOE; SEMA5A; BLOC1S1; PRKCA; IRX3; PTEN; CXCL12; SPP1; ALDH1A2; UBB; HES1; CDH2; IQGAP1; SERPINE2	1603
Hivep2	3.67044e-05	-0.48448	0.104	0.243	0.804414				0.000386224	0.00319512	GO:0090092	b	5	regulation of transmembrane receptor protein serine/threonine kinase signaling pathway	SFRP2; SFRP4; SULF1; UBA52; UBB; HES1	245
Pdlim2	3.68949e-05	0.579166	0.482	0.34	0.808588				0.000397963	0.00213668	GO:0001817	b	4	regulation of cytokine production	LBP; APOD; TMSB4X; CCL19; RGCC; SULF1; LPL; ADIPOQ; BST2; IL1R1	706
Rpl27a	4.15923e-05	0.313536	0.956	0.984	0.911536				0.000410611	0.00216826	GO:0090150	b	4	establishment of protein localization to membrane	RPS23; RPS20; RPL39; RPL35; RPS29; UBA52; RPL10	348
Ly6e	4.32237e-05	-0.482004	0.263	0.445	0.94729				0.000413459	0.00216826	GO:0051336	b	4	regulation of hydrolase activity	SFRP2; S100A10; TIMP1; SERPING1; CCL19; TIMP3; TMSB4X; LPL; BST2; PCOLCE; CST3; ITIH5; IQGAP1; SERPINE2	1292
Abi3bp	4.47277e-05	0.496489	0.789	0.709	0.980252				0.000439013	0.00355113	GO:0014033	b	5	neural crest cell differentiation	HES1; CDH2; SEMA5A; ALDH1A2	91
Cavin2	4.80321e-05	0.578863	0.139	0.036	1				0.000461211	0.00276727	GO:0005783	c	4	endoplasmic reticulum	APOD; APOE; S100A10; RPS23; TIMP1; PRKCA; SPP1; PRDX4; SULF1; RPS29; UBA52; RPL10; IGFBP7; UBB; IGFBP5; CST3; CDH2; ADIPOQ	1974
Tmx1	5.17513e-05	-0.54329	0.096	0.227	1				0.000489676	0.00251888	GO:0033993	b	4	response to lipid	LBP; PRKCA; CCL19; ADIPOQ; PTEN; LPL; RBP4; IGFBP7; TXNIP; SPP1; ALDH1A2	863
Plxna2	5.88894e-05	-0.466733	0.299	0.478	1				0.000491489	0.00251888	GO:0000902	b	4	cell morphogenesis	APOE; SEMA5A; PALMD; PRKCA; PTEN; CXCL12; SPP1; UBB; HES1; S100A10; CDH2; IQGAP1	1008
Rpl13	6.00125e-05	0.267116	0.984	1	1				0.000502263	0.0039146	GO:0010594	b	5	regulation of endothelial cell migration	PRKCA; TMSB4X; APOE; SEMA5A; RGCC	168
Mt2	6.01878e-05	-0.374636	0.223	0.397	1				0.000509176	0.00254588	GO:0099503	c	5	secretory vesicle	GNS; PRDX4; TIMP3; TIMP1; TMSB4X; HP; SELENOP; SERPING1; BST2; CST3; IQGAP1; SERPINE2	1012
Tnc	6.08031e-05	-0.336167	0.713	0.874	1				0.000520769	0.00263895	GO:0002697	b	4	regulation of immune effector process	LBP; CCL19; CFB; SERPING1; RBP4; BST2; C2; IL1R1	476
Nop10	6.15386e-05	0.562523	0.562	0.417	1				0.000529226	0.00265201	GO:0040034	b	4	regulation of development, heterochronic	HES1; SERPINE2	9
Hmgn2	6.42294e-05	-0.336664	0.076	0.206	1				0.000529226	0.0039146	GO:0034371	b	5	chylomicron remodeling	LPL; APOE	9
Slc29a1	7.28051e-05	-0.505131	0.562	0.696	1				0.000529226	0.0039146	GO:0048505	b	5	regulation of timing of cell differentiation	HES1; SERPINE2	9
Npr3	7.53494e-05	-0.278615	0	0.061	1				0.000536777	0.0039146	GO:1902903	b	5	regulation of supramolecular fiber organization	APOE; SEMA5A; TMSB4X; TMSB10; RGCC; S100A10; CXCL12	364
Ahnak	7.83835e-05	-0.411378	0.518	0.721	1				0.00053772	0.00266496	GO:1905954	b	4	positive regulation of lipid localization	LPL; APOE; SPP1; ADIPOQ	96
Pld3	8.27724e-05	-0.381506	0.135	0.287	1				0.00053772	0.0039146	GO:0034333	b	5	adherens junction assembly	PTEN; APOD; IQGAP1; S100A10	96
Eif3e	8.74692e-05	0.516194	0.566	0.433	1				0.000581025	0.00401036	GO:0022604	b	5	regulation of cell morphogenesis	CXCL12; SEMA5A; PALMD; PTEN; APOE; SPP1; S100A10; CDH2	484
Actb	9.30058e-05	0.285391	0.972	0.984	1				0.000581294	0.0028496	GO:1901888	b	4	regulation of cell junction assembly	PTEN; APOD; IQGAP1; S100A10	98
Itga9	9.47438e-05	-0.439061	0.1	0.231	1				0.000583927	0.00401036	GO:0019068	b	5	virion assembly	UBA52; APOE; UBB	42
Wdr89	0.000110093	0.431391	0.139	0.04	1				0.000583927	0.00401036	GO:1902622	b	5	regulation of neutrophil migration	LBP; IL1R1; CCL19	42
Hvcn1	0.000113679	-0.413007	0.139	0.283	1				0.000589101	0.00285682	GO:0008361	b	4	regulation of cell size	PTEN; CXCL12; APOE; SPP1; SEMA5A	174
Ccl9	0.000114016	-0.616518	0.044	0.142	1				0.000600735	0.00287564	GO:0009894	b	4	regulation of catabolic process	APOE; TIMP3; TIMP1; PRKCA; PABPC1; HP; TENT5A; PTEN; UBA52; UBB; CST3; SERPINE2	1031
Kctd12	0.000114818	0.516783	0.749	0.7	1				0.000605734	0.00287564	GO:1905114	b	4	cell surface receptor signaling pathway involved in cell-cell signaling	SFRP2; APOE; SEMA5A; SFRP4; SULF1; PTEN; UBA52; UBB; CDH2	612
C4b	0.000124271	-0.51492	0.582	0.717	1				0.00062732	0.0042286	GO:0007044	b	5	cell-substrate junction assembly	PTEN; APOD; IQGAP1; S100A10	100
Fcgrt	0.000125306	-0.343059	0.502	0.692	1				0.000656989	0.00434807	GO:0051960	b	5	regulation of nervous system development	SFRP2; CXCL12; SEMA5A; PTEN; APOE; SPP1; IRX3; HES1; CDH2; IQGAP1; SERPINE2	894
Tspo	0.000127225	0.49511	0.295	0.15	1				0.000659863	0.00309998	GO:0042989	b	4	sequestering of actin monomers	TMSB4X; TMSB10	10
Ptger3	0.000135961	-0.3794	0.016	0.093	1				0.000682935	0.0031753	GO:0090287	b	4	regulation of cellular response to growth factor stimulus	SFRP2; SFRP4; SULF1; UBA52; UBB; HES1	273
Top2b	0.000137717	-0.425141	0.163	0.312	1				0.000698998	0.00454348	GO:0051129	b	5	negative regulation of cellular component organization	APOD; APOE; SEMA5A; TMSB4X; PTEN; TMSB10; SPP1; RGCC; CST3; ADIPOQ	759
Pappa	0.000143769	-0.389457	0.793	0.85	1				0.000721864	0.00456278	GO:0030308	b	5	negative regulation of cell growth	SFRP2; SPP1; SEMA5A; SERPINE2; BST2	182
Bace2	0.000159089	-0.412364	0.028	0.113	1				0.000727036	0.00456278	GO:0061387	b	5	regulation of extent of cell growth	CXCL12; APOE; SPP1; SEMA5A	104
Heg1	0.000161355	-0.380702	0.092	0.215	1				0.000764858	0.00351991	GO:0007249	b	4	I-kappaB kinase/NF-kappaB signaling	CCL19; PRDX4; UBA52; UBB; BST2; ADIPOQ	279
Rpl10-ps3	0.000165693	0.425114	0.116	0.028	1				0.00077922	0.00352423	GO:0001822	b	4	kidney development	IRX3; SULF1; ADIPOQ; HES1; IQGAP1; ALDH1A2	280
Pi15	0.00016816	0.585864	0.084	0.012	1				0.000779937	0.00476428	GO:0031324	b	5	negative regulation of cellular metabolic process	SFRP2; APOD; APOE; TIMP3; TIMP1; PABPC1; HP; IGFBP5; TENT5A; PTEN; UBA52; SERPING1; RPL10; ADIPOQ; UBB; BST2; TXNIP; CST3; HES1; ITIH5; SERPINE2	2617
Aoc3	0.000173806	0.302927	0.076	0.008	1				0.000781426	0.00352423	GO:0000165	b	4	MAPK cascade	SFRP2; APOE; TIMP3; PRKCA; CCL19; PTEN; UBA52; UBB; CDH2; IQGAP1; ADIPOQ	913
Gdpd2	0.000177218	-0.272755	0.853	0.943	1				0.000804465	0.00476428	GO:0060019	b	5	radial glial cell differentiation	HES1; CDH2	11
Psap	0.000179645	-0.306565	0.721	0.858	1				0.000808571	0.00476428	GO:0001818	b	5	negative regulation of cytokine production	LBP; APOD; TMSB4X; BST2; RGCC; ADIPOQ	282
Cox6b1	0.000184584	0.438837	0.657	0.575	1				0.000823564	0.00476428	GO:0051961	b	5	negative regulation of nervous system development	APOE; SEMA5A; PTEN; SPP1; HES1; IRX3	283
Stk25	0.000193856	-0.411139	0.056	0.158	1				0.000824586	0.00476428	GO:0031329	b	5	regulation of cellular catabolic process	APOE; TIMP3; TIMP1; PRKCA; PABPC1; HP; TENT5A; PTEN; UBA52; UBB; CST3	919
Tmed10	0.000199477	0.467001	0.637	0.543	1				0.000849298	0.00378209	GO:0120036	b	4	plasma membrane bounded cell projection organization	SFRP2; APOD; APOE; SEMA5A; BLOC1S1; PRKCA; CCL19; PMP22; PTEN; CXCL12; SPP1; UBB; HES1; CDH2; IQGAP1	1555
Gm12216	0.000201384	0.666506	0.367	0.231	1				0.000855374	0.00378209	GO:0043488	b	4	regulation of mRNA stability	PRKCA; PABPC1; UBA52; TENT5A; UBB	189
Rps17	0.000222398	0.341736	0.797	0.765	1				0.000865141	0.00476611	GO:0030195	b	5	negative regulation of blood coagulation	SERPING1; APOE; SERPINE2	48
Ptpn1	0.000224611	-0.525229	0.175	0.312	1				0.000865141	0.00476611	GO:1901862	b	5	negative regulation of muscle tissue development	PTEN; RBP4; IGFBP5	48
Uty	0.000235287	-0.281016	0	0.053	1				0.000870486	0.00476611	GO:0051172	b	5	negative regulation of nitrogen compound metabolic process	SFRP2; APOD; APOE; TIMP3; TIMP1; TENT5A; PABPC1; BST2; IGFBP5; PTEN; UBA52; SERPING1; RPL10; ADIPOQ; UBB; HES1; TXNIP; CST3; ITIH5; SERPINE2	2450
Mbl1	0.000238999	-0.272712	0.008	0.073	1				0.000881253	0.00476611	GO:0042176	b	5	regulation of protein catabolic process	APOE; TIMP3; TIMP1; PTEN; UBB; CST3; SERPINE2	396
Panx1	0.000242449	-0.326801	0.008	0.073	1				0.000897456	0.00476611	GO:0010468	b	5	regulation of gene expression	TMSB4X; EIF1; SERPING1; TXNIP; ADIPOQ; APOE; SULF1; ALDH1A2; PABPC1; C2; IRX3; RPS23; RPS20; PRKCA; TENT5A; SERPINE2; RPS29; RPL10; IGFBP5; RMND1; SFRP2; SFRP4; RPL39; RPL35; CFB; PTEN; UBA52; SPP1; UBB; RGCC; HES1	4693
Ildr2	0.000250836	-0.349702	0.02	0.097	1				0.000903467	0.00476611	GO:0051962	b	5	positive regulation of nervous system development	APOE; SEMA5A; PTEN; IRX3; HES1; CXCL12; IQGAP1; SERPINE2	518
Notch2	0.000257796	-0.378795	0.104	0.231	1				0.000918995	0.00398526	GO:1900047	b	4	negative regulation of hemostasis	SERPING1; APOE; SERPINE2	49
Pml	0.000264892	-0.293449	0.016	0.089	1				0.000918995	0.00398526	GO:0050982	b	4	detection of mechanical stimulus	CXCL12; CDH2; SERPINE2	49
Rplp2	0.000269764	0.310236	0.888	0.874	1				0.000918995	0.00477877	GO:0031103	b	5	axon regeneration	PTEN; APOD; SPP1	49
Mrpl40	0.000273253	-0.357278	0.032	0.117	1				0.000939486	0.00481652	GO:0034284	b	5	response to monosaccharide	TXNIP; PTEN; PHPT1; LPL; ADIPOQ	193
Rpl36al	0.00027731	0.413045	0.717	0.664	1				0.000962924	0.00486812	GO:0034372	b	5	very-low-density lipoprotein particle remodeling	LPL; APOE	12
Ptn	0.000279616	0.472945	0.072	0.008	1				0.00097493	0.00418756	GO:1990874	b	4	vascular smooth muscle cell proliferation	PTEN; ADIPOQ; IGFBP5	50
Cald1	0.000296106	0.40708	0.801	0.785	1				0.000985551	0.00419324	GO:0034613	b	4	cellular protein localization	APOD; APOE; RPS23; RPS20; RPL39; TMSB4X; RPL35; RPS29; UBA52; TMSB10; RPL10; UBB; TXNIP; S100A10; CDH2; IQGAP1; ADIPOQ	1925
Hmgb1	0.000311833	0.375794	0.753	0.725	1				0.00100307	0.00500163	GO:0010631	b	5	epithelial cell migration	APOE; SEMA5A; PRKCA; PTEN; TMSB4X; RGCC	294
Ddx3x	0.000320574	0.561479	0.518	0.421	1				0.00103298	0.00435395	GO:2000242	b	4	negative regulation of reproductive process	PRDX4; SULF1; TIMP1	51
Ctsd	0.000321579	-0.39652	0.43	0.595	1				0.00103298	0.00508113	GO:0050819	b	5	negative regulation of coagulation	SERPING1; APOE; SERPINE2	51
Rps19	0.000335391	0.291274	0.928	0.919	1				0.00110127	0.00459882	GO:0048858	b	4	cell projection morphogenesis	CXCL12; SEMA5A; PRKCA; PTEN; APOE; SPP1; UBB; CDH2; IQGAP1	666
Stat5a	0.000342077	0.742416	0.271	0.154	1				0.00112601	0.00543669	GO:0070555	b	5	response to interleukin-1	PRKCA; CCL19; UBA52; UBB; IL1R1	201
Rplp1	0.000344015	0.264855	0.96	0.968	1				0.00113019	0.00467628	GO:0060429	b	4	epithelium development	SFRP2; SFRP4; ADIPOQ; IRX3; SULF1; PTEN; ALDH1A2; IGFBP5; TXNIP; HES1; CDH2; IQGAP1; SERPINE2	1267
Lgals1	0.000356106	0.603406	0.562	0.445	1				0.00113513	0.00543669	GO:0072310	b	5	glomerular epithelial cell development	IQGAP1; ADIPOQ	13
Arpc4	0.000360351	0.529012	0.339	0.211	1				0.00118453	0.0055996	GO:0071363	b	5	cellular response to growth factor stimulus	SFRP2; SFRP4; SULF1; PTEN; UBA52; UBB; HES1; IBSP; IQGAP1	673
Hspe1	0.000365449	0.558583	0.534	0.425	1				0.00122896	0.00503509	GO:0002685	b	4	regulation of leukocyte migration	LBP; APOD; CXCL12; IL1R1; CCL19	205
Phactr1	0.000368634	-0.440398	0.147	0.279	1				0.00123924	0.00503509	GO:0051051	b	4	negative regulation of transport	APOD; APOE; SFRP4; PTEN; ADIPOQ; BST2; SERPINE2	420
Gpr153	0.000379657	-0.438757	0.076	0.182	1				0.00127802	0.0059641	GO:0001952	b	5	regulation of cell-matrix adhesion	PTEN; APOD; IQGAP1; S100A10	121
Rpl27	0.000397266	0.347683	0.853	0.854	1				0.00128689	0.00518205	GO:0031102	b	4	neuron projection regeneration	PTEN; APOD; SPP1	55
Lrpap1	0.00040302	-0.379161	0.339	0.506	1				0.00129902	0.00518458	GO:0032990	b	4	cell part morphogenesis	CXCL12; SEMA5A; PRKCA; PTEN; APOE; SPP1; UBB; CDH2; IQGAP1	682
Abcb1a	0.000407497	0.32252	0.06	0.004	1				0.00132098	0.005226	GO:0034370	b	4	triglyceride-rich lipoprotein particle remodeling	LPL; APOE	14
Arl6ip5	0.000421678	0.417737	0.223	0.105	1				0.00135418	0.00525265	GO:0007417	b	4	central nervous system development	SFRP2; MT-CO1; APOD; CXCL12; SEMA5A; PTEN; ALDH1A2; UBB; HES1; CDH2; SERPINE2	977
Tuba1a	0.000428238	0.524103	0.641	0.571	1				0.00136147	0.00525265	GO:0007399	b	4	nervous system development	SFRP2; MT-CO1; APOD; APOE; SEMA5A; BLOC1S1; PRKCA; IRX3; PMP22; SULF1; PTEN; CXCL12; SPP1; ALDH1A2; UBB; HES1; CDH2; IQGAP1; SERPINE2	2350
Angptl1	0.000430101	0.676602	0.267	0.15	1				0.00136266	0.00525265	GO:0022407	b	4	regulation of cell-cell adhesion	PRKCA; CCL19; SERPINE2; RGCC; HES1; CXCL12; ADIPOQ	427
Usf1	0.000447524	-0.324976	0.032	0.113	1				0.00138251	0.00637006	GO:0070371	b	5	ERK1 and ERK2 cascade	APOE; TIMP3; PRKCA; CCL19; PTEN; ADIPOQ	313
Ddx5	0.000448235	-0.323205	0.813	0.887	1				0.0014273	0.00535237	GO:0022625	c	5	cytosolic large ribosomal subunit	RPL35; RPL10; RPL39	57
Shroom3	0.00047296	-0.389441	0.227	0.377	1				0.00144098	0.00655644	GO:0048660	b	5	regulation of smooth muscle cell proliferation	PTEN; APOD; ADIPOQ; IGFBP5	125
Rpl36a-ps1	0.000502922	0.300019	0.068	0.008	1				0.00145556	0.00556321	GO:0045444	b	4	fat cell differentiation	SFRP2; HES1; LPL; STEAP4; ADIPOQ	213
Cxcl13	0.000513592	0.446149	0.068	0.008	1				0.00146915	0.00556795	GO:1903530	b	4	regulation of secretion by cell	PHPT1; APOE; PRKCA; SPP1; RGCC; RBP4; CXCL12; ADIPOQ	559
H2-Q7	0.000515919	-0.42672	0.649	0.773	1				0.00148388	0.00666828	GO:0006721	b	5	terpenoid metabolic process	LPL; APOE; RBP4; ALDH1A2	126
Negr1	0.000519527	0.59759	0.295	0.182	1				0.00149553	0.0055945	GO:0043434	b	4	response to peptide hormone	TIMP1; PTEN; LPL; IGFBP5; CXCL12; IQGAP1; ADIPOQ	434
Tfpi	0.000528621	0.671139	0.227	0.117	1				0.00150096	0.0055945	GO:0061005	b	4	cell differentiation involved in kidney development	HES1; IQGAP1; ADIPOQ	58
Nubp1	0.000533811	0.348824	0.084	0.016	1				0.00152037	0.0066996	GO:0070571	b	5	negative regulation of neuron projection regeneration	PTEN; SPP1	15
Crygs	0.000533811	0.337102	0.084	0.016	1				0.00152037	0.0106426	GO:0005161	m	5	platelet-derived growth factor receptor binding	PTEN; IL1R1	15
Ost4	0.000536423	0.542425	0.514	0.409	1				0.00152766	0.0066996	GO:0045598	b	5	regulation of fat cell differentiation	SFRP2; HES1; LPL; ADIPOQ	127
Fhl2	0.000565645	0.471596	0.606	0.486	1				0.00157024	0.00580473	GO:0070848	b	4	response to growth factor	SFRP2; SFRP4; SULF1; PTEN; UBA52; UBB; HES1; IBSP; IQGAP1	701
Jdp2	0.000568184	0.504266	0.339	0.219	1				0.00157024	0.00680437	GO:0031344	b	5	regulation of cell projection organization	SFRP2; CXCL12; SEMA5A; CCL19; PTEN; APOE; SPP1; CDH2; IQGAP1	701
Aqp7	0.0005814	0.314627	0.084	0.016	1				0.001612	0.00590769	GO:0009743	b	4	response to carbohydrate	TXNIP; PTEN; PHPT1; LPL; ADIPOQ	218
Pbxip1	0.000598001	-0.326179	0.155	0.291	1				0.00162429	0.00590769	GO:0080090	b	4	regulation of primary metabolic process	TIMP3; TIMP1; TMSB4X; EIF1; ADIPOQ; SERPING1; TXNIP; ITIH5; IQGAP1; SERPINE2; APOD; APOE; SULF1; CISH; PABPC1; PCOLCE; CST3; CDH2; IRX3; RGCC; PRKCA; TENT5A; RPL10; IGFBP7; IGFBP5; C2; RMND1; SFRP2; SFRP4; CCL19; CFB; PTEN; UBA52; SPP1; UBB; BST2; HES1	6219
Cd302	0.000602182	0.287725	0.916	0.895	1				0.00165451	0.00596947	GO:0050776	b	4	regulation of immune response	PHPT1; LBP; APOE; CCL19; RGCC; CFB; UBA52; SERPING1; UBB; BST2; C2; IL1R1	1159
Bmper	0.00061648	-0.346632	0.072	0.174	1				0.0016644	0.00704633	GO:0045995	b	5	regulation of embryonic development	SFRP2; HES1; SULF1; ADIPOQ	130
Fasn	0.000631339	-0.284758	0.008	0.065	1				0.00166479	0.00704633	GO:0045596	b	5	negative regulation of cell differentiation	SFRP2; APOE; SEMA5A; PTEN; SPP1; IRX3; IGFBP5; HES1; ADIPOQ	707
Eef1d	0.000634605	-0.425238	0.486	0.636	1				0.00167792	0.00600589	GO:0050920	b	4	regulation of chemotaxis	TMSB4X; LBP; CXCL12; SEMA5A; CCL19	220
Grb14	0.00064498	0.544796	0.247	0.134	1				0.00170477	0.00605396	GO:0071702	b	4	organic substance transport	PHPT1; LBP; APOD; APOE; RPS23; RPS20; RPL39; PRKCA; SPP1; RPL35; RPS29; UBA52; RBP4; UBB; SLC26A7; TXNIP; RPL10; CXCL12; ADIPOQ; SLC6A6	2586
Eif3j1	0.000652687	-0.439876	0.151	0.271	1				0.00171181	0.00710059	GO:0072073	b	5	kidney epithelium development	HES1; IRX3; IQGAP1; ADIPOQ	131
Tmem86a	0.000654729	0.754017	0.315	0.198	1				0.00173319	0.00710059	GO:0051782	b	5	negative regulation of cell division	TXNIP; SUSD2	16
Grhpr	0.000665435	-0.26974	0.024	0.097	1				0.00173613	0.00710059	GO:0033619	b	5	membrane protein proteolysis	APOE; TIMP3; TIMP1	61
Uqcc2	0.000677632	0.548215	0.45	0.344	1				0.00173657	0.00611869	GO:0051338	b	4	regulation of transferase activity	SFRP2; PHPT1; APOE; CCL19; PTEN; UBA52; CISH; UBB; RGCC; IQGAP1; ADIPOQ	1008
Tsc22d1	0.000684303	0.496516	0.633	0.526	1				0.00176901	0.00715466	GO:0001819	b	5	positive regulation of cytokine production	LBP; CCL19; SULF1; LPL; IL1R1; RGCC; ADIPOQ	447
Gm2a	0.000702815	-0.367889	0.207	0.352	1				0.00181567	0.00725049	GO:0002526	b	5	acute inflammatory response	C2; HP; SERPING1; CFB; LBP	224
Rps2	0.000717746	0.313527	0.92	0.903	1				0.00183254	0.00725049	GO:0007169	b	5	transmembrane receptor protein tyrosine kinase signaling pathway	APOD; PRKCA; SULF1; PTEN; ESM1; IGFBP5; TXNIP; IQGAP1; ADIPOQ	717
Kcnip3	0.000728303	-0.286744	0.064	0.162	1				0.00195786	0.00766301	GO:0000904	b	5	cell morphogenesis involved in differentiation	APOE; SEMA5A; PRKCA; PTEN; CXCL12; SPP1; HES1; S100A10; CDH2	724
Tuba1b	0.000733359	0.52599	0.486	0.381	1				0.00195934	0.00685009	GO:0071605	b	4	monocyte chemotactic protein-1 production	APOD; ADIPOQ	17
Chsy1	0.000776449	-0.505499	0.084	0.182	1				0.00195934	0.0105733	GO:0008484	m	4	sulfuric ester hydrolase activity	GNS; SULF1	17
Tmem100	0.000804514	-0.399173	0.048	0.134	1				0.00199312	0.00691461	GO:0046794	b	4	transport of virus	UBA52; UBB; BST2	64
Ppard	0.000816303	0.325126	0.088	0.02	1				0.00211585	0.00728433	GO:0097305	b	4	response to alcohol	PTEN; RBP4; IGFBP7; ADIPOQ; CCL19	232
Gcnt2	0.000836491	-0.344475	0.084	0.186	1				0.0021254	0.00823027	GO:0002687	b	5	positive regulation of leukocyte migration	LBP; CXCL12; IL1R1; CCL19	139
Adamts5	0.000865376	0.585516	0.267	0.154	1				0.00219871	0.0105733	GO:0016918	m	4	retinal binding	RBP4; ALDH1A2	18
Znfx1	0.000899503	-0.285054	0.044	0.13	1				0.00223711	0.00753465	GO:0002683	b	4	negative regulation of immune system process	PHPT1; APOD; SERPING1; BST2; HES1; CXCL12; ADIPOQ	466
Rpl35a	0.000934585	0.299717	0.928	0.935	1				0.00223726	0.00753465	GO:0097237	b	4	cellular response to toxic substance	MAP1LC3A; PTEN; HP; APOE; PRDX4	235
Tspan4	0.000935323	-0.342195	0.49	0.623	1				0.00223868	0.00753465	GO:0016331	b	4	morphogenesis of embryonic epithelium	SFRP2; IRX3; ALDH1A2; SULF1	141
Thsd7a	0.000944997	-0.480055	0.175	0.304	1				0.00232097	0.0105733	GO:0005125	m	4	cytokine activity	CCL19; CXCL12; SPP1; ADIPOQ; TIMP1	237
Hbb-bt	0.000970616	0.741242	0.355	0.235	1				0.00234691	0.00781309	GO:0010467	b	4	gene expression	TMSB4X; EIF1; HP; ADIPOQ; SERPING1; TXNIP; SERPINE2; APOE; SULF1; ALDH1A2; PABPC1; C2; IRX3; PRDX4; RPS23; RPS20; PRKCA; MRPS6; TENT5A; RPS29; RPL10; IGFBP5; RMND1; SFRP2; SFRP4; RPL39; RPL35; CFB; PTEN; UBA52; SPP1; UBB; RGCC; HES1	5639
Dynlt1f	0.000985441	-0.297808	0.024	0.093	1				0.00235605	0.00781309	GO:0032640	b	4	tumor necrosis factor production	LBP; LPL; ADIPOQ; CCL19	143
Frmd4b	0.00101082	0.266477	0.072	0.012	1				0.00238537	0.00785256	GO:0006508	b	4	proteolysis	SFRP2; APOE; TIMP3; TIMP1; HP; BST2; CFB; PTEN; UBA52; SERPING1; UBB; CST3; PCOLCE; C2; ITIH5; SERPINE2	1904
Cops9	0.00102796	0.389171	0.618	0.53	1				0.0024266	0.0079304	GO:0036293	b	4	response to decreased oxygen levels	PTEN; UBA52; UBB; RGCC; CXCL12; ADIPOQ	350
Map1b	0.00102866	-0.539735	0.104	0.206	1				0.00245119	0.00795316	GO:0045780	b	4	positive regulation of bone resorption	PRKCA; SPP1	19
Selenom	0.00103881	-0.356496	0.574	0.713	1				0.00246128	0.0094306	GO:0007178	b	5	transmembrane receptor protein serine/threonine kinase signaling pathway	SFRP2; SFRP4; SULF1; UBA52; UBB; HES1	351
Mccc1	0.00105003	0.251656	0.072	0.012	1				0.00253997	0.00812514	GO:0006720	b	4	isoprenoid metabolic process	LPL; APOE; RBP4; ALDH1A2	146
Bcat1	0.00106039	-0.328513	0.056	0.146	1				0.00253997	0.00963073	GO:1903555	b	5	regulation of tumor necrosis factor superfamily cytokine production	LBP; LPL; ADIPOQ; CCL19	146
Gapdh	0.00109608	-0.272983	0.418	0.579	1				0.00254023	0.00812514	GO:0061448	b	4	connective tissue development	SFRP2; MGP; UBB; TIMP1; SULF1	242
Il18bp	0.001106	-0.30417	0.02	0.085	1				0.0025753	0.00966401	GO:0010633	b	5	negative regulation of epithelial cell migration	PTEN; APOE; RGCC	70
Ppib	0.00113807	-0.260575	0.853	0.874	1				0.0026896	0.00998866	GO:0051046	b	5	regulation of secretion	PHPT1; APOE; PRKCA; SPP1; RGCC; RBP4; CXCL12; ADIPOQ	616
Matn2	0.00114702	-0.260837	0.012	0.069	1				0.0027167	0.00862838	GO:0061318	b	4	renal filtration cell differentiation	IQGAP1; ADIPOQ	20
Ahsa1	0.00115902	-0.287976	0.044	0.126	1				0.0027167	0.0144891	GO:0034361	c	4	very-low-density lipoprotein particle	LPL; APOE	20
Skap2	0.00116359	-0.372172	0.127	0.243	1				0.0027167	0.00998866	GO:0072112	b	5	glomerular visceral epithelial cell differentiation	IQGAP1; ADIPOQ	20
Sem1	0.00118078	0.36405	0.777	0.765	1				0.0027167	0.00815009	GO:0071682	c	5	endocytic vesicle lumen	HP; APOE	20
Gas6	0.00118519	-0.274068	0.936	0.992	1				0.00282905	0.0102977	GO:0030111	b	5	regulation of Wnt signaling pathway	SFRP2; APOE; SFRP4; SEMA5A; SULF1; CDH2	361
Lamb2	0.00120265	-0.369324	0.116	0.227	1				0.00290177	0.00908818	GO:0048678	b	4	response to axon injury	PTEN; APOD; SPP1	73
Cox4i2	0.0012208	-0.26825	0.036	0.113	1				0.00290177	0.00908818	GO:0031016	b	4	pancreas development	HES1; CDH2; ALDH1A2	73
Slc1a5	0.00122239	-0.365755	0.367	0.51	1				0.00294703	0.010621	GO:0006869	b	5	lipid transport	LBP; APOD; APOE; RBP4; SPP1; ADIPOQ	364
Hypk	0.0012292	0.569641	0.235	0.134	1				0.00301598	0.00938075	GO:0034103	b	4	regulation of tissue remodeling	PRKCA; CST3; SPP1	74
Ltbp1	0.00124271	-0.382792	0.378	0.522	1				0.00301664	0.0107653	GO:0071345	b	5	cellular response to cytokine stimulus	LBP; TIMP1; TMSB4X; CCL19; ADIPOQ; UBA52; CISH; UBB; BST2; CXCL12; IL1R1	1082
Atxn2l	0.00125114	0.477515	0.199	0.101	1				0.0030611	0.0125505	GO:0048018	m	4	receptor ligand activity	SFRP2; TIMP1; SEMA5A; CCL19; SPP1; CXCL12; ADIPOQ	493
H6pd	0.00126842	-0.292724	0.092	0.198	1				0.00321271	0.0113537	GO:0050778	b	5	positive regulation of immune response	PHPT1; LBP; CCL19; CFB; UBA52; SERPING1; UBB; RGCC; C2; IL1R1	932
Fbn2	0.00129122	0.42261	0.092	0.024	1				0.00328634	0.0115022	GO:0010640	b	5	regulation of platelet-derived growth factor receptor signaling pathway	APOD; ADIPOQ	22
Herc4	0.00132546	-0.35317	0.056	0.142	1				0.00337457	0.0103551	GO:1905952	b	4	regulation of lipid localization	LPL; APOE; SPP1; ADIPOQ	158
Ctsb	0.001338	0.36451	0.785	0.765	1				0.0033751	0.0116721	GO:0032677	b	5	regulation of interleukin-8 production	TMSB4X; LBP; ADIPOQ	77
Aff1	0.00136483	-0.326412	0.084	0.182	1				0.00337515	0.0103551	GO:0006886	b	4	intracellular protein transport	APOD; RPS23; RPS20; RPL39; RPL35; RPS29; UBA52; RPL10; UBB; TXNIP; ADIPOQ	1098
S100a11	0.00137376	0.273108	0.936	0.935	1				0.00339901	0.0116721	GO:0015850	b	5	organic hydroxy compound transport	SPP1; CXCL12; APOE; RBP4; ADIPOQ	259
Leprot	0.00137757	-0.25748	0.231	0.368	1				0.00345424	0.0105261	GO:0015031	b	4	protein transport	PHPT1; APOD; APOE; RPS23; RPS20; RPL39; PRKCA; RPL35; RPS29; UBA52; RPL10; UBB; TXNIP; RBP4; ADIPOQ	1792
Rbp1	0.00141887	0.584588	0.211	0.113	1				0.00350037	0.0105951	GO:0014812	b	4	muscle cell migration	IQGAP1; ADIPOQ; IGFBP5	78
Cwc25	0.00143708	-0.398361	0.072	0.162	1				0.00352977	0.0120078	GO:0090288	b	5	negative regulation of cellular response to growth factor stimulus	SFRP2; UBA52; SULF1; UBB	160
Mc2r	0.00145258	0.350605	0.068	0.012	1				0.00359028	0.0121006	GO:0000715	b	5	nucleotide-excision repair, DNA damage recognition	UBA52; UBB	23
Gab1	0.0014651	-0.360207	0.072	0.162	1				0.00368976	0.0110939	GO:0030324	b	4	lung development	HES1; RBP4; ALDH1A2; IGFBP5	162
Nf1	0.00147035	-0.264105	0.072	0.166	1				0.00369904	0.0123528	GO:0051174	b	5	regulation of phosphorus metabolic process	SFRP2; APOE; TIMP3; PRKCA; CCL19; UBA52; PTEN; TMSB4X; CISH; UBB; RGCC; HES1; CDH2; IQGAP1; ADIPOQ	1805
Snhg18	0.00147151	0.471971	0.359	0.243	1				0.00379197	0.0112596	GO:0071705	b	4	nitrogen compound transport	PHPT1; APOD; APOE; RPS23; RPS20; RPL39; PRKCA; RPL35; RPS29; UBA52; RPL10; UBB; TXNIP; RBP4; CXCL12; ADIPOQ; SLC6A6	2182
Lgals3bp	0.00148987	-0.331951	0.49	0.648	1				0.00379482	0.0112596	GO:0051171	b	4	regulation of nitrogen compound metabolic process	TIMP3; TIMP1; TMSB4X; EIF1; SERPING1; TXNIP; ITIH5; IQGAP1; SERPINE2; APOD; APOE; SULF1; ADIPOQ; PABPC1; PCOLCE; CST3; CDH2; IRX3; RGCC; PRKCA; TENT5A; RPL10; IGFBP5; C2; RMND1; SFRP2; SFRP4; CCL19; CFB; PTEN; UBA52; SPP1; UBB; BST2; HES1	6025
Atp5mpl	0.00151455	0.405113	0.502	0.401	1				0.00385462	0.0113623	GO:0071773	b	4	cellular response to BMP stimulus	SFRP2; HES1; SULF1; SFRP4	164
Cox8a	0.00152598	0.296638	0.865	0.838	1				0.00390682	0.0126972	GO:1901889	b	5	negative regulation of cell junction assembly	PTEN; APOD	24
Plpp3	0.00152841	0.275289	0.956	0.919	1				0.00390682	0.0126972	GO:0045992	b	5	negative regulation of embryonic development	SFRP2; SULF1	24
Kalrn	0.00160525	0.518868	0.231	0.13	1				0.00390682	0.0126972	GO:0006297	b	5	nucleotide-excision repair, DNA gap filling	UBA52; UBB	24
Ogn	0.00164123	0.42342	0.741	0.664	1				0.00392997	0.0113961	GO:0046883	b	4	regulation of hormone secretion	PRKCA; SPP1; PHPT1; RBP4; ADIPOQ	268
U2surp	0.00172293	-0.38226	0.179	0.296	1				0.00393889	0.0113961	GO:1990138	b	4	neuron projection extension	CXCL12; APOE; IQGAP1; SEMA5A	165
Ccdc71l	0.00174395	-0.353379	0.112	0.215	1				0.00395804	0.0113961	GO:1901566	b	4	organonitrogen compound biosynthetic process	EIF1; APOE; RPS23; RPS20; RPL39; TMSB4X; CCL19; RPL35; RPS29; UBA52; RPL10; IGFBP5; PABPC1; MRPS6; RMND1	1818
Yipf3	0.00174589	-0.320808	0.215	0.352	1				0.00397341	0.0113961	GO:1901652	b	4	response to peptide	TIMP1; PTEN; LPL; IGFBP5; CXCL12; IQGAP1; ADIPOQ	517
Chchd2	0.00176457	0.255565	0.853	0.87	1				0.00399242	0.0113961	GO:0030258	b	4	lipid modification	PTEN; APOD; APOE; CISH; ADIPOQ	269
Umad1	0.00177082	-0.386109	0.131	0.239	1				0.00402441	0.0114151	GO:0030323	b	4	respiratory tube development	HES1; RBP4; ALDH1A2; IGFBP5	166
Sod3	0.00177272	0.479044	0.167	0.081	1				0.00402977	0.012867	GO:0001656	b	5	metanephros development	HES1; IRX3; ADIPOQ	82
Emc2	0.00178065	0.513889	0.482	0.397	1				0.00402977	0.012867	GO:0008625	b	5	extrinsic apoptotic signaling pathway via death domain receptors	SFRP2; PTEN; TIMP3	82
Saraf	0.00178135	-0.318785	0.335	0.478	1				0.0041418	0.0131097	GO:0033365	b	5	protein localization to organelle	APOD; RPS23; RPS20; RPL39; RPL35; RPS29; UBA52; RPL10; UBB; TXNIP	966
Mrps28	0.0017861	0.437622	0.263	0.15	1				0.0041693	0.0117522	GO:0060291	b	4	long-term synaptic potentiation	PTEN; APOE; SERPINE2	83
Stat3	0.00180733	-0.299483	0.271	0.405	1				0.00423186	0.0132793	GO:0015833	b	5	peptide transport	PHPT1; APOD; APOE; RPS23; RPS20; RPL39; PRKCA; RPL35; RPS29; UBA52; RPL10; UBB; TXNIP; RBP4; ADIPOQ	1831
G0s2	0.00181029	0.617411	0.382	0.267	1				0.00457735	0.0141199	GO:0006706	b	5	steroid catabolic process	APOE; SPP1	26
Bclaf3	0.00185253	-0.251286	0.036	0.109	1				0.00457735	0.0141199	GO:0048679	b	5	regulation of axon regeneration	PTEN; SPP1	26
Msantd2	0.00189632	-0.258953	0.02	0.081	1				0.00460541	0.0129009	GO:0070542	b	4	response to fatty acid	CCL19; LPL; ADIPOQ	86
Tnfrsf1a	0.00191942	-0.336772	0.347	0.47	1				0.00460695	0.0221134	GO:0031410	c	4	cytoplasmic vesicle	GNS; APOE; TIMP3; TIMP1; TMSB4X; HP; SELENOP; PRDX4; SLC26A7; STEAP4; UBA52; SERPING1; UBB; BST2; MAP1LC3A; CST3; IQGAP1; SERPINE2	2417
Ube2n	0.0019954	-0.371795	0.167	0.287	1				0.00468785	0.0130507	GO:0002009	b	4	morphogenesis of an epithelium	SFRP2; SULF1; PTEN; IRX3; IGFBP5; HES1; ALDH1A2	533
Afdn	0.00201867	0.403809	0.12	0.045	1				0.00493112	0.0150834	GO:0034110	b	5	regulation of homotypic cell-cell adhesion	PRKCA; SERPINE2	27
Pid1	0.00202087	-0.392199	0.203	0.34	1				0.00512317	0.015494	GO:0042886	b	5	amide transport	PHPT1; APOD; APOE; RPS23; RPS20; RPL39; PRKCA; RPL35; RPS29; UBA52; RPL10; UBB; TXNIP; RBP4; ADIPOQ	1869
Cebpb	0.00202844	0.442599	0.554	0.441	1				0.00515048	0.015494	GO:0022408	b	5	negative regulation of cell-cell adhesion	CXCL12; ADIPOQ; SERPINE2; RGCC	178
Cbln1	0.00204936	-0.530467	0.116	0.219	1				0.0052686	0.0144788	GO:0048878	b	4	chemical homeostasis	PHPT1; APOE; SFRP4; SCARA5; CCL19; LPL; RBP4; IGFBP5; CXCL12; STEAP4; ADIPOQ	1165
Lum	0.00209771	-0.432209	0.04	0.113	1				0.00529711	0.0144788	GO:0044331	b	4	cell-cell adhesion mediated by cadherin	CDH2; RGCC	28
Mxd4	0.00213606	-0.423659	0.462	0.603	1				0.00529711	0.0144788	GO:0002063	b	4	chondrocyte development	SFRP2; SULF1	28
Col4a3bp	0.00213666	-0.349929	0.088	0.182	1				0.00529711	0.0197438	GO:0071813	m	4	lipoprotein particle binding	LPL; APOE	28
Dhrs7b	0.00215931	-0.321277	0.028	0.093	1				0.00529711	0.0157404	GO:0033028	b	5	myeloid cell apoptotic process	PTEN; ADIPOQ	28
Bptf	0.00224363	-0.322151	0.243	0.377	1				0.00529711	0.0278098	GO:0003785	m	5	actin monomer binding	TMSB4X; TMSB10	28
Nab1	0.00230214	-0.268116	0.084	0.182	1				0.00531887	0.0157404	GO:0051348	b	5	negative regulation of transferase activity	SFRP2; PTEN; PHPT1; APOE; ADIPOQ	288
Phc2	0.00233959	-0.350297	0.08	0.17	1				0.00546181	0.0160331	GO:0021953	b	5	central nervous system neuron differentiation	SFRP2; HES1; UBB; PTEN	181
Rps3	0.00236702	0.291292	0.888	0.879	1				0.00550607	0.0148697	GO:0051604	b	4	protein maturation	HP; PRDX4; CFB; SERPING1; C2; SERPINE2	414
Pdlim1	0.00237593	-0.42035	0.12	0.223	1				0.00550607	0.0148697	GO:0048732	b	4	gland development	SULF1; PTEN; SERPINE2; IGFBP5; HES1; ALDH1A2	414
Akt1s1	0.00239614	0.414429	0.159	0.073	1				0.00555799	0.0160908	GO:0010717	b	5	regulation of epithelial to mesenchymal transition	SFRP2; PTEN; RGCC	92
Loxl3	0.00242313	-0.269784	0.1	0.202	1				0.00556988	0.0160908	GO:0019216	b	5	regulation of lipid metabolic process	APOD; APOE; CCL19; CISH; ADIPOQ; IGFBP7	415
Kat8	0.00251202	0.321355	0.072	0.016	1				0.00565814	0.0151478	GO:0002275	b	4	myeloid cell activation involved in immune response	GNS; LBP; HP; PRDX4; BST2; CST3; IQGAP1	552
Selenot	0.00256765	-0.288718	0.207	0.34	1				0.00567521	0.0161389	GO:0097106	b	5	postsynaptic density organization	PTEN; CDH2	29
Cycs	0.00257226	0.377459	0.295	0.186	1				0.00567521	0.0161389	GO:0010453	b	5	regulation of cell fate commitment	SFRP2; HES1	29
Cavin3	0.00257685	-0.327991	0.195	0.32	1				0.00567623	0.0151478	GO:0051216	b	4	cartilage development	SFRP2; MGP; SULF1; TIMP1	183
Msmp	0.00271107	0.335033	0.036	0	1				0.00596127	0.0168209	GO:0045765	b	5	regulation of angiogenesis	PRKCA; SFRP2; SULF1; SEMA5A; RGCC	296
Hist1h1b	0.00271107	0.250819	0.036	0	1				0.00600829	0.0168232	GO:0008064	b	5	regulation of actin polymerization or depolymerization	TMSB4X; TMSB10; CXCL12; SEMA5A	186
Impad1	0.00271355	-0.291331	0.195	0.324	1				0.00606533	0.0159591	GO:0099068	b	4	postsynapse assembly	PTEN; CDH2	30
Mgmt	0.00276943	-0.368388	0.187	0.3	1				0.00606533	0.0151633	GO:0005790	c	5	smooth endoplasmic reticulum	PRDX4; RPL10	30
Crtap	0.00279593	-0.313005	0.271	0.401	1				0.00608546	0.0159591	GO:0098657	b	4	import into cell	LBP; APOE; SLC6A6; SFRP4; SCARA5; CCL19; HP; PTEN; C2; ADIPOQ	1021
Ccn1	0.00280532	0.49366	0.741	0.668	1				0.0061218	0.0159591	GO:0060541	b	4	respiratory system development	HES1; RBP4; ALDH1A2; IGFBP5	187
Rps13	0.00280918	0.267847	0.908	0.891	1				0.0061218	0.0159591	GO:0030832	b	4	regulation of actin filament length	TMSB4X; TMSB10; CXCL12; SEMA5A	187
Podn	0.00287502	-0.297131	0.116	0.219	1				0.00613094	0.0170356	GO:0006897	b	5	endocytosis	LBP; APOE; SFRP4; SCARA5; CCL19; HP; PTEN; C2; ADIPOQ	861
Hmox1	0.00294606	-0.309403	0.084	0.174	1				0.00623817	0.0172022	GO:0034248	b	5	regulation of cellular amide metabolic process	APOE; PABPC1; IGFBP5; RPL10; EIF1; RMND1	425
Sdf2l1	0.0029649	0.344202	0.151	0.069	1				0.00625398	0.01621	GO:0035282	b	4	segmentation	SFRP2; IRX3; ALDH1A2	96
Sertad2	0.00298238	-0.440396	0.191	0.308	1				0.00646737	0.0166673	GO:0099084	b	4	postsynaptic specialization organization	PTEN; CDH2	31
Cdkn1a	0.00298554	0.577038	0.227	0.13	1				0.00646737	0.0174379	GO:0042744	b	5	hydrogen peroxide catabolic process	HP; PRDX4	31
Glrx	0.00299343	0.392319	0.291	0.182	1				0.00646737	0.0174379	GO:0010743	b	5	regulation of macrophage derived foam cell differentiation	LPL; ADIPOQ	31
Sptlc1	0.00300064	-0.272517	0.06	0.142	1				0.00646737	0.0174379	GO:0034105	b	5	positive regulation of tissue remodeling	PRKCA; SPP1	31
Ttc4	0.00300844	-0.305491	0.04	0.109	1				0.00652495	0.0167202	GO:0045184	b	4	establishment of protein localization	PHPT1; APOD; APOE; RPS23; RPS20; RPL39; PRKCA; RPL35; RPS29; UBA52; RPL10; UBB; TXNIP; RBP4; ADIPOQ	1919
Pgk1	0.00310382	-0.257551	0.08	0.166	1				0.00674739	0.017166	GO:0060326	b	4	cell chemotaxis	TMSB4X; LBP; CXCL12; SEMA5A; CCL19	305
Tgoln1	0.0031591	-0.371128	0.231	0.352	1				0.00681359	0.017166	GO:0007015	b	4	actin filament organization	SEMA5A; TMSB4X; TMSB10; RGCC; S100A10; CXCL12	433
Col27a1	0.00330648	0.412958	0.179	0.089	1				0.00688123	0.017166	GO:0050974	b	4	detection of mechanical stimulus involved in sensory perception	CXCL12; SERPINE2	32
Dpm1	0.00335533	-0.382449	0.223	0.332	1				0.00688123	0.017166	GO:0009954	b	4	proximal/distal pattern formation	IRX3; ALDH1A2	32
Eif4g1	0.00336293	-0.364424	0.199	0.312	1				0.00688923	0.017166	GO:0002366	b	4	leukocyte activation involved in immune response	GNS; LBP; CCL19; HP; PRDX4; BST2; CST3; IQGAP1	721
Rnase4	0.00351499	-0.364237	0.299	0.429	1				0.00695654	0.0172384	GO:1901654	b	4	response to ketone	TXNIP; CCL19; SPP1; IGFBP7	194
Rarres2	0.00353092	0.369849	0.857	0.798	1				0.00708162	0.017381	GO:0071456	b	4	cellular response to hypoxia	PTEN; UBA52; UBB; RGCC	195
Porcn	0.00354159	-0.275572	0.056	0.134	1				0.00709112	0.017381	GO:0042060	b	4	wound healing	APOD; APOE; TIMP1; PRKCA; PTEN; SERPING1; SERPINE2	576
Rps10	0.00355239	0.275407	0.92	0.927	1				0.00719414	0.0192549	GO:0070498	b	5	interleukin-1-mediated signaling pathway	UBA52; UBB; IL1R1	101
Tmem260	0.0035949	-0.301039	0.036	0.101	1				0.00721425	0.0175872	GO:0046879	b	4	hormone secretion	PRKCA; SPP1; PHPT1; RBP4; ADIPOQ	310
Irx5	0.00360077	0.296205	0.116	0.045	1				0.00739166	0.0196392	GO:0071887	b	5	leukocyte apoptotic process	PTEN; CXCL12; CCL19	102
Plekhg2	0.00371475	-0.435345	0.096	0.182	1				0.00759238	0.0184095	GO:0032526	b	4	response to retinoic acid	RBP4; IGFBP7; ALDH1A2	103
Limch1	0.00375188	-0.453778	0.323	0.466	1				0.00774404	0.0201345	GO:0034368	b	5	protein-lipid complex remodeling	LPL; APOE	34
Thbs2	0.00380213	-0.36858	0.092	0.178	1				0.00774404	0.0201345	GO:0033363	b	5	secretory granule organization	SERPINE2; BLOC1S1	34
Ppp1r2	0.00405491	-0.345807	0.267	0.393	1				0.00774404	0.0201345	GO:0002691	b	5	regulation of cellular extravasation	CXCL12; IL1R1	34
Arid4b	0.00406159	-0.316336	0.155	0.259	1				0.00785506	0.0189445	GO:0043085	b	4	positive regulation of catalytic activity	SFRP2; APOE; TMSB4X; CCL19; PTEN; UBA52; UBB; RGCC; PCOLCE; S100A10; IQGAP1; ADIPOQ	1406
Zfp710	0.0040887	0.35324	0.052	0.008	1				0.00786348	0.0203	GO:0071897	b	5	DNA biosynthetic process	UBA52; ADIPOQ; UBB; RGCC	201
Sec61b	0.00412537	0.410038	0.534	0.474	1				0.00804876	0.0193085	GO:0031323	b	4	regulation of cellular metabolic process	TIMP3; TIMP1; TMSB4X; EIF1; HP; ADIPOQ; SERPING1; TXNIP; ITIH5; IQGAP1; SERPINE2; APOD; APOE; SULF1; CISH; PABPC1; PCOLCE; CST3; CDH2; IRX3; RGCC; PRKCA; TENT5A; RPL10; IGFBP5; RMND1; SFRP2; SFRP4; CCL19; PTEN; UBA52; SPP1; UBB; BST2; HES1	6289
Gm8797	0.00423389	0.303306	0.06	0.012	1				0.00813622	0.0208562	GO:0036294	b	5	cellular response to decreased oxygen levels	PTEN; UBA52; UBB; RGCC	203
Plekha5	0.00427203	-0.30074	0.024	0.081	1				0.0081928	0.01955	GO:0048854	b	4	brain morphogenesis	PTEN; CDH2	35
Coa6	0.00430501	0.41378	0.135	0.061	1				0.00853317	0.020205	GO:0009914	b	4	hormone transport	PRKCA; SPP1; PHPT1; RBP4; ADIPOQ	323
Rdx	0.00435062	-0.267189	0.43	0.575	1				0.00855688	0.020205	GO:0010001	b	4	glial cell differentiation	HES1; CDH2; SERPINE2; PTEN	206
Klf10	0.00439106	-0.375262	0.104	0.198	1				0.00865301	0.0203255	GO:0034367	b	4	protein-containing complex remodeling	LPL; APOE	36
Epc1	0.00446996	-0.318231	0.096	0.186	1				0.00885979	0.0386609	GO:0045121	c	4	membrane raft	S100A10; CDH2; IQGAP1; SULF1; BST2	326
Rsl1d1	0.00447757	0.379005	0.227	0.13	1				0.00908776	0.0227489	GO:1904019	b	5	epithelial cell apoptotic process	SEMA5A; SFRP4; RGCC	110
Eif2s2	0.00451459	0.349034	0.562	0.449	1				0.00912456	0.0211383	GO:0001941	b	4	postsynaptic membrane organization	CDH2; APOE	37
Lox	0.00467657	0.372626	0.689	0.636	1				0.00912456	0.0211383	GO:0090077	b	4	foam cell differentiation	LPL; ADIPOQ	37
Smg6	0.00471296	-0.27258	0.08	0.166	1				0.00912456	0.0227489	GO:0010742	b	5	macrophage derived foam cell differentiation	LPL; ADIPOQ	37
AC149090.1	0.00477428	0.335545	0.243	0.15	1				0.00912456	0.0227489	GO:0060043	b	5	regulation of cardiac muscle cell proliferation	PTEN; RBP4	37
Gon4l	0.00480965	-0.273639	0.04	0.105	1				0.00912456	0.0227489	GO:1902284	b	5	neuron projection extension involved in neuron projection guidance	CXCL12; SEMA5A	37
Xdh	0.0048536	0.476763	0.203	0.117	1				0.00913961	0.0211383	GO:0001649	b	4	osteoblast differentiation	SFRP2; SPP1; IBSP; IGFBP5	210
Pafah1b2	0.00487218	-0.262801	0.135	0.239	1				0.00942327	0.0233267	GO:1901342	b	5	regulation of vasculature development	PRKCA; SFRP2; SULF1; SEMA5A; RGCC	331
Mxra8	0.00489795	-0.32109	0.347	0.478	1				0.00944046	0.0217227	GO:0010810	b	4	regulation of cell-substrate adhesion	PTEN; APOD; IQGAP1; S100A10	212
Rpl26	0.00493116	0.261216	0.936	0.927	1				0.0094845	0.0233267	GO:0016310	b	5	phosphorylation	SFRP2; MT-CO1; APOE; TIMP3; PRKCA; CCL19; PRDX4; MT-ND4L; PTEN; UBA52; CISH; UBB; RGCC; HES1; CDH2; IQGAP1; ADIPOQ	2392
S100a13	0.00498514	0.325535	0.622	0.591	1				0.00960737	0.0234704	GO:1901890	b	5	positive regulation of cell junction assembly	S100A10; IQGAP1	38
Irak2	0.00509769	0.280015	0.08	0.024	1				0.00974771	0.0236544	GO:0031348	b	5	negative regulation of defense response	SERPING1; APOD; APOE; ADIPOQ	214
Glyr1	0.00510269	-0.339328	0.124	0.215	1
Bmp1	0.00520179	-0.326688	0.223	0.336	1
Zmpste24	0.00525661	-0.313209	0.08	0.162	1
Spon2	0.0052792	0.295186	0.08	0.024	1
Gstm5	0.00535611	-0.274593	0.207	0.336	1
Wif1	0.0054206	-0.359459	0.255	0.372	1
Atp6v1c2	0.00584416	-0.274367	0.052	0.121	1
Tubb2a	0.0058525	0.347519	0.199	0.109	1
Ntan1	0.00595031	-0.334913	0.143	0.243	1
Rps27l	0.00598278	0.393685	0.602	0.567	1
Ccdc34	0.00614281	0.450582	0.267	0.174	1
Srsf9	0.00619285	0.383674	0.339	0.247	1
B3gnt2	0.00644337	-0.364021	0.175	0.275	1
Ostc	0.00653239	0.337735	0.486	0.397	1
Hist3h2a	0.00656579	-0.316531	0.072	0.146	1
Borcs6	0.00660247	-0.317181	0.032	0.089	1
Tgfb3	0.00663051	0.389899	0.163	0.085	1
Retreg2	0.00665293	-0.347478	0.06	0.13	1
St13	0.00667749	-0.34305	0.263	0.377	1
Osmr	0.00686341	-0.297945	0.1	0.186	1
P2rx4	0.00687977	-0.296959	0.159	0.263	1
Tomm7	0.00696682	0.320664	0.422	0.32	1
Ttc3	0.00700336	-0.308331	0.235	0.356	1
Adcyap1r1	0.00715444	-0.27224	0.024	0.077	1
Cpne2	0.00715807	0.277873	0.127	0.057	1
Pdzd2	0.00717358	0.294227	0.056	0.012	1
Tnfaip2	0.00722739	-0.27336	0.151	0.255	1
Epb41l4b	0.00735767	0.439969	0.239	0.15	1
Ndst1	0.00736576	-0.280245	0.1	0.186	1
Hadh	0.00763427	-0.27488	0.112	0.198	1
Fads1	0.00764602	-0.260856	0.068	0.142	1
Gm20559	0.00769975	-0.309662	0.056	0.126	1
Lamp2	0.00772714	-0.273697	0.661	0.761	1
Lifr	0.00780869	0.499904	0.562	0.514	1
Prg4	0.00796107	-0.502991	0.036	0.093	1
Ccnl2	0.00839309	-0.30853	0.131	0.219	1
Myl12a	0.00847746	0.286454	0.741	0.696	1
Gm15261	0.00850179	-0.282609	0.06	0.13	1
Commd1	0.00859971	0.371545	0.315	0.219	1
Eva1b	0.00867745	-0.27381	0.335	0.462	1
Rsf1	0.00871556	-0.359229	0.135	0.227	1
H2-T23	0.00878946	-0.311312	0.335	0.449	1
Fbln5	0.00880484	0.267515	0.944	0.931	1
Mettl1	0.00887441	0.386074	0.116	0.053	1
Ssbp2	0.00890064	-0.339257	0.096	0.174	1
B3gat3	0.00891831	0.437112	0.155	0.085	1
Atp5md	0.00900041	0.412404	0.554	0.494	1
Srsf3	0.00904402	0.320861	0.645	0.619	1
Cdh11	0.00910141	0.275652	0.865	0.862	1
Copz1	0.00926289	-0.353409	0.116	0.202	1
Lsm5	0.00928315	0.447757	0.247	0.166	1
Kdm6a	0.00932003	0.346221	0.155	0.081	1
Wsb1	0.00932611	-0.306144	0.219	0.332	1
S100a6	0.00937705	0.595984	0.542	0.457	1
Igf1	0.00940147	0.346461	0.681	0.615	1
Arhgap31	0.00941319	-0.398388	0.135	0.223	1
Tle5	0.00948088	0.487884	0.371	0.283	1
Dnajc21	0.00957288	0.327606	0.159	0.085	1
Emc4	0.00962684	0.365281	0.147	0.077	1
Nudt4	0.00965479	-0.266096	0.582	0.696	1
Maff	0.00977646	-0.283217	0.024	0.073	1
Tram2	0.00979876	0.350797	0.12	0.057	1
Mtss1	0.00993117	0.361489	0.203	0.121	1
Arhgap24	0.00998833	-0.331762	0.048	0.109	1
Scp2	0.0100231	-0.315538	0.518	0.628	1
Uqcrc1	0.0100731	-0.313232	0.167	0.263	1
Chd1	0.0101213	0.292955	0.092	0.036	1
Stat5b	0.0102939	0.479502	0.203	0.13	1
Syne2	0.0103198	-0.329697	0.1	0.178	1
Zc2hc1a	0.0103533	0.371321	0.187	0.109	1
Trmt6	0.0104671	0.296478	0.08	0.028	1
Gstm1	0.0105553	-0.311024	0.307	0.417	1
Npm1	0.0105718	0.301502	0.697	0.68	1
Snrpg	0.0106261	0.38741	0.566	0.49	1
Arpc5	0.01065	0.424672	0.327	0.239	1
Ccdc88a	0.0106874	-0.343467	0.255	0.364	1
Oxa1l	0.0107541	-0.271611	0.056	0.121	1
Zfp703	0.0108881	-0.351078	0.211	0.304	1
Sox4	0.0108888	0.353761	0.53	0.445	1
Diaph1	0.0109965	-0.264956	0.048	0.109	1
Rpl22l1	0.011119	0.285955	0.789	0.822	1
Stt3b	0.0111804	-0.311308	0.127	0.215	1
Rnf5	0.011197	0.272999	0.092	0.036	1
Cdc5l	0.0113514	0.354359	0.203	0.121	1
Ubl5	0.011469	0.327064	0.602	0.555	1
Lmna	0.0114787	-0.251111	0.183	0.287	1
Notch3	0.0118907	-0.340419	0.275	0.385	1
Sft2d1	0.0118988	0.323583	0.151	0.081	1
Tmem123	0.0120518	0.326911	0.199	0.117	1
Emilin1	0.0120671	-0.38429	0.191	0.279	1
Vasn	0.0120963	-0.290358	0.187	0.287	1
H2-Q10	0.0121024	-0.278071	0.311	0.433	1
Gatad2b	0.0122775	-0.320627	0.155	0.243	1
Snrpf	0.012383	0.376283	0.367	0.279	1
Rps21	0.0126957	0.273596	0.924	0.915	1
Casd1	0.0127491	-0.250164	0.12	0.202	1
Prr12	0.0127675	-0.301764	0.048	0.105	1
Hacd2	0.012837	-0.301568	0.08	0.15	1
Lamtor2	0.013089	0.402455	0.414	0.34	1
Clpx	0.0132016	-0.266587	0.064	0.13	1
Snrpd3	0.0133379	0.276813	0.319	0.219	1
Fzd2	0.0133403	0.255009	0.072	0.024	1
Lmo2	0.0133732	0.271076	0.084	0.032	1
Man2a2	0.0134261	-0.309745	0.143	0.231	1
F830016B08Rik	0.0137629	0.447543	0.263	0.178	1
Nectin2	0.0138428	-0.303037	0.068	0.134	1
Alpl	0.0140367	0.347739	0.219	0.138	1
Ifi204	0.0141391	-0.27168	0.131	0.219	1
Txndc5	0.0143448	-0.278742	0.195	0.3	1
Hpgd	0.0144052	-0.308034	0.135	0.223	1
Clcc1	0.0147638	-0.282042	0.08	0.15	1
Qser1	0.0147913	-0.335573	0.064	0.126	1
Mrc2	0.0148574	-0.284772	0.108	0.186	1
Tusc3	0.0150706	-0.316811	0.135	0.223	1
Dcaf17	0.0150926	-0.260041	0.024	0.069	1
Csmd1	0.0151241	-0.314165	0.171	0.267	1
Cebpd	0.0152466	0.255891	0.578	0.457	1
Alyref	0.0153436	0.382227	0.227	0.146	1
Loxl2	0.0153483	-0.276285	0.135	0.219	1
Snai2	0.0153503	0.431806	0.578	0.538	1
Acly	0.0153733	0.280585	0.1	0.045	1
Mdfi	0.0154255	-0.292669	0.052	0.109	1
Pfdn2	0.0155258	-0.280241	0.187	0.279	1
Frk	0.0156781	-0.265274	0.056	0.117	1
Fabp4	0.015719	0.492005	0.124	0.061	1
Efemp2	0.0158547	-0.262498	0.343	0.457	1
Apbb2	0.0159722	-0.265191	0.418	0.538	1
Pgf	0.0160563	-0.345506	0.131	0.215	1
Uxt	0.0160922	0.296915	0.1	0.045	1
Man1a	0.0161695	0.409875	0.371	0.287	1
Ebpl	0.0163129	-0.273382	0.104	0.178	1
Fosb	0.0163139	-0.334626	0.685	0.741	1
Tns2	0.0163712	-0.326059	0.135	0.215	1
Otud4	0.0164445	0.322052	0.112	0.053	1
Uqcc3	0.0165015	-0.26061	0.211	0.308	1
Tmem140	0.0165659	-0.270713	0.163	0.255	1
Gnaq	0.0166614	-0.278622	0.175	0.263	1
Adamts9	0.016725	0.307663	0.251	0.166	1
Uqcrfs1	0.0168397	0.339681	0.187	0.113	1
Bzw1	0.017005	0.356643	0.359	0.271	1
Ube2j1	0.0170748	-0.25315	0.072	0.138	1
Trio	0.01742	0.315309	0.131	0.069	1
Polr2f	0.0174309	0.350142	0.402	0.32	1
Pak1ip1	0.0174738	0.281052	0.159	0.089	1
Cp	0.0175023	-0.277211	0.769	0.858	1
Atp5j2	0.0175105	0.268713	0.641	0.591	1
Adcy3	0.0176396	-0.25519	0.044	0.097	1
Adprh	0.0176809	-0.333178	0.159	0.243	1
Fosl2	0.0177191	-0.296884	0.092	0.162	1
Eif3b	0.018033	0.305888	0.163	0.093	1
Smim26	0.0182766	0.331882	0.191	0.117	1
Gng11	0.0185477	0.324221	0.518	0.421	1
Gba	0.018663	-0.266042	0.052	0.109	1
Myc	0.0186813	0.300434	0.175	0.101	1
Abl1	0.0186866	-0.255182	0.076	0.142	1
Col11a1	0.0188906	0.43551	0.171	0.105	1
Tra2a	0.0190937	-0.355457	0.319	0.413	1
Snhg6	0.0193364	0.3135	0.108	0.053	1
Thsd4	0.0196709	0.517108	0.175	0.109	1
Atpif1	0.0197519	0.292012	0.558	0.494	1
Ddx39	0.0197778	0.273365	0.104	0.049	1
Nipa1	0.0198881	0.272513	0.08	0.032	1
Atp5l	0.0199019	0.296303	0.817	0.785	1
Cflar	0.0202302	0.426582	0.207	0.138	1
Sh2d3c	0.0202436	0.368344	0.108	0.053	1
Lsm10	0.0205292	-0.255588	0.06	0.117	1
Orc3	0.0207255	0.285346	0.104	0.049	1
Krtcap2	0.0208051	0.347283	0.629	0.599	1
Chd4	0.0209032	-0.362117	0.263	0.356	1
Rpl12	0.0209262	0.254036	0.817	0.834	1
Actn1	0.0210299	-0.293038	0.279	0.385	1
Ndufb7	0.0210547	0.404827	0.466	0.405	1
Mfsd10	0.0212243	-0.273399	0.088	0.154	1
Trim2	0.021503	0.404553	0.291	0.215	1
Ndufb6	0.021683	0.365099	0.255	0.178	1
Spag9	0.0220908	-0.268882	0.347	0.462	1
Srek1	0.022294	-0.304524	0.159	0.235	1
Cux1	0.0224543	-0.260818	0.124	0.202	1
Smarca2	0.0224579	-0.286904	0.207	0.291	1
Mrps14	0.0225708	0.416078	0.363	0.283	1
Rora	0.0227354	-0.262647	0.183	0.271	1
Creg1	0.0227877	-0.260517	0.127	0.206	1
Hk2	0.0229008	-0.314749	0.124	0.194	1
Hfe	0.0229297	-0.274698	0.147	0.223	1
Ift20	0.0231156	0.405663	0.39	0.316	1
2610300M13Rik	0.0233088	-0.263263	0.04	0.089	1
Cox7a2	0.0233468	0.287654	0.661	0.623	1
Tcn2	0.0233959	-0.292209	0.283	0.381	1
Gadd45g	0.023735	0.250683	0.717	0.684	1
Sec23b	0.024005	0.267741	0.108	0.053	1
Rbbp4	0.0240968	0.337112	0.347	0.263	1
Fuca2	0.0241514	0.344801	0.175	0.109	1
Gnb4	0.0243372	-0.264822	0.104	0.174	1
Plekha3	0.0244753	0.308909	0.147	0.085	1
Tmem258	0.0247299	0.400146	0.474	0.401	1
Fmod	0.0249802	-0.261236	0.024	0.065	1
Thbs1	0.024999	0.506782	0.39	0.32	1
Tbca	0.0250067	0.319766	0.454	0.397	1
Tpp1	0.0254149	-0.275459	0.147	0.223	1
Fubp1	0.0254257	0.348147	0.275	0.198	1
Car2	0.025717	0.440847	0.287	0.215	1
Dact1	0.0257852	-0.264183	0.211	0.3	1
Plaat3	0.0260304	0.377161	0.151	0.089	1
Kdm2a	0.0263292	0.336768	0.215	0.142	1
Pparg	0.0263839	0.37777	0.251	0.17	1
Il15	0.0264625	-0.266969	0.139	0.215	1
Tmem159	0.0271089	-0.261444	0.239	0.328	1
Mill2	0.027165	-0.257574	0.048	0.097	1
Scn1b	0.0273921	-0.287181	0.096	0.162	1
Nid2	0.0274365	0.279459	0.167	0.101	1
Adgra3	0.0275783	0.362412	0.104	0.053	1
Sdc3	0.027699	0.294499	0.151	0.089	1
Stox2	0.0281816	0.346677	0.167	0.101	1
Srm	0.0282092	0.300417	0.143	0.081	1
Btg3	0.0282289	0.43732	0.215	0.154	1
Pdzrn4	0.0283866	0.384818	0.307	0.239	1
Rab5c	0.0287799	0.343173	0.287	0.219	1
Dapk1	0.0290139	0.357365	0.259	0.182	1
Cpxm1	0.0290343	0.30839	0.41	0.332	1
Atp11b	0.0291868	0.369152	0.175	0.109	1
S100a16	0.0302181	0.437298	0.287	0.223	1
Cmpk1	0.0302401	0.313227	0.187	0.121	1
Dnajc30	0.0305829	0.297641	0.104	0.053	1
Stxbp6	0.0310482	0.374615	0.143	0.085	1
Pebp1	0.0312022	0.263097	0.426	0.352	1
Zfp280d	0.0320476	0.322609	0.139	0.081	1
Pomp	0.0321423	0.293606	0.454	0.377	1
Ets2	0.032272	0.271737	0.092	0.045	1
Timm29	0.0325383	-0.290736	0.052	0.101	1
Creb3	0.0325879	0.328547	0.163	0.101	1
Bcl7b	0.0330392	0.333664	0.191	0.126	1
Fat1	0.0332737	0.327628	0.351	0.275	1
Selenoh	0.0335877	0.3196	0.151	0.093	1
Ikzf2	0.0337076	0.347772	0.112	0.061	1
Cox7c	0.0343351	0.281852	0.701	0.692	1
Fkbp10	0.0343612	-0.254076	0.275	0.368	1
Rcbtb2	0.0350749	0.351942	0.223	0.158	1
Cetn3	0.0351189	0.301275	0.287	0.211	1
Bmp2	0.0354028	0.30815	0.135	0.077	1
Smim11	0.0355784	0.377089	0.378	0.316	1
Lgmn	0.0357084	0.313134	0.323	0.243	1
Lin7c	0.036373	0.263482	0.163	0.101	1
Bcar1	0.0370535	0.292662	0.147	0.089	1
Abhd17b	0.0373283	0.292105	0.084	0.04	1
Spcs2	0.0373434	0.27437	0.458	0.381	1
Usp14	0.0373438	0.384423	0.175	0.113	1
Ubxn1	0.0380751	0.322485	0.271	0.202	1
Cant1	0.0381361	-0.253134	0.072	0.126	1
Cep170	0.038416	-0.258102	0.1	0.162	1
Sf3b6	0.0386888	0.367359	0.363	0.308	1
Cox7b	0.0388617	0.311927	0.578	0.551	1
Klf2	0.0391942	-0.383875	0.251	0.336	1
Prkar2b	0.0393952	0.377538	0.247	0.182	1
Kmt2e	0.0396199	0.307109	0.546	0.49	1
Mmp13	0.0397902	0.398311	0.446	0.368	1
Dut	0.0406264	0.340455	0.255	0.186	1
Nop56	0.0407154	0.335263	0.227	0.162	1
Pinx1	0.0408575	0.323356	0.084	0.04	1
Ddit4	0.0423192	-0.365458	0.112	0.174	1
Ppp6c	0.042373	0.251961	0.151	0.093	1
Fbxo7	0.0430063	0.267719	0.072	0.032	1
Carnmt1	0.0431342	0.362051	0.12	0.069	1
Trip6	0.0431795	0.290467	0.219	0.154	1
S100b	0.0439667	0.478454	0.263	0.198	1
Bmp5	0.0446079	-0.272938	0.271	0.356	1
Atox1	0.0454298	0.313176	0.522	0.494	1
Smg7	0.0454624	0.255225	0.135	0.081	1
Csgalnact2	0.0457996	0.295544	0.12	0.069	1
Ahcyl1	0.0466771	0.294709	0.502	0.433	1
Bloc1s4	0.0471822	0.270756	0.088	0.045	1
Slc1a3	0.047368	-0.266105	0.06	0.109	1
Uqcrq	0.04791	0.258733	0.538	0.486	1
Col5a3	0.0480206	0.320523	0.243	0.174	1
Plbd2	0.0481267	-0.261347	0.143	0.211	1
Atp5j	0.0482053	0.304553	0.633	0.611	1
Abhd12	0.0486503	0.286461	0.187	0.126	1
Irgm1	0.0487046	0.255564	0.116	0.065	1
Trappc2l	0.0487109	0.358914	0.327	0.271	1
Msl1	0.0487631	-0.253408	0.104	0.162	1
Rgs3	0.0490148	-0.339314	0.355	0.429	1
Esyt2	0.0492094	-0.270869	0.167	0.235	1
Idh3b	0.0496432	0.258373	0.104	0.057	1
Stag1	0.0499451	-0.312618	0.175	0.239	1
Cops5	0.0500482	0.301018	0.235	0.17	1
Cpox	0.0502356	0.332721	0.151	0.097	1
Lpin2	0.0504159	0.274165	0.104	0.057	1
Crim1	0.050902	0.344984	0.406	0.332	1
Adh1	0.0509185	0.337777	0.092	0.049	1
Nsa2	0.0516449	0.311811	0.299	0.235	1
Snhg8	0.0517933	0.327011	0.367	0.291	1
Ube2i	0.0518316	0.358057	0.355	0.287	1
Sec24a	0.0520046	-0.281204	0.072	0.121	1
C730034F03Rik	0.0521514	0.279105	0.104	0.057	1
Bad	0.0523601	-0.280208	0.167	0.231	1
Eif3a	0.0523674	0.366742	0.303	0.247	1
Jmy	0.0529802	0.265505	0.112	0.065	1
Zranb2	0.0541651	0.360039	0.235	0.174	1
Uqcrb	0.0541861	0.307971	0.606	0.547	1
Akr1c19	0.0542952	0.293901	0.147	0.093	1
Dync1li2	0.0549848	-0.251858	0.064	0.109	1
Nr2c2ap	0.0561639	0.275636	0.08	0.04	1
Rexo2	0.056913	0.315511	0.319	0.251	1
Ndufc1	0.0570819	0.287267	0.454	0.397	1
Ndufb2	0.0572145	0.301189	0.55	0.506	1
Eif2s3x	0.0574052	0.341262	0.171	0.117	1
Plagl1	0.0574811	0.33483	0.275	0.211	1
Mycbp2	0.0577947	-0.25045	0.434	0.518	1
Magt1	0.0578526	0.269786	0.271	0.206	1
Smad2	0.0580341	0.251852	0.135	0.085	1
Zup1	0.0584821	0.291356	0.112	0.065	1
Mrps16	0.0590458	0.289069	0.295	0.231	1
Rhod	0.0594605	0.262363	0.096	0.053	1
B430219N15Rik	0.0594927	0.266759	0.024	0.004	1
Kcnk2	0.059856	0.386109	0.199	0.142	1
Hnrnpl	0.0600349	0.357451	0.291	0.231	1
Stk17b	0.0601726	0.346407	0.351	0.296	1
Anapc13	0.0610502	0.27832	0.343	0.283	1
Mrpl52	0.0611152	0.317321	0.466	0.433	1
Inafm2	0.0616816	-0.263596	0.052	0.093	1
Fgd6	0.0623777	0.281291	0.147	0.097	1
Trim27	0.0626832	0.261791	0.08	0.04	1
Ccser2	0.0636067	0.279821	0.359	0.296	1
Fmc1	0.0638746	0.279269	0.207	0.146	1
Thoc7	0.0642149	0.281117	0.335	0.275	1
Rex1bd	0.0652334	0.346739	0.466	0.421	1
Atp6ap1	0.0658128	-0.286651	0.203	0.271	1
Fam120a	0.0669853	0.271416	0.211	0.154	1
Slirp	0.0681017	0.314696	0.231	0.174	1
Eif1b	0.0682577	0.310236	0.295	0.239	1
Mlec	0.0687455	-0.271291	0.175	0.239	1
Amotl1	0.0693867	0.26573	0.231	0.17	1
Cdc27	0.06944	0.267684	0.084	0.045	1
Cdkn2d	0.070932	0.287713	0.131	0.085	1
Map3k10	0.0718956	0.286336	0.072	0.036	1
Fkbp11	0.0720068	0.324196	0.147	0.097	1
Ppp4c	0.0725642	0.306021	0.151	0.101	1
Tmx3	0.0727204	0.264321	0.267	0.206	1
Enpep	0.0733075	0.304511	0.131	0.085	1
Enpp3	0.0739481	0.286551	0.151	0.101	1
Pnp	0.0741254	0.337949	0.394	0.352	1
Map2k2	0.074248	0.256303	0.287	0.231	1
Nbeal1	0.0742902	0.308589	0.291	0.223	1
Zfp639	0.0748948	0.315877	0.139	0.093	1
Rtp4	0.0749487	-0.288383	0.179	0.243	1
Safb	0.0756817	-0.250203	0.096	0.146	1
Suclg1	0.0767411	0.317923	0.307	0.259	1
Ankib1	0.0767796	0.316127	0.135	0.089	1
Cped1	0.0778819	0.371036	0.347	0.296	1
Rraga	0.0780386	0.272982	0.203	0.15	1
Eloc	0.0780559	0.303076	0.311	0.255	1
Ddt	0.0784803	0.265348	0.355	0.291	1
Psma4	0.0793172	-0.283268	0.45	0.522	1
Psip1	0.0793292	-0.254748	0.167	0.227	1
Rps6ka3	0.0793422	0.25416	0.112	0.069	1
Med10	0.0799112	0.26031	0.199	0.142	1
Cebpz	0.0800507	0.342548	0.163	0.113	1
Map4	0.0802581	0.307479	0.151	0.101	1
Cby1	0.0829149	0.323487	0.092	0.053	1
Trafd1	0.0835124	-0.282585	0.12	0.17	1
Secisbp2l	0.0844974	-0.253233	0.131	0.186	1
Hdac2	0.0848441	0.261964	0.159	0.109	1
Ranbp1	0.0868083	0.256303	0.386	0.344	1
Uba5	0.0872265	0.271931	0.199	0.146	1
Mxi1	0.0874102	0.32913	0.231	0.182	1
Mplkip	0.0882883	0.360331	0.159	0.113	1
Emc6	0.0883697	0.256423	0.215	0.158	1
Cdk7	0.0883767	0.267428	0.12	0.077	1
Ccar1	0.0887421	0.394706	0.187	0.142	1
Usp34	0.0892554	0.340089	0.263	0.211	1
Sarnp	0.0907757	0.303133	0.39	0.352	1
Rpl22	0.0909089	0.254969	0.781	0.818	1
Naa15	0.0911144	0.291655	0.175	0.126	1
Tagln	0.0911189	0.454953	0.076	0.04	1
Ier2	0.0912406	-0.287695	0.347	0.405	1
Nr1d1	0.0922594	0.377795	0.267	0.219	1
Krt10	0.0928402	0.323779	0.104	0.065	1
Memo1	0.0935348	0.2876	0.096	0.057	1
Fabp5	0.0941945	0.30366	0.116	0.073	1
Six1	0.0943253	0.398246	0.291	0.239	1
Gtpbp2	0.0945932	-0.257003	0.116	0.166	1
Srsf10	0.0950131	0.316017	0.271	0.215	1
Isg15	0.0951969	0.284093	0.295	0.235	1
Bccip	0.0963183	0.32452	0.135	0.093	1
Dcbld2	0.0965026	0.314692	0.187	0.142	1
Mrps24	0.0971697	0.343805	0.315	0.263	1
Nt5dc2	0.0977585	0.26095	0.12	0.077	1
Ctnnbip1	0.0980725	0.289847	0.239	0.19	1
Pafah1b1	0.098884	0.2554	0.462	0.425	1
Copb1	0.100684	0.329195	0.299	0.247	1
Rab5a	0.100851	0.291402	0.279	0.223	1
B4gat1	0.101331	-0.260441	0.108	0.154	1
Pde5a	0.101552	-0.252608	0.131	0.182	1
Cdk2ap1	0.102075	0.290188	0.175	0.13	1
Micos10	0.102088	0.329954	0.363	0.328	1
Mtx2	0.103437	0.348883	0.195	0.15	1
Asf1a	0.103915	0.292037	0.112	0.073	1
Pbx1	0.104111	0.366803	0.267	0.219	1
Runx1t1	0.106042	0.392114	0.187	0.142	1
Ccnd2	0.106713	0.390292	0.315	0.275	1
Fat4	0.107827	0.262662	0.108	0.069	1
Serbp1	0.108311	0.333934	0.506	0.51	1
Ptgfr	0.108893	0.270194	0.367	0.32	1
Atrx	0.109222	0.265751	0.359	0.316	1
Eif4ebp2	0.110961	0.253132	0.159	0.113	1
Sesn3	0.111576	0.297829	0.167	0.121	1
Pigx	0.111614	0.270806	0.131	0.089	1
Cdkn1c	0.111926	0.324968	0.351	0.3	1
Pdcd10	0.11242	0.308966	0.287	0.235	1
Ube2s	0.114675	-0.281604	0.394	0.466	1
Bcl9l	0.115484	0.289799	0.191	0.146	1
Snhg1	0.116513	0.337038	0.422	0.393	1
Rab11fip2	0.116652	0.278054	0.199	0.15	1
Eif4g3	0.118549	0.260317	0.251	0.198	1
Saa3	0.120313	-0.383797	0.012	0.032	1
Tma7	0.121533	0.332137	0.458	0.453	1
Nfkbiz	0.12182	0.429298	0.239	0.202	1
Zfas1	0.122182	0.300651	0.203	0.158	1
Ndufa2	0.123554	0.250386	0.598	0.587	1
Ncam1	0.12519	0.401549	0.143	0.105	1
Tnfsf11	0.125395	0.256878	0.163	0.117	1
Ppic	0.126405	0.306592	0.482	0.498	1
Comp	0.126931	0.370974	0.088	0.053	1
Arhgap18	0.127638	0.307065	0.1	0.065	1
Manf	0.12811	0.32205	0.47	0.445	1
Ak1	0.131432	0.294869	0.167	0.126	1
Mmp2	0.132129	0.279978	0.076	0.045	1
Rnf10	0.134869	0.322473	0.339	0.287	1
Cfl2	0.134915	0.269897	0.223	0.178	1
Prorsd1	0.135091	0.262858	0.131	0.093	1
Bglap	0.135341	0.260556	0.06	0.032	1
Hoxa10	0.137199	0.373838	0.239	0.198	1
Rad21	0.140932	0.283463	0.191	0.146	1
Pnrc1	0.141704	0.280258	0.466	0.433	1
Rbm34	0.141834	0.282153	0.08	0.049	1
Mpp6	0.14496	0.27494	0.199	0.158	1
Glul	0.145186	0.413143	0.371	0.336	1
Anp32a	0.146597	0.276779	0.263	0.215	1
Rpa3	0.146992	0.270747	0.171	0.134	1
Basp1	0.14925	0.315262	0.315	0.279	1
Wdfy2	0.150871	0.274221	0.088	0.057	1
Trappc1	0.15146	0.265094	0.175	0.134	1
Pcna	0.153729	0.273169	0.259	0.211	1
Irs1	0.154021	0.323884	0.235	0.198	1
Mbnl1	0.155808	0.252974	0.494	0.474	1
Efemp1	0.156283	0.387889	0.255	0.227	1
Rtn4rl1	0.157456	0.257109	0.199	0.154	1
Glrx3	0.163033	0.35573	0.203	0.166	1
Rchy1	0.16409	0.304046	0.219	0.178	1
Rgs2	0.164556	0.32572	0.183	0.142	1
Sat1	0.16491	0.303714	0.402	0.372	1
Hist1h2bc	0.168061	0.269244	0.43	0.389	1
Arglu1	0.168279	0.335419	0.347	0.308	1
Gm26917	0.1692	0.326631	0.247	0.206	1
Myadm	0.169219	0.280439	0.243	0.202	1
Zfx	0.172964	0.267087	0.135	0.101	1
Sobp	0.174069	0.26836	0.171	0.13	1
Cebpa	0.184442	0.264064	0.522	0.506	1
Cxcl1	0.185631	0.264002	0.191	0.15	1
Socs3	0.185675	0.264234	0.637	0.611	1
Pabpn1	0.189512	0.303287	0.315	0.283	1
Senp2	0.19367	0.292346	0.195	0.154	1
Ppdpf	0.198141	0.319827	0.223	0.19	1
Mdk	0.199877	0.270065	0.562	0.571	1
Larp4	0.200884	0.283447	0.239	0.194	1
Ing2	0.204967	0.322764	0.163	0.13	1
S1pr1	0.205142	0.28192	0.263	0.231	1
Lhfpl2	0.2065	0.253643	0.12	0.089	1
Ubxn4	0.21122	0.305331	0.311	0.275	1
Hspb1	0.212018	0.436386	0.355	0.312	1
Enpp1	0.217617	0.260981	0.199	0.166	1
Serpina12	0.218776	0.352451	0.39	0.352	1
Dram1	0.219966	0.292335	0.135	0.105	1
Pdgfd	0.226034	0.287627	0.068	0.045	1
Elf2	0.228056	0.251541	0.267	0.239	1
Srpr	0.231445	0.25408	0.283	0.243	1
Pim3	0.23373	0.299567	0.223	0.182	1
Odc1	0.236818	0.254395	0.283	0.247	1
Fam214a	0.238559	0.313424	0.112	0.085	1
Il1rn	0.242667	0.497329	0.378	0.348	1
Sult1a1	0.243996	0.25674	0.255	0.219	1
Nedd8	0.245073	0.294314	0.558	0.595	1
Ifitm1	0.248354	0.325038	0.139	0.109	1
Fam13a	0.248706	0.462925	0.263	0.231	1
Prxl2c	0.250497	0.271174	0.167	0.138	1
Rrad	0.253428	-0.44088	0.127	0.162	1
Il7	0.255627	0.264074	0.367	0.348	1
Mlf2	0.255628	0.263368	0.251	0.215	1
Sfswap	0.2572	0.315823	0.135	0.109	1
Thrap3	0.266432	0.258354	0.255	0.227	1
Ran	0.268765	0.274062	0.434	0.457	1
Cmc1	0.271232	0.2703	0.108	0.081	1
Rsrp1	0.272629	0.255341	0.446	0.421	1
Gsn	0.28126	0.280443	0.199	0.17	1
Ccn2	0.287836	0.265425	0.53	0.518	1
Tra2b	0.290605	0.262798	0.526	0.502	1
Hspa1a	0.306383	0.272703	0.363	0.32	1
Clpp	0.312036	0.281644	0.195	0.166	1
Ndufa6	0.332574	0.267751	0.378	0.368	1
Zfp326	0.342576	0.252375	0.155	0.134	1
Plin2	0.358702	0.279045	0.163	0.138	1
Rgs4	0.36139	0.32843	0.048	0.032	1
Psmd12	0.384661	0.250508	0.199	0.182	1
Ube2d3	0.391598	0.284567	0.57	0.587	1
Cenpx	0.39482	0.265983	0.203	0.186	1
Adipor2	0.399364	0.260787	0.227	0.206	1
Crip1	0.416774	0.26389	0.442	0.441	1
Pdcd5	0.418503	0.25349	0.367	0.36	1
Abcg2	0.418808	0.304978	0.183	0.166	1
Rgs16	0.420977	0.624811	0.183	0.166	1
Tnfrsf23	0.438885	0.267874	0.036	0.024	1
Tmem51	0.446578	0.260423	0.151	0.134	1
Atf3	0.457273	0.432218	0.167	0.15	1
Plac8	0.508269	0.275592	0.223	0.206	1
Sox9	0.552307	0.273218	0.127	0.113	1
Slc9a3r1	0.583743	0.254586	0.127	0.117	1
Col8a1	0.607186	0.505131	0.562	0.623	1
Dnajb1	0.628993	0.367552	0.287	0.275	1
Hspa1b	0.640207	0.306266	0.303	0.287	1
Arid1a	0.674343	0.270629	0.227	0.219	1
Sash1	0.67869	0.2851	0.215	0.219	1
Smad4	0.935245	0.252845	0.219	0.239	1
Ccl7	0.993692	0.345158	0.096	0.097	1

## Sheet: Young_Female_vs_Male_MSC_2
	p_val	avg_log2FC	pct.1	pct.2	p_val_adj				p-value	q-value	term_goid	term_category	term_level	term_name	members_input_overlap_geneids	effective_size
Xist	6.6759e-53	4.19958	0.981	0.006	1.46309e-48				6.52484e-07	0.000125546	GO:0048523	b	4	negative regulation of cellular process	SFRP2; HYPK; APOE; CCN1; SOCS3; TMSB4X; SPP1; FOSB; IGFBP5; ADIPOQ; LPL; SERPING1; RPL10; ALDH1A2; UBB; BST2; TMSB10; CST3; HP; SERPINE2	4830
Ubb	5.29502e-27	-1.30606	0.972	0.987	1.16046e-22				1.33073e-06	0.000125546	GO:0043086	b	4	negative regulation of catalytic activity	SFRP2; APOE; SOCS3; HP; SERPING1; ADIPOQ; BST2; CST3; SERPINE2	789
Rpl35	5.0786e-23	-1.79307	0.264	0.843	1.11303e-18				1.42666e-06	0.000125546	GO:0048585	b	4	negative regulation of response to stimulus	SFRP2; APOE; SOCS3; TMSB4X; BST2; LPL; SERPING1; SPP1; ADIPOQ; UBB; IGFBP5; SERPINE2	1623
Spp1	1.12756e-22	-2.77908	0.396	0.855	2.47116e-18				4.29811e-06	0.000271692	GO:0051241	b	4	negative regulation of multicellular organismal process	SFRP2; APOE; TMSB4X; BST2; SERPING1; SPP1; ADIPOQ; IGFBP5; CST3; SERPINE2	1178
Rpl10	3.56586e-22	-1.79425	0.415	0.893	7.81493e-18				5.14567e-06	0.000271692	GO:2000145	b	4	regulation of cell motility	SFRP2; APOE; CCN1; TMSB4X; BST2; TMSB10; ADIPOQ; IGFBP5; SERPINE2	930
Ftl1	8.29541e-21	-1.27023	0.972	0.987	1.81802e-16				7.47717e-06	0.000328995	GO:0009892	b	4	negative regulation of metabolic process	SFRP2; APOE; RPL35; SOCS3; FOSB; IGFBP5; RPS29; SERPING1; RPL10; ADIPOQ; UBB; BST2; CST3; HP; SERPINE2	3074
Eif1	7.71593e-15	-0.761088	0.953	0.987	1.69102e-10				7.63643e-06	0.000808908	GO:0032102	b	5	negative regulation of response to external stimulus	APOE; SOCS3; SERPING1; SPP1; SERPINE2; ADIPOQ	330
Serpine2	7.37734e-14	-1.05817	0.953	0.981	1.61682e-09				8.78956e-06	0.000140633	GO:0061135	m	4	endopeptidase regulator activity	SFRP2; CST3; SERPING1; SERPINE2; BST2	193
Aldh1a2	8.65777e-14	1.50237	0.406	0.044	1.89744e-09				8.79248e-06	0.000808908	GO:1903035	b	5	negative regulation of response to wounding	SERPING1; APOE; SPP1; SERPINE2	89
Cst3	1.42302e-13	-0.810338	0.981	1	3.1187e-09				1.02918e-05	0.000388058	GO:0051270	b	4	regulation of cellular component movement	SFRP2; APOE; CCN1; TMSB4X; BST2; TMSB10; ADIPOQ; IGFBP5; SERPINE2	1013
mt-Co1	1.47643e-13	-0.655332	0.991	0.981	3.23574e-09				1.18771e-05	0.000388058	GO:1905954	b	4	positive regulation of lipid localization	LPL; APOE; SPP1; ADIPOQ	96
Tmsb10	1.70736e-13	-1.05886	0.745	0.925	3.74185e-09				1.32292e-05	0.000388058	GO:0001649	b	4	osteoblast differentiation	JUND; SFRP2; SPP1; CCN1; IGFBP5	210
Lpl	8.94173e-13	0.986103	0.962	0.887	1.95967e-08				1.52845e-05	0.000937451	GO:0010605	b	5	negative regulation of macromolecule metabolic process	SFRP2; APOE; RPL35; SOCS3; FOSB; BST2; RPS29; SERPING1; RPL10; ADIPOQ; UBB; IGFBP5; CST3; SERPINE2	2822
Tmsb4x	9.57506e-13	0.700251	1	1	2.09847e-08				2.21929e-05	0.000516076	GO:0006954	b	4	inflammatory response	APOE; SOCS3; TMSB4X; HP; LPL; SERPING1; SPP1; ADIPOQ	842
Rnaset2a	1.27759e-12	1.1968	0.415	0.063	2.79997e-08				2.40432e-05	0.000516076	GO:0001558	b	4	regulation of cell growth	SFRP2; APOE; BST2; SPP1; IGFBP5; SERPINE2	404
Cldn10	5.03804e-11	-1.3558	0.142	0.547	1.10414e-06				2.41703e-05	0.000516076	GO:0045926	b	4	negative regulation of growth	SFRP2; IGFBP5; SPP1; SERPINE2; BST2	238
Igfbp5	3.10753e-10	0.783645	0.981	0.943	6.81047e-06				2.42405e-05	0.00111336	GO:0045667	b	5	regulation of osteoblast differentiation	JUND; SFRP2; CCN1; IGFBP5	115
Selenop	4.58597e-10	-0.849342	0.755	0.906	1.00506e-05				2.54129e-05	0.000516076	GO:0061458	b	4	reproductive system development	SFRP2; CCN1; SOCS3; SPP1; UBB; SERPINE2	408
Apoe	2.58384e-09	-0.599267	0.981	1	5.66274e-05				2.94956e-05	0.000556203	GO:0046903	b	4	secretion	APOE; TMSB4X; HP; SELENOP; SERPING1; SPP1; ADIPOQ; BST2; CST3; SERPINE2	1466
Iigp1	2.59057e-09	1.14448	0.802	0.516	5.67749e-05				3.64716e-05	0.00111336	GO:0031324	b	5	negative regulation of cellular metabolic process	SFRP2; APOE; SOCS3; FOSB; IGFBP5; SERPING1; RPL10; ADIPOQ; UBB; BST2; CST3; HP; SERPINE2	2617
Ddx3y	6.35764e-09	-0.939493	0	0.27	0.000139334				3.83153e-05	0.00111336	GO:0032268	b	5	regulation of cellular protein metabolic process	SFRP2; APOE; CCN1; SOCS3; EIF1; BST2; SERPING1; RPL10; ADIPOQ; UBB; IGFBP5; CST3; SERPINE2	2629
Serpina3n	1.79093e-08	-1.27207	0.019	0.296	0.0003925				4.15438e-05	0.000731171	GO:0032101	b	4	regulation of response to external stimulus	APOE; SOCS3; TMSB4X; LPL; SERPING1; SPP1; ADIPOQ; SERPINE2	919
Hp	3.37175e-08	-0.80392	0.962	0.975	0.000738952				4.8764e-05	0.00111336	GO:0030195	b	5	negative regulation of blood coagulation	SERPING1; APOE; SERPINE2	48
H2-K1	3.82397e-08	-0.471078	0.991	0.987	0.000838062				5.18924e-05	0.000856225	GO:1900047	b	4	negative regulation of hemostasis	SERPING1; APOE; SERPINE2	49
Serping1	6.54896e-08	-0.685801	0.943	0.994	0.00143527				5.8538e-05	0.00111336	GO:0050819	b	5	negative regulation of coagulation	SERPING1; APOE; SERPINE2	51
Rnaset2b	8.08783e-08	0.831181	0.264	0.038	0.00177253				5.87144e-05	0.00111336	GO:0050727	b	5	regulation of inflammatory response	APOE; SOCS3; TMSB4X; LPL; SERPING1; ADIPOQ	474
Adipoq	1.73264e-07	0.612335	0.972	0.931	0.00379726				6.03265e-05	0.000936836	GO:0060255	b	4	regulation of macromolecule metabolic process	SFRP2; APOE; RPL35; CCN1; SOCS3; TMSB4X; SPP1; FOSB; BST2; EIF1; JUND; ADIPOQ; RPS29; SERPING1; RPL10; ALDH1A2; UBB; IGFBP5; CST3; SERPINE2	6332
Tsix	1.94651e-07	0.755626	0.16	0	0.00426597				6.05086e-05	0.00111336	GO:0045597	b	5	positive regulation of cell differentiation	SFRP2; APOE; CCN1; SOCS3; JUND; LPL; ADIPOQ; SERPINE2	969
Jund	1.96142e-07	-0.772224	0.868	0.962	0.00429864				6.97745e-05	0.00102336	GO:0031667	b	4	response to nutrient levels	SFRP2; APOE; LPL; SPP1; ALDH1A2; ADIPOQ	489
Rps29	2.61096e-07	-0.54779	0.953	0.981	0.00572217				7.12117e-05	0.00116663	GO:0010468	b	5	regulation of gene expression	SFRP2; APOE; RPL35; CCN1; TMSB4X; EIF1; FOSB; ADIPOQ; JUND; RPS29; SERPING1; RPL10; ALDH1A2; UBB; IGFBP5; SPP1; SERPINE2	4693
Gm10076	2.9225e-07	-0.953781	0.226	0.516	0.00640495				7.6244e-05	0.00116663	GO:0034371	b	5	chylomicron remodeling	LPL; APOE	9
Bst2	5.61549e-07	1.02347	0.698	0.465	0.0123069				7.75151e-05	0.00105413	GO:0080134	b	4	regulation of response to stress	SFRP2; APOE; SOCS3; TMSB4X; LPL; SERPING1; SPP1; ADIPOQ; UBB; SERPINE2	1641
Sfrp2	7.18115e-07	0.794056	0.179	0.013	0.0157382				7.99306e-05	0.00157365	GO:0005788	c	4	endoplasmic reticulum lumen	CST3; APOE; SPP1; CCN1; IGFBP5	306
Ccn1	9.23307e-07	0.683176	0.934	0.899	0.0202352				8.2029e-05	0.00105413	GO:0010941	b	4	regulation of cell death	SFRP2; APOE; CCN1; SOCS3; HP; HYPK; RPL10; ADIPOQ; UBB; ALDH1A2	1652
Socs3	1.66237e-06	0.648553	0.991	0.925	0.0364326				8.24249e-05	0.00116663	GO:0051271	b	5	negative regulation of cellular component movement	SFRP2; APOE; ADIPOQ; IGFBP5; BST2	308
Fosb	1.67113e-06	-0.604358	0.953	0.987	0.0366245				8.38512e-05	0.00105413	GO:1905952	b	4	regulation of lipid localization	LPL; APOE; SPP1; ADIPOQ	158
Pmp22	1.96393e-06	-0.826113	0.189	0.472	0.0430415				9.30095e-05	0.00120069	GO:0051246	b	5	regulation of protein metabolic process	SFRP2; APOE; CCN1; SOCS3; EIF1; BST2; SERPING1; RPL10; ADIPOQ; UBB; IGFBP5; CST3; SERPINE2	2857
Hypk	2.12792e-06	0.673742	0.311	0.082	0.0466355				9.52171e-05	0.00114261	GO:0042989	b	4	sequestering of actin monomers	TMSB4X; TMSB10	10
Esm1	2.47327e-06	0.582072	0.934	0.893	0.0542043				9.78827e-05	0.00120069	GO:0051172	b	5	negative regulation of nitrogen compound metabolic process	SFRP2; APOE; SOCS3; FOSB; BST2; SERPING1; RPL10; ADIPOQ; UBB; IGFBP5; CST3; SERPINE2	2450
Bloc1s1	2.92504e-06	0.638453	0.236	0.044	0.0641051				0.000103103	0.00118344	GO:0040013	b	4	negative regulation of locomotion	SFRP2; APOE; ADIPOQ; IGFBP5; BST2	323
Ier5	3.21642e-06	-0.736008	0.764	0.893	0.070491				0.000131138	0.00157365	GO:0060205	c	4	cytoplasmic vesicle lumen	SERPING1; TMSB4X; HP; APOE; SELENOP	340
Mrps6	4.16935e-06	0.684072	0.849	0.679	0.0913755				0.000139394	0.0014799	GO:0034372	b	5	very-low-density lipoprotein particle remodeling	LPL; APOE	12
C6	4.20031e-06	-0.878182	0.142	0.396	0.0920541				0.000141736	0.0014799	GO:1903034	b	5	regulation of response to wounding	SERPING1; APOE; SPP1; SERPINE2	181
Hspe1	5.14469e-06	0.548979	0.717	0.509	0.112751				0.000141736	0.000708679	GO:0004866	m	5	endopeptidase inhibitor activity	CST3; SERPING1; SERPINE2; BST2	181
Lmo4	6.02343e-06	0.731562	0.811	0.73	0.132009				0.000144772	0.0014799	GO:0030308	b	5	negative regulation of cell growth	SFRP2; SPP1; SERPINE2; BST2	182
Cops9	1.0251e-05	0.696083	0.651	0.409	0.224662				0.000152836	0.0014801	GO:0010647	b	5	positive regulation of cell communication	SFRP2; APOE; CCN1; SOCS3; BST2; SPP1; ADIPOQ; UBB; IGFBP5; SERPINE2	1779
Il1rn	1.08338e-05	0.94824	0.575	0.314	0.237434				0.00015792	0.00173712	GO:0023056	b	4	positive regulation of signaling	SFRP2; APOE; CCN1; SOCS3; BST2; SPP1; ADIPOQ; UBB; IGFBP5; SERPINE2	1786
Rbp4	1.16842e-05	0.762989	0.208	0.038	0.256072				0.000163992	0.00131194	GO:0030414	m	4	peptidase inhibitor activity	CST3; SERPING1; SERPINE2; BST2	188
Col4a2	1.32359e-05	0.642471	0.698	0.472	0.290077				0.000176109	0.00185971	GO:0071310	b	4	cellular response to organic substance	SFRP2; CCN1; SOCS3; TMSB4X; FOSB; BST2; LPL; SPP1; ADIPOQ; UBB; IGFBP5; ALDH1A2	2602
H2-D1	1.40083e-05	-0.370731	0.991	1	0.307005				0.000184996	0.00186176	GO:0030278	b	4	regulation of ossification	JUND; SFRP2; CCN1; IGFBP5	194
Gnl2	1.4018e-05	0.574411	0.151	0.013	0.307218				0.000191841	0.00186176	GO:0034370	b	4	triglyceride-rich lipoprotein particle remodeling	LPL; APOE	14
Serpina3c	1.46388e-05	-0.822979	0.113	0.346	0.320823				0.00020313	0.00186176	GO:0045595	b	4	regulation of cell differentiation	SFRP2; APOE; CCN1; SOCS3; JUND; LPL; SPP1; ADIPOQ; IGFBP5; SERPINE2	1841
Palmd	1.49055e-05	0.417688	0.113	0	0.326669				0.000204511	0.00186176	GO:0010467	b	4	gene expression	SFRP2; APOE; RPL35; CCN1; TMSB4X; EIF1; FOSB; ADIPOQ; JUND; RPS29; SERPING1; RPL10; ALDH1A2; UBB; IGFBP5; SPP1; HP; SERPINE2	5639
Maf	1.64995e-05	0.830016	0.66	0.465	0.361603				0.000232756	0.00204825	GO:0030193	b	4	regulation of blood coagulation	SERPING1; APOE; SERPINE2	81
Jdp2	2.10119e-05	0.738055	0.481	0.27	0.460497				0.000239384	0.00216621	GO:1902531	b	5	regulation of intracellular signal transduction	SFRP2; APOE; CCN1; SOCS3; TMSB4X; BST2; ADIPOQ; UBB; IGFBP5; SERPINE2	1878
Gas6	2.25273e-05	-0.453248	0.943	0.994	0.493709				0.00024479	0.00208466	GO:0016477	b	4	cell migration	SFRP2; APOE; CCN1; TMSB4X; BST2; TMSB10; ADIPOQ; IGFBP5; SERPINE2	1519
Ccnd2	2.35328e-05	0.803889	0.462	0.245	0.515746				0.000247231	0.00216621	GO:0043067	b	5	regulation of programmed cell death	SFRP2; APOE; CCN1; SOCS3; HYPK; RPL10; ADIPOQ; UBB; ALDH1A2	1521
Apod	2.53866e-05	-0.982544	0.123	0.371	0.556373				0.000268374	0.00221409	GO:0050818	b	4	regulation of coagulation	SERPING1; APOE; SERPINE2	85
Adamts2	2.83373e-05	-0.623462	0.623	0.774	0.62104				0.000269138	0.00218624	GO:0031348	b	5	negative regulation of defense response	SERPING1; APOE; ADIPOQ; SOCS3	214
Rpl9-ps6	3.10191e-05	0.616662	0.226	0.057	0.679815				0.000273279	0.00218624	GO:0031347	b	5	regulation of defense response	APOE; SOCS3; TMSB4X; LPL; SERPING1; UBB; ADIPOQ	898
Tuba1c	4.74317e-05	0.545452	0.651	0.44	1				0.000285916	0.00152489	GO:0043395	m	4	heparan sulfate proteoglycan binding	LPL; APOE	17
Stxbp6	5.09621e-05	0.499585	0.151	0.019	1				0.000287432	0.00220364	GO:0045778	b	5	positive regulation of ossification	SFRP2; CCN1; JUND	87
Igfbp7	5.68463e-05	-0.424922	0.962	0.994	1				0.000358071	0.00280279	GO:0042127	b	4	regulation of cell proliferation	SFRP2; APOE; CCN1; ADIPOQ; BST2; JUND; ALDH1A2; IGFBP5; SERPINE2	1598
Mgp	6.61863e-05	-1.0458	0.519	0.679	1				0.000360965	0.00280279	GO:0051591	b	4	response to cAMP	FOSB; ADIPOQ; IGFBP5	94
Grem1	9.05565e-05	0.88102	0.764	0.667	1				0.000361082	0.00261011	GO:0009968	b	5	negative regulation of signal transduction	SFRP2; APOE; SOCS3; TMSB4X; ADIPOQ; UBB; IGFBP5; SERPINE2	1254
Mmp13	0.0001031	0.766818	0.528	0.302	1				0.00036882	0.00261011	GO:0034248	b	5	regulation of cellular amide metabolic process	EIF1; APOE; RPL10; CCN1; IGFBP5	425
Gm47283	0.000106956	0.724005	0.472	0.27	1				0.000383691	0.00261478	GO:0008285	b	5	negative regulation of cell proliferation	SFRP2; APOE; SERPINE2; ALDH1A2; IGFBP5; ADIPOQ	669
Ccn5	0.000121886	-0.660628	0.377	0.648	1				0.000398339	0.00318671	GO:0034361	c	4	very-low-density lipoprotein particle	LPL; APOE	20
Phpt1	0.000127326	0.386492	0.142	0.019	1				0.000398339	0.00169051	GO:0071682	c	5	endocytic vesicle lumen	HP; APOE	20
Negr1	0.000133539	0.665981	0.283	0.107	1				0.000405977	0.00306223	GO:0043434	b	4	response to peptide hormone	ADIPOQ; LPL; JUND; SOCS3; IGFBP5	434
Bmp4	0.000136734	0.812428	0.642	0.453	1				0.000415354	0.00272947	GO:0060548	b	5	negative regulation of cell death	SFRP2; APOE; CCN1; SOCS3; HYPK; RPL10; UBB	962
Rgs7bp	0.000141787	-0.556637	0.028	0.189	1				0.000439393	0.00315173	GO:0010243	b	4	response to organonitrogen compound	APOE; SOCS3; FOSB; JUND; LPL; IGFBP5; ADIPOQ	971
Pde12	0.000146093	0.621724	0.208	0.057	1				0.00044172	0.00315173	GO:0051336	b	4	regulation of hydrolase activity	SFRP2; CCN1; SERPING1; TMSB4X; LPL; BST2; CST3; SERPINE2	1292
Htra3	0.000168006	0.573264	0.16	0.031	1				0.000455173	0.00279576	GO:0051346	b	5	negative regulation of hydrolase activity	SFRP2; CST3; SERPING1; SERPINE2; BST2	445
Ubald1	0.00019311	0.41739	0.085	0	1				0.000455831	0.00279576	GO:0010942	b	5	positive regulation of cell death	SFRP2; CCN1; HP; ALDH1A2; UBB; ADIPOQ	691
Slc7a2	0.000205927	0.515125	0.132	0.019	1				0.0005021	0.00348827	GO:0048584	b	4	positive regulation of response to stimulus	SFRP2; APOE; CCN1; SOCS3; TMSB4X; BST2; LPL; SERPING1; UBB; IGFBP5; ADIPOQ	2468
Slc26a7	0.000210769	-0.739543	0.349	0.547	1				0.000542147	0.00325288	GO:0022626	c	4	cytosolic ribosome	RPL35; RPL10; RPS29	108
Slc22a5	0.000226378	0.447413	0.16	0.031	1				0.000563503	0.00169051	GO:0099503	c	5	secretory vesicle	TMSB4X; HP; SELENOP; SERPING1; BST2; CST3; SERPINE2	1012
C2	0.000252049	-0.681868	0.104	0.296	1				0.00058994	0.00399087	GO:0051094	b	4	positive regulation of developmental process	SFRP2; APOE; CCN1; SOCS3; JUND; LPL; ADIPOQ; SERPINE2	1349
Malat1	0.000271534	-0.434956	1	1	1				0.0005958	0.00353636	GO:0010648	b	5	negative regulation of cell communication	SFRP2; APOE; SOCS3; TMSB4X; ADIPOQ; UBB; IGFBP5; SERPINE2	1351
Map1b	0.000286068	-0.629752	0.028	0.176	1				0.000604677	0.00399087	GO:0023057	b	4	negative regulation of signaling	SFRP2; APOE; SOCS3; TMSB4X; ADIPOQ; UBB; IGFBP5; SERPINE2	1354
Mrpl13	0.000305972	0.634174	0.302	0.132	1				0.000622306	0.00400704	GO:0051240	b	4	positive regulation of multicellular organismal process	SFRP2; APOE; CCN1; TMSB4X; JUND; LPL; SPP1; ADIPOQ; SERPINE2	1722
Plod2	0.000329692	0.71165	0.34	0.157	1				0.000677613	0.00389627	GO:0006706	b	5	steroid catabolic process	APOE; SPP1	26
Neat1	0.000337632	-0.698382	0.802	0.899	1				0.000748024	0.00408535	GO:0051129	b	5	negative regulation of cellular component organization	APOE; TMSB4X; TMSB10; SPP1; CST3; ADIPOQ	759
Rps28	0.000357628	-0.381298	0.849	0.925	1				0.000754901	0.00408535	GO:0032368	b	5	regulation of lipid transport	APOE; SPP1; ADIPOQ	121
Cxcl14	0.000378757	-0.36662	0.943	0.969	1				0.000786666	0.00270131	GO:0071813	m	4	lipoprotein particle binding	LPL; APOE	28
Eif3j1	0.000395483	-0.689293	0.123	0.302	1				0.000786666	0.00196666	GO:0003785	m	5	actin monomer binding	TMSB4X; TMSB10	28
Dleu2	0.0004024	-0.642989	0.16	0.371	1				0.000817547	0.00513887	GO:1901361	b	4	organic cyclic compound catabolic process	APOE; RPL35; RPS29; SPP1; UBB; RPL10	772
Slco1a4	0.000424212	0.424222	0.094	0.006	1				0.000824347	0.00431997	GO:0051348	b	5	negative regulation of transferase activity	SFRP2; APOE; ADIPOQ; SOCS3	288
Lox	0.000425922	0.755868	0.689	0.509	1				0.000844159	0.00270131	GO:0005520	m	4	insulin-like growth factor binding	CCN1; IGFBP5	29
Rgcc	0.00043105	-0.451734	0.764	0.906	1				0.000849014	0.00431997	GO:0006721	b	5	terpenoid metabolic process	LPL; APOE; ALDH1A2	126
Slc44a2	0.000433637	-0.619982	0.047	0.201	1				0.000868689	0.00431997	GO:0045598	b	5	regulation of fat cell differentiation	SFRP2; LPL; ADIPOQ	127
Car2	0.000435549	0.762004	0.358	0.195	1				0.000880216	0.00530744	GO:0045055	b	4	regulated exocytosis	TMSB4X; HP; SELENOP; SERPING1; BST2; CST3	783
C430049B03Rik	0.000439188	0.713753	0.302	0.132	1				0.00089731	0.00530744	GO:1901652	b	4	response to peptide	ADIPOQ; LPL; JUND; SOCS3; IGFBP5	517
Itga8	0.000439628	0.354812	0.094	0.006	1				0.000904678	0.00530744	GO:0031323	b	4	regulation of cellular metabolic process	SFRP2; APOE; CCN1; SOCS3; TMSB4X; SPP1; FOSB; IGFBP5; EIF1; JUND; SERPING1; RPL10; ADIPOQ; UBB; BST2; CST3; HP; SERPINE2	6289
Snhg9	0.000474142	0.482716	0.245	0.088	1				0.000950284	0.0054538	GO:0046683	b	4	response to organophosphorus	FOSB; ADIPOQ; IGFBP5	131
Nop10	0.000484744	0.574786	0.425	0.233	1				0.000965054	0.00467289	GO:0010743	b	5	regulation of macrophage derived foam cell differentiation	LPL; ADIPOQ	31
H2-Q6	0.000540132	-0.674057	0.132	0.308	1				0.00102851	0.00558492	GO:0002009	b	4	morphogenesis of an epithelium	SFRP2; SOCS3; CCN1; ALDH1A2; IGFBP5	533
H2-Q10	0.000552428	-0.660283	0.33	0.535	1				0.00103425	0.00558492	GO:0043603	b	4	cellular amide metabolic process	APOE; CCN1; EIF1; RPL35; RPS29; RPL10; IGFBP5	1121
Lbp	0.00056309	-0.590723	0.528	0.698	1				0.00103659	0.00558492	GO:0001890	b	4	placenta development	SPP1; CCN1; SOCS3	135
Col6a1	0.000564415	0.497362	0.849	0.692	1				0.00105665	0.00498522	GO:0043604	b	5	amide biosynthetic process	CCN1; EIF1; RPL35; RPS29; RPL10; IGFBP5	811
Lmna	0.000567846	-0.645397	0.415	0.604	1				0.00116108	0.0052107	GO:0034368	b	5	protein-lipid complex remodeling	LPL; APOE	34
Nfu1	0.000582477	0.56486	0.292	0.126	1				0.00116108	0.0052107	GO:0010543	b	5	regulation of platelet activation	APOE; SERPINE2	34
Gadd45g	0.000602089	0.431902	0.925	0.83	1				0.0011993	0.00319812	GO:0005178	m	4	integrin binding	SFRP2; SPP1; CCN1	142
Arpc4	0.000625751	0.535233	0.283	0.119	1				0.00125	0.00632353	GO:0044267	b	4	cellular protein metabolic process	SFRP2; APOE; RPL35; CCN1; SOCS3; SPP1; BST2; EIF1; RPS29; SERPING1; RPL10; ADIPOQ; UBB; IGFBP5; CST3; SERPINE2	5277
Thsd4	0.000640196	0.726097	0.245	0.101	1				0.00126114	0.00252228	GO:0034774	c	5	secretory granule lumen	TMSB4X; HP; SERPING1; SELENOP	323
Runx1t1	0.000664771	0.606629	0.236	0.088	1				0.00127368	0.00555896	GO:0014074	b	5	response to purine-containing compound	FOSB; ADIPOQ; IGFBP5	145
Hbb-bs	0.000701765	0.262866	0.708	0.528	1				0.00127488	0.00632353	GO:0006518	b	4	peptide metabolic process	APOE; EIF1; RPL35; RPS29; RPL10; IGFBP5	841
Vmp1	0.00071219	-0.601035	0.236	0.447	1				0.00128737	0.00632353	GO:0006508	b	4	proteolysis	SFRP2; APOE; CCN1; HP; SERPING1; UBB; BST2; CST3; SERPINE2	1904
Ier2	0.000717527	-0.477058	0.755	0.862	1				0.0012991	0.00632353	GO:0006720	b	4	isoprenoid metabolic process	LPL; APOE; ALDH1A2	146
Mmgt1	0.0007626	0.295486	0.104	0.013	1				0.0012991	0.00555896	GO:0045834	b	5	positive regulation of lipid metabolic process	APOE; CCN1; ADIPOQ	146
Ifrd1	0.000768525	-0.567904	0.792	0.874	1				0.00130149	0.00632353	GO:0034367	b	4	protein-containing complex remodeling	LPL; APOE	36
Ildr2	0.000782887	-0.431419	0	0.101	1				0.00133046	0.00632353	GO:0014070	b	4	response to organic cyclic compound	FOSB; JUND; SPP1; ALDH1A2; IGFBP5; ADIPOQ	848
Timp3	0.000784929	-1.01354	0.16	0.34	1				0.00134135	0.00632353	GO:0006915	b	4	apoptotic process	SFRP2; APOE; CCN1; SOCS3; HYPK; RPL10; ADIPOQ; UBB; ALDH1A2	1915
Nt5e	0.000790332	-0.630493	0.028	0.157	1				0.00137459	0.00636654	GO:0090077	b	4	foam cell differentiation	LPL; ADIPOQ	37
Sowahc	0.000825879	0.929791	0.274	0.119	1				0.00137459	0.0057483	GO:0010742	b	5	macrophage derived foam cell differentiation	LPL; ADIPOQ	37
Axl	0.000832338	-0.438	0.009	0.119	1				0.00144963	0.00592736	GO:1900077	b	5	negative regulation of cellular response to insulin stimulus	LPL; SOCS3	38
Slc6a6	0.000841823	-0.590111	0.717	0.83	1				0.00145587	0.00662672	GO:0033993	b	4	response to lipid	FOSB; JUND; LPL; SPP1; ADIPOQ; ALDH1A2	863
Ogn	0.000870861	0.535042	0.764	0.597	1				0.00152658	0.00610631	GO:0010470	b	5	regulation of gastrulation	SFRP2; ADIPOQ	39
Atpif1	0.000925692	0.660629	0.528	0.346	1				0.00160679	0.00718969	GO:0016042	b	4	lipid catabolic process	LPL; APOE; SPP1; ADIPOQ	345
Fhl2	0.000947409	0.662496	0.585	0.44	1				0.00166354	0.00798501	GO:0005783	c	4	endoplasmic reticulum	APOE; CCN1; SPP1; RPS29; RPL10; UBB; IGFBP5; CST3; ADIPOQ	1974
Enpep	0.000997279	0.455012	0.16	0.044	1				0.00176891	0.00692509	GO:0019068	b	5	virion assembly	APOE; UBB	42
Ubc	0.000998572	-0.282107	0.991	1	1				0.0017751	0.00777895	GO:0048522	b	4	positive regulation of cellular process	SFRP2; APOE; CCN1; SOCS3; TMSB4X; FOSB; BST2; JUND; ADIPOQ; LPL; SPP1; ALDH1A2; UBB; IGFBP5; HP; SERPINE2	5439
Tpt1	0.000998572	-0.266096	0.991	1	1				0.00179741	0.00777895	GO:0051171	b	4	regulation of nitrogen compound metabolic process	SFRP2; APOE; CCN1; SOCS3; TMSB4X; SPP1; FOSB; BST2; EIF1; JUND; SERPING1; RPL10; ADIPOQ; UBB; IGFBP5; CST3; SERPINE2	6025
Scara5	0.0010125	-0.641479	0.123	0.283	1				0.00193527	0.00741852	GO:0009967	b	5	positive regulation of signal transduction	SFRP2; APOE; CCN1; SOCS3; BST2; UBB; IGFBP5; ADIPOQ	1618
Gapdh	0.00101988	-0.595353	0.575	0.698	1				0.00193997	0.0082605	GO:0060711	b	4	labyrinthine layer development	CCN1; SOCS3	44
Itga1	0.00102024	0.550603	0.698	0.535	1				0.00210425	0.00881781	GO:0060429	b	4	epithelium development	SFRP2; CCN1; SOCS3; ADIPOQ; SERPINE2; IGFBP5; ALDH1A2	1267
Fas	0.00102655	0.309325	0.085	0.006	1				0.00228552	0.00928271	GO:0016032	b	4	viral process	APOE; RPL35; RPS29; RPL10; UBB; BST2	943
Ptn	0.00105848	0.346483	0.066	0	1				0.00228552	0.00928271	GO:0051093	b	4	negative regulation of developmental process	SFRP2; APOE; SPP1; IGFBP5; CST3; ADIPOQ	943
Angptl1	0.0010962	0.984527	0.283	0.138	1				0.00232175	0.0087184	GO:0006412	b	5	translation	EIF1; RPS29; RPL10; RPL35; IGFBP5	641
Stat5a	0.0010969	0.795253	0.311	0.157	1				0.00240014	0.0088325	GO:0019083	b	5	viral transcription	RPL35; RPL10; RPS29	181
1810037I17Rik	0.00111609	0.499706	0.67	0.509	1				0.00246688	0.00890012	GO:0072657	b	5	protein localization to membrane	APOE; RPL10; RPL35; ADIPOQ; RPS29	650
Msc	0.00114048	0.558904	0.151	0.038	1				0.00249829	0.00999317	GO:1990874	b	4	vascular smooth muscle cell proliferation	ADIPOQ; IGFBP5	50
Ebf1	0.00120914	0.372181	0.972	0.899	1				0.00258123	0.0101708	GO:0030198	b	4	extracellular matrix organization	SFRP2; CST3; SPP1; CCN1	393
Lgals3bp	0.00122403	-0.368568	0.396	0.61	1				0.00263696	0.0102376	GO:0080090	b	4	regulation of primary metabolic process	SFRP2; APOE; CCN1; SOCS3; TMSB4X; SPP1; FOSB; BST2; EIF1; JUND; SERPING1; RPL10; ADIPOQ; UBB; IGFBP5; CST3; SERPINE2	6219
Tgfbr3	0.00126255	0.494772	0.717	0.616	1				0.0026531	0.00938789	GO:0042176	b	5	regulation of protein catabolic process	CST3; APOE; UBB; SERPINE2	396
Itih5	0.00129238	-0.844294	0.34	0.491	1				0.0027234	0.01042	GO:0032870	b	4	cellular response to hormone stimulus	FOSB; LPL; SPP1; ADIPOQ; SOCS3	665
Lbh	0.0013157	0.608404	0.302	0.151	1				0.00275901	0.00957847	GO:0043043	b	5	peptide biosynthetic process	EIF1; RPS29; RPL10; RPL35; IGFBP5	667
Ergic3	0.00132106	-0.618882	0.208	0.377	1				0.00277044	0.0104485	GO:0051128	b	4	regulation of cellular component organization	SFRP2; APOE; TMSB4X; BST2; TMSB10; SPP1; ADIPOQ; IGFBP5; CST3; SERPINE2	2561
Pbx3	0.00133599	-0.522309	0.019	0.132	1				0.00296332	0.0100972	GO:0046890	b	5	regulation of lipid biosynthetic process	APOE; CCN1; ADIPOQ	195
Lsm8	0.00136638	0.471079	0.198	0.069	1				0.00297848	0.010336	GO:0070062	c	4	extracellular exosome	APOE; HP; SELENOP; RPS29; SERPING1; SPP1; UBB; BST2; CST3	2146
Cox6c	0.0013754	0.446514	0.868	0.723	1				0.00301465	0.010336	GO:1904724	c	4	tertiary granule lumen	CST3; HP	55
Gstm5	0.00140546	-0.61664	0.113	0.27	1				0.00311355	0.0112405	GO:0048568	b	4	embryonic organ development	SOCS3; RPL10; CCN1; ALDH1A2	414
Rspo3	0.00143087	0.727855	0.5	0.34	1				0.00312344	0.0112405	GO:0071825	b	4	protein-lipid complex subunit organization	LPL; APOE	56
Ddx5	0.0014453	-0.329721	0.962	0.975	1				0.00313792	0.0102262	GO:0019080	b	5	viral gene expression	RPL35; RPL10; RPS29	199
Dr1	0.0014463	0.576546	0.217	0.082	1				0.00314064	0.0102262	GO:0019216	b	5	regulation of lipid metabolic process	ADIPOQ; APOE; CCN1; SOCS3	415
Ncam1	0.00145249	0.573911	0.17	0.05	1				0.00314438	0.0112405	GO:0016192	b	4	vesicle-mediated transport	APOE; TMSB4X; HP; SELENOP; SERPING1; UBB; BST2; CST3; ADIPOQ	2163
Tmed9	0.00153797	0.510368	0.575	0.434	1				0.00316788	0.0102262	GO:0006401	b	5	RNA catabolic process	RPL35; RPL10; UBB; RPS29	416
Mtss1	0.00154213	0.548603	0.255	0.113	1				0.00319162	0.0112405	GO:0051338	b	4	regulation of transferase activity	SFRP2; APOE; CCN1; SOCS3; UBB; ADIPOQ	1008
Rps25	0.00155633	0.400118	0.849	0.805	1				0.00323404	0.00485107	GO:0022625	c	5	cytosolic large ribosomal subunit	RPL35; RPL10	57
Hspa4	0.00158694	0.424644	0.198	0.069	1				0.00327386	0.0112405	GO:0001944	b	4	vasculature development	SFRP2; APOE; CCN1; ALDH1A2; SOCS3	694
Uba52	0.0015971	0.573081	0.33	0.176	1				0.00327386	0.0112405	GO:0072358	b	4	cardiovascular system development	SFRP2; APOE; CCN1; ALDH1A2; SOCS3	694
Irf1	0.00165157	0.450351	0.877	0.83	1				0.00327849	0.0112405	GO:0051051	b	4	negative regulation of transport	APOE; ADIPOQ; SERPINE2; BST2	420
Arrb1	0.00173697	0.265763	0.123	0.025	1				0.0035452	0.0112468	GO:0045596	b	5	negative regulation of cell differentiation	SFRP2; APOE; SPP1; ADIPOQ; IGFBP5	707
Calcrl	0.00176811	0.3565	0.094	0.013	1				0.00367579	0.0124411	GO:0007420	b	4	brain development	SFRP2; MT-CO1; ALDH1A2; UBB; SERPINE2	713
Hmgb1	0.00186888	0.567971	0.717	0.623	1				0.0037985	0.0126937	GO:0045444	b	4	fat cell differentiation	SFRP2; LPL; ADIPOQ	213
Dolk	0.00190992	-0.452034	0.009	0.107	1				0.003852	0.0127116	GO:0007167	b	4	enzyme linked receptor protein signaling pathway	SFRP2; CCN1; SOCS3; UBB; IGFBP5; ADIPOQ	1047
Il11ra1	0.00196641	-0.386899	0.028	0.145	1				0.00394737	0.0128655	GO:0008610	b	4	lipid biosynthetic process	LPL; APOE; CCN1; ALDH1A2; ADIPOQ	725
Hba-a2	0.00198499	0.514117	0.283	0.132	1				0.00402412	0.0129103	GO:1901566	b	4	organonitrogen compound biosynthetic process	APOE; CCN1; TMSB4X; EIF1; RPL35; RPS29; RPL10; IGFBP5	1818
Luc7l3	0.00201613	0.524123	0.255	0.113	1				0.00405893	0.0129103	GO:0046794	b	4	transport of virus	UBB; BST2	64
Rps27rt	0.00206629	0.635851	0.198	0.075	1				0.00434324	0.0136502	GO:0009057	b	4	macromolecule catabolic process	APOE; RPL35; RPS29; RPL10; UBB; CST3; SERPINE2	1441
Slc4a4	0.00210104	-0.573075	0.019	0.126	1				0.00467494	0.0145795	GO:0045088	b	5	regulation of innate immune response	SERPING1; APOE; SOCS3; UBB	464
Sphk1	0.00212358	-0.459836	0.075	0.22	1				0.0049387	0.015339	GO:0003007	b	4	heart morphogenesis	SFRP2; CCN1; ALDH1A2	234
Pclaf	0.00222901	0.380972	0.075	0.006	1				0.00517411	0.0158833	GO:1901701	b	4	cellular response to oxygen-containing compound	SOCS3; LPL; SPP1; ALDH1A2; IGFBP5; ADIPOQ	1112
Arid5b	0.0022496	0.616322	0.547	0.415	1				0.00524757	0.0159236	GO:0042273	b	4	ribosomal large subunit biogenesis	RPL35; RPL10	73
Kbtbd11	0.0022681	0.309429	0.075	0.006	1				0.00538838	0.0160828	GO:0034103	b	4	regulation of tissue remodeling	CST3; SPP1	74
Cald1	0.00227106	0.443998	0.83	0.692	1				0.00542184	0.0160828	GO:0061448	b	4	connective tissue development	SFRP2; CCN1; UBB	242
Rnf38	0.00230415	-0.456887	0.066	0.201	1				0.00548417	0.0164525	GO:0044445	c	4	cytosolic part	RPL35; RPL10; RPS29	243
Ppt2	0.00230782	0.301337	0.075	0.006	1				0.00561012	0.0172044	GO:0090092	b	5	regulation of transmembrane receptor protein serine/threonine kinase signaling pathway	SFRP2; CCN1; UBB	245
Best1	0.00230782	0.343352	0.075	0.006	1				0.00567521	0.0163818	GO:1900076	b	4	regulation of cellular response to insulin stimulus	LPL; SOCS3	76
Ank3	0.00232244	0.540797	0.16	0.05	1				0.00567627	0.0163818	GO:0019221	b	4	cytokine-mediated signaling pathway	TMSB4X; ADIPOQ; SOCS3; UBB; BST2	790
Vit	0.00245961	-0.430065	0.104	0.252	1				0.00570882	0.0163818	GO:0034613	b	4	cellular protein localization	APOE; TMSB4X; RPL35; RPS29; TMSB10; RPL10; UBB; ADIPOQ	1925
Frmd4b	0.00247315	0.287972	0.075	0.006	1				0.00582121	0.017559	GO:0032677	b	5	regulation of interleukin-8 production	TMSB4X; ADIPOQ	77
Pdgfd	0.00248315	0.297861	0.057	0	1				0.00596892	0.016944	GO:0014812	b	4	muscle cell migration	ADIPOQ; IGFBP5	78
Aplp2	0.00249707	0.39192	0.858	0.799	1				0.00648079	0.0182014	GO:0034097	b	4	response to cytokine	SOCS3; TMSB4X; ALDH1A2; UBB; BST2; ADIPOQ	1165
Hspa1b	0.00250432	0.512178	0.689	0.528	1				0.00654075	0.0194113	GO:0015850	b	5	organic hydroxy compound transport	APOE; SPP1; ADIPOQ	259
Rpa3	0.00262725	0.54709	0.217	0.088	1				0.00663491	0.0176931	GO:0031410	c	4	cytoplasmic vesicle	APOE; TMSB4X; HP; SELENOP; SERPING1; UBB; BST2; CST3; SERPINE2	2417
2810013P06Rik	0.00271813	0.786017	0.283	0.151	1				0.00672599	0.0185158	GO:0034645	b	4	cellular macromolecule biosynthetic process	SFRP2; APOE; CCN1; TMSB4X; EIF1; FOSB; RPL35; JUND; RPS29; RPL10; UBB; IGFBP5; SPP1; ADIPOQ	4973
Etf1	0.00281286	-0.472993	0.151	0.314	1				0.00673303	0.0185158	GO:0060291	b	4	long-term synaptic potentiation	APOE; SERPINE2	83
Trim2	0.00298135	0.385567	0.292	0.138	1				0.00678579	0.0195066	GO:0009891	b	5	positive regulation of biosynthetic process	SFRP2; APOE; CCN1; TMSB4X; FOSB; JUND; SPP1; UBB	1981
Ahsa1	0.00299522	-0.397078	0.057	0.189	1				0.00689093	0.0195066	GO:0032642	b	5	regulation of chemokine production	LPL; ADIPOQ	84
Nelfb	0.00300522	-0.384339	0.019	0.119	1				0.00689093	0.0195066	GO:0061053	b	5	somite development	SFRP2; ALDH1A2	84
Oasl2	0.00304503	0.532308	0.132	0.038	1				0.00721177	0.0193849	GO:0070542	b	4	response to fatty acid	LPL; ADIPOQ	86
Amigo2	0.00305192	0.363552	0.113	0.025	1				0.00725879	0.0193849	GO:0030258	b	4	lipid modification	APOE; ADIPOQ; SOCS3	269
Gclc	0.00307848	-0.710913	0.094	0.233	1				0.00726934	0.0193849	GO:0044271	b	4	cellular nitrogen compound biosynthetic process	SFRP2; APOE; CCN1; TMSB4X; EIF1; FOSB; RPL35; JUND; RPS29; RPL10; UBB; IGFBP5; SPP1; ADIPOQ	5014
Sat1	0.0030846	0.430981	0.689	0.509	1				0.00753928	0.0196014	GO:0033273	b	4	response to vitamin	SPP1; ALDH1A2	88
Skap2	0.0031571	-0.477271	0.075	0.214	1				0.00755864	0.0196014	GO:0090287	b	4	regulation of cellular response to growth factor stimulus	SFRP2; CCN1; UBB	273
Gpx3	0.00318253	-0.351622	0.915	0.937	1				0.00758976	0.0196014	GO:0009059	b	4	macromolecule biosynthetic process	SFRP2; APOE; CCN1; TMSB4X; EIF1; FOSB; RPL35; JUND; RPS29; RPL10; UBB; IGFBP5; SPP1; ADIPOQ	5037
Nipa1	0.00321281	0.360794	0.113	0.025	1				0.00764752	0.0196014	GO:0044265	b	4	cellular macromolecule catabolic process	APOE; RPL35; RPS29; RPL10; UBB; CST3	1206
Ccl19	0.00322553	-0.74351	0.123	0.264	1				0.00770554	0.0176127	GO:0001540	m	4	amyloid-beta binding	CST3; APOE	89
Flrt2	0.00336027	0.589353	0.217	0.094	1				0.0077805	0.0197505	GO:0010646	b	4	regulation of cell communication	SFRP2; APOE; CCN1; SOCS3; TMSB4X; BST2; SPP1; ADIPOQ; UBB; IGFBP5; SERPINE2	3445
Ptch1	0.00339269	-0.600909	0.132	0.277	1				0.00786577	0.0219288	GO:0032868	b	5	response to insulin	LPL; ADIPOQ; SOCS3	277
Fstl1	0.00342334	0.380834	0.943	0.899	1				0.00802208	0.0201698	GO:0007249	b	4	I-kappaB kinase/NF-kappaB signaling	ADIPOQ; UBB; BST2	279
Coq5	0.00343705	0.356624	0.085	0.013	1				0.00816	0.0223506	GO:0009890	b	5	negative regulation of biosynthetic process	SFRP2; APOE; FOSB; RPL10; UBB; IGFBP5; ADIPOQ	1618
Hvcn1	0.00344556	-0.427697	0.094	0.239	1				0.00826	0.0223506	GO:0001818	b	5	negative regulation of cytokine production	TMSB4X; ADIPOQ; BST2	282
Csf1	0.00346876	-0.390053	0.651	0.78	1				0.00836295	0.0208285	GO:0072594	b	4	establishment of protein localization to organelle	RPL35; RPL10; UBB; RPS29	548
Il7	0.00353935	0.525973	0.406	0.258	1				0.00891538	0.0219968	GO:0035282	b	4	segmentation	SFRP2; ALDH1A2	96
Naxd	0.00355501	-0.4442	0.094	0.239	1				0.00891538	0.0236661	GO:0060191	b	5	regulation of lipase activity	LPL; CCN1	96
Ctsl	0.00355978	-0.328253	0.849	0.899	1				0.00900342	0.0236661	GO:0010556	b	5	regulation of macromolecule biosynthetic process	SFRP2; APOE; CCN1; TMSB4X; EIF1; FOSB; JUND; RPL10; UBB; IGFBP5; SPP1; ADIPOQ	4032
Rpl39	0.00368305	0.302848	0.962	0.956	1				0.00969082	0.024995	GO:0043009	b	5	chordate embryonic development	SFRP2; SOCS3; CCN1; ALDH1A2	572
Stt3b	0.00369403	-0.500648	0.066	0.195	1				0.00978065	0.024995	GO:0008284	b	5	positive regulation of cell proliferation	SFRP2; IGFBP5; CCN1; ALDH1A2; BST2	901
Tcf12	0.00371348	-0.529725	0.123	0.264	1				0.00982828	0.0238195	GO:0051341	b	4	regulation of oxidoreductase activity	HP; APOE	101
Zfp445	0.00374527	0.454587	0.132	0.038	1				0.0099248	0.0238195	GO:0042060	b	4	wound healing	SERPING1; APOE; CCN1; SERPINE2	576
Ap1m1	0.0037642	0.319133	0.085	0.013	1				0.0099248	0.0238195	GO:0071417	b	4	cellular response to organonitrogen compound	LPL; ADIPOQ; SOCS3; IGFBP5	576
Pik3c3	0.0038214	0.315272	0.085	0.013	1
C5ar2	0.00387938	0.332421	0.085	0.013	1
Igsf8	0.00390218	-0.368358	0	0.075	1
Adar	0.00390218	-0.297823	0	0.075	1
C4b	0.00397264	-0.584475	0.566	0.692	1
Rpp30	0.00399143	0.328892	0.123	0.031	1
Shisa5	0.0040329	-0.47484	0.123	0.27	1
Ogfod3	0.00405501	0.437239	0.132	0.038	1
Rab31	0.00409795	-0.503647	0.057	0.176	1
Hmgn2	0.00413367	-0.471023	0.113	0.258	1
Tmem176b	0.00414121	-0.266777	0.981	0.981	1
Ftl1-ps1	0.00422187	0.503868	0.208	0.088	1
Senp3	0.0042353	0.280578	0.123	0.031	1
Gja1	0.00424795	0.375856	0.877	0.843	1
Ssr3	0.00427213	0.428839	0.585	0.447	1
Rpl22	0.00434611	0.361056	0.83	0.742	1
Akap13	0.00436583	-0.486403	0.094	0.233	1
Bgn	0.00438295	-0.298429	0.981	0.987	1
Mamld1	0.00438783	-0.350527	0.019	0.113	1
Dhrs1	0.00440455	0.471269	0.151	0.05	1
Hivep2	0.0044137	-0.553694	0.208	0.358	1
Rbx1	0.00442219	0.481328	0.613	0.484	1
Kitl	0.0044941	0.29385	0.962	0.937	1
Gm10578	0.0045379	-0.437155	0.019	0.113	1
Reck	0.00454292	0.422341	0.151	0.05	1
Hnrnpa2b1	0.00458251	0.372972	0.858	0.78	1
Atp5l	0.00458541	0.347722	0.802	0.673	1
Nudcd2	0.00468384	0.380752	0.217	0.094	1
Fam168a	0.00484536	0.467391	0.208	0.088	1
Rps27l	0.00489986	0.529457	0.585	0.453	1
Lifr	0.00505907	0.522606	0.594	0.497	1
Cavin1	0.00507432	0.407861	0.443	0.289	1
Carmn	0.00514932	-0.506469	0.075	0.201	1
Mfsd14b	0.00515897	0.401919	0.189	0.075	1
Rgs16	0.00522643	0.577158	0.547	0.377	1
Wdr83os	0.00525836	-0.390947	0.123	0.27	1
Rnf2	0.00529768	0.346611	0.142	0.044	1
Lrch3	0.00529768	0.3688	0.142	0.044	1
Ublcp1	0.00533541	0.416749	0.198	0.082	1
Spata7	0.00535935	0.3056	0.066	0.006	1
Klhl13	0.00536643	0.454372	0.208	0.088	1
Snhg3	0.00538877	-0.468216	0.226	0.396	1
Gm50240	0.00554461	0.268171	0.066	0.006	1
Mxi1	0.00559365	0.45875	0.321	0.176	1
Tsc22d3	0.00563614	-0.307253	0.368	0.553	1
Fgfr2	0.00563997	0.386356	0.764	0.673	1
Pcolce	0.00569137	-0.427031	0.5	0.66	1
Cd59a	0.00573564	0.282577	0.066	0.006	1
Amy1	0.00576599	0.544871	0.283	0.151	1
Farsb	0.00576994	0.250107	0.094	0.019	1
Trim32	0.00576994	0.263935	0.094	0.019	1
Eef1d	0.00580501	-0.332657	0.387	0.579	1
Taok1	0.00580694	0.466141	0.349	0.201	1
Glul	0.00581311	0.504404	0.726	0.616	1
Ncaph2	0.00582241	-0.319203	0	0.069	1
Iqsec2	0.00582241	-0.269077	0	0.069	1
Pdzrn4	0.00583703	0.408888	0.264	0.126	1
Cdk1	0.00585188	0.261571	0.047	0	1
Pxdn	0.00585188	0.284205	0.047	0	1
Bex4	0.00585188	0.250194	0.047	0	1
Creb3l1	0.00596395	-0.424894	0.038	0.138	1
Spry1	0.00602027	0.388561	0.642	0.484	1
Ankrd11	0.00605819	-0.469781	0.406	0.566	1
Sfpq	0.00611035	-0.51166	0.509	0.642	1
Rpp25l	0.00612128	0.328533	0.104	0.025	1
Prrc2a	0.00613523	-0.42481	0.17	0.321	1
Emc3	0.00623007	-0.50121	0.142	0.277	1
Prdx4	0.00623103	-0.550881	0.481	0.629	1
Rpl36al	0.00623773	0.304053	0.689	0.522	1
Adrm1	0.00624544	-0.377895	0.047	0.157	1
Hk2	0.00638661	-0.859248	0.226	0.39	1
Mrpl14	0.00645377	0.401175	0.292	0.151	1
Glis2	0.00652679	-0.434872	0.047	0.151	1
Serinc1	0.006593	-0.494212	0.368	0.516	1
Npepps	0.00659926	0.53583	0.208	0.094	1
B230118H07Rik	0.00670694	0.391503	0.198	0.088	1
Ost4	0.00671791	0.358069	0.547	0.358	1
Mbd1	0.00675462	-0.404485	0.019	0.107	1
Gm4951	0.00680816	0.549504	0.443	0.302	1
Rab5if	0.00686279	0.527691	0.434	0.296	1
Trp53inp2	0.00692644	0.306482	0.104	0.025	1
Ikbkb	0.00692644	0.31813	0.104	0.025	1
Tgfb1	0.00696742	-0.403096	0.123	0.264	1
Tsc22d4	0.00697745	-0.444779	0.17	0.327	1
Tspan12	0.00699599	0.478429	0.245	0.126	1
Rad17	0.00718589	0.280262	0.104	0.025	1
Tma7	0.00731802	0.532476	0.509	0.39	1
Arhgap5	0.00736354	0.485048	0.406	0.277	1
Eri3	0.00737571	0.484067	0.151	0.057	1
Rad50	0.0076378	0.331259	0.113	0.031	1
Adh1	0.00766138	0.508383	0.123	0.038	1
Hspa1a	0.00767374	0.549303	0.755	0.623	1
Flnb	0.00770269	0.466056	0.208	0.094	1
Eif4ebp2	0.00771576	0.254936	0.217	0.094	1
Dnajb11	0.00773166	0.328221	0.255	0.119	1
Nampt	0.00781006	0.558249	0.368	0.245	1
Slc25a17	0.00782939	-0.353582	0.113	0.258	1
Agap1	0.00793874	-0.428654	0.038	0.138	1
Snai2	0.00802946	0.481992	0.547	0.434	1
Tmem176a	0.00807611	-0.266703	0.953	0.962	1
Sh2b3	0.00809324	-0.424585	0.075	0.189	1
H3f3b	0.00809795	-0.268422	0.991	0.994	1
Zfp280b	0.00819661	0.304112	0.075	0.013	1
Tfpi	0.00821537	0.56247	0.17	0.069	1
Poglut1	0.00826535	0.374263	0.123	0.038	1
Clic1	0.00831089	-0.517189	0.264	0.415	1
H2afj	0.00844135	0.372938	0.415	0.27	1
Cln5	0.00844556	0.30915	0.123	0.038	1
Zmat5	0.00845104	0.396641	0.16	0.063	1
Lrig2	0.00856376	0.290315	0.075	0.013	1
0610010F05Rik	0.00856376	0.263561	0.075	0.013	1
Psmb8	0.00858668	-0.386877	0.311	0.465	1
Rspo2	0.00859715	0.436127	0.264	0.132	1
Irx3	0.00861908	0.402271	0.311	0.176	1
Plxna2	0.00868018	-0.500552	0.302	0.472	1
Eif2s3y	0.00868928	-0.290205	0	0.063	1
Fbxo6	0.00868938	0.255764	0.075	0.013	1
Eef1akmt2	0.00868938	0.252217	0.075	0.013	1
Abcc1	0.00877206	-0.30569	0.028	0.119	1
Zfp597	0.00885515	0.277248	0.113	0.031	1
Efemp1	0.00885594	0.536517	0.302	0.176	1
Cpox	0.00887674	0.389182	0.142	0.05	1
Abhd17c	0.00888955	-0.326195	0.019	0.101	1
Prelp	0.00892596	0.587528	0.528	0.39	1
Ndufa6	0.00895113	0.41899	0.472	0.327	1
B3gnt2	0.0089587	-0.445522	0.245	0.403	1
Tpm1	0.00897677	0.289141	0.972	0.937	1
Tipin	0.00923141	0.348542	0.142	0.05	1
Arid1b	0.00931431	-0.347561	0.028	0.119	1
Sdc1	0.00932735	-0.594408	0.349	0.472	1
Cmc2	0.00934248	0.266903	0.075	0.013	1
Kctd10	0.0093569	0.382843	0.151	0.057	1
Cxcl10	0.00940187	0.488836	0.509	0.365	1
Uap1	0.00946916	-0.564868	0.151	0.283	1
Epop	0.00949307	-0.391402	0.019	0.101	1
Ubl5	0.00950189	0.436305	0.566	0.459	1
Pdlim1	0.0095989	-0.363127	0.075	0.195	1
Plpp3	0.00971308	0.297168	0.962	0.956	1
Foxn2	0.00978715	0.332653	0.142	0.05	1
Meaf6	0.00980832	-0.338434	0.019	0.101	1
Zfp36l2	0.00989171	0.320756	0.887	0.824	1
Ppic	0.00996133	0.444722	0.528	0.396	1
Eif4a2	0.0100131	0.501527	0.726	0.616	1
Fbn2	0.0100185	0.266712	0.123	0.038	1
Slc3a2	0.0100604	-0.487526	0.255	0.403	1
Pabpc1	0.0102323	0.558492	0.708	0.654	1
Srsf3	0.0102378	0.268184	0.84	0.78	1
Rbm39	0.0102413	0.436172	0.745	0.686	1
Klhl24	0.0103191	0.546913	0.462	0.321	1
Aarsd1	0.0103296	0.378615	0.17	0.069	1
Fmod	0.0103481	-0.484889	0.009	0.082	1
Samd4b	0.0105522	0.435339	0.217	0.107	1
Prkca	0.0106277	-0.417504	0.057	0.157	1
Gnl3l	0.0107318	-0.302314	0.009	0.082	1
Cdh11	0.010746	0.340957	0.915	0.843	1
Hic1	0.010775	0.292043	0.085	0.019	1
Hacd1	0.010779	0.317216	0.198	0.088	1
Atg5	0.0108892	0.32349	0.16	0.063	1
Csrnp1	0.0108959	-0.314749	0.226	0.384	1
Rac1	0.0109338	0.430429	0.462	0.333	1
Nfia	0.0109488	0.368291	0.472	0.296	1
Sulf1	0.0110081	-0.541233	0.226	0.358	1
Eif2ak2	0.0110644	0.333992	0.151	0.057	1
Psap	0.0111451	-0.347392	0.679	0.774	1
Ggnbp2	0.0113307	-0.413711	0.179	0.321	1
Susd2	0.0115309	-0.409417	0.113	0.239	1
Cry2	0.0119023	-0.31311	0.066	0.176	1
Wif1	0.0119804	-0.488275	0.208	0.346	1
Gm47551	0.0120108	0.264682	0.057	0.006	1
Atp6v1e1	0.0120804	-0.434188	0.17	0.314	1
Tjap1	0.0121036	0.372165	0.094	0.025	1
Setd5	0.0121995	0.329352	0.217	0.101	1
Foxc1	0.0123135	0.329478	0.811	0.673	1
Gm12216	0.0123831	0.482918	0.311	0.189	1
Dvl2	0.012396	0.279076	0.094	0.025	1
Ints8	0.0124176	0.316581	0.057	0.006	1
Reep5	0.0124563	-0.475054	0.274	0.421	1
Dpysl2	0.0126838	-0.381938	0.104	0.22	1
Hlx	0.0126945	0.31401	0.094	0.025	1
Cebpb	0.0128898	-0.43635	0.906	0.918	1
Txnip	0.0129123	0.539412	0.538	0.421	1
Fzd1	0.0129328	0.444359	0.415	0.283	1
Col8a1	0.0129718	0.67643	0.698	0.579	1
Spon1	0.0131714	0.3903	0.358	0.226	1
Htra1	0.013473	-0.419777	0.349	0.484	1
Selenos	0.0134829	0.4488	0.566	0.421	1
Ssbp2	0.0135322	-0.473236	0.094	0.201	1
Car1	0.0135359	0.379409	0.208	0.094	1
Tbc1d23	0.0136287	0.293236	0.094	0.025	1
Kat6a	0.0138958	0.354727	0.264	0.145	1
Rmdn1	0.0139534	0.265338	0.094	0.025	1
Ccdc107	0.0139724	-0.343408	0.057	0.157	1
Hmgcll1	0.0141648	-0.339404	0.075	0.182	1
Zmynd8	0.0142034	0.471119	0.17	0.075	1
Sft2d1	0.0143212	0.493323	0.17	0.075	1
Myo1c	0.0143281	-0.389167	0.085	0.201	1
Rnf34	0.0143645	-0.289144	0.009	0.075	1
Atp6v1a	0.0144345	0.371455	0.236	0.126	1
Cactin	0.0144531	0.303436	0.094	0.025	1
Atf7	0.014553	-0.262774	0.057	0.157	1
Amotl1	0.014622	0.511324	0.217	0.107	1
Tmem19	0.0146822	-0.362525	0.038	0.126	1
Akr1c14	0.0146881	0.360228	0.113	0.038	1
Npr3	0.0147168	-0.270013	0.009	0.075	1
Fam13c	0.014795	0.289863	0.094	0.025	1
Prkag1	0.0149137	0.361676	0.123	0.044	1
Tuba1b	0.0149981	0.381918	0.585	0.428	1
Isoc1	0.0152251	0.315518	0.142	0.057	1
Amotl2	0.0152765	0.335714	0.689	0.56	1
Pih1d1	0.015309	-0.2844	0.019	0.094	1
Mid1	0.0153612	0.3665	0.123	0.044	1
Fgd6	0.0155063	0.393079	0.217	0.113	1
Amot	0.0156519	0.446485	0.151	0.063	1
Elmo1	0.0157116	0.349556	0.104	0.031	1
Rrs1	0.0158835	0.294583	0.104	0.031	1
Prdm16	0.0160106	-0.255261	0.009	0.075	1
Dkc1	0.0162321	0.263075	0.104	0.031	1
Ifi44	0.0162848	0.373086	0.113	0.038	1
Zfand5	0.0163274	-0.299788	0.755	0.862	1
Marcksl1	0.0163359	-0.465516	0.5	0.61	1
Gm45716	0.0164159	0.398068	0.217	0.113	1
A930037H05Rik	0.0164514	0.310837	0.123	0.044	1
Ireb2	0.0169262	0.334811	0.132	0.05	1
Rpl23a	0.0171143	0.261473	0.755	0.704	1
Tmem184c	0.0171301	-0.380756	0.038	0.119	1
Cldnd1	0.0172504	-0.509483	0.142	0.264	1
Mid2	0.0172712	-0.297316	0.028	0.107	1
Adamts9	0.0172869	0.392899	0.425	0.277	1
Cavin2	0.0173143	0.395167	0.113	0.038	1
Chordc1	0.0174197	0.354931	0.17	0.075	1
Fxn	0.0174309	0.304788	0.066	0.013	1
Srp72	0.0175044	-0.338717	0.085	0.195	1
Prpf38a	0.0175776	0.347831	0.142	0.057	1
Slc23a2	0.017609	0.350387	0.123	0.044	1
Litaf	0.0177124	0.362836	0.311	0.182	1
Rbm8a	0.0178692	0.342597	0.387	0.258	1
Mtss2	0.0179071	0.437051	0.198	0.101	1
Cask	0.0180525	0.293044	0.142	0.057	1
Snrpg	0.018094	0.367248	0.557	0.409	1
Emp2	0.0181731	-0.34327	0.34	0.509	1
Unkl	0.0181841	0.281611	0.066	0.013	1
Nap1l4	0.0181917	0.485143	0.226	0.126	1
Pdgfrb	0.0183565	-0.486025	0.642	0.704	1
H2-Q4	0.0183766	-0.38702	0.274	0.409	1
Lyrm2	0.0184472	0.311818	0.16	0.069	1
Rab21	0.0186698	-0.397198	0.179	0.308	1
Thumpd1	0.0187019	0.26417	0.066	0.013	1
Rasa2	0.0188691	0.276551	0.142	0.057	1
Eif3h	0.019059	-0.317079	0.198	0.327	1
Adamtsl3	0.0191787	0.343514	0.17	0.075	1
Hdac6	0.0192325	0.266045	0.066	0.013	1
Cish	0.0192749	0.388135	0.245	0.138	1
Trmt11	0.0194122	-0.25957	0	0.05	1
Nmrk1	0.0194122	-0.264879	0	0.05	1
Tgfb2	0.0194382	0.367559	0.132	0.05	1
Lancl1	0.0194393	-0.423809	0.038	0.119	1
Dpm1	0.0194625	-0.427751	0.179	0.314	1
Nans	0.0195027	0.290727	0.066	0.013	1
Wdr26	0.0198156	0.462488	0.387	0.277	1
Eif2s2	0.0199794	0.332418	0.585	0.453	1
Vps36	0.0199999	0.464001	0.226	0.126	1
Nfkbia	0.0200176	-0.36094	0.934	0.931	1
Snx2	0.0202707	0.445905	0.226	0.126	1
Ddhd2	0.0204206	0.308929	0.142	0.057	1
Atf5	0.0204757	-0.425985	0.104	0.208	1
Msrb1	0.0204871	-0.282605	0.075	0.182	1
Pgs1	0.0205612	0.417914	0.198	0.101	1
Col4a1	0.0205665	0.370355	0.764	0.73	1
Frmd4a	0.0207303	0.309792	0.349	0.214	1
Dnajb1	0.0207671	0.43526	0.887	0.849	1
Adamts5	0.0209008	0.659223	0.264	0.164	1
Pten	0.0209412	-0.379955	0.5	0.635	1
Ldb2	0.0209692	-0.308793	0.019	0.088	1
Igfbp4	0.0210181	-0.261207	0.991	0.987	1
Mtch2	0.0212669	0.299782	0.208	0.107	1
Fam174a	0.021344	0.481968	0.179	0.088	1
Sem1	0.0216942	0.305581	0.736	0.667	1
Rasgrp2	0.0218431	-0.403112	0.189	0.308	1
Socs1	0.0218707	0.631717	0.415	0.296	1
Mpc2	0.0222275	0.335192	0.519	0.39	1
Fbxo31	0.0223593	0.285911	0.075	0.019	1
Nmral1	0.0223593	0.279886	0.075	0.019	1
Sec22b	0.0223819	0.254209	0.292	0.176	1
Hibadh	0.0224682	-0.40541	0.066	0.157	1
Lpp	0.0226493	0.421663	0.613	0.56	1
Hcfc1	0.0226656	0.379977	0.179	0.088	1
Trim8	0.0227127	0.313451	0.34	0.22	1
Cep19	0.0227602	-0.251837	0.009	0.069	1
Ssbp3	0.0229855	0.31053	0.236	0.126	1
Ripk3	0.0231118	-0.438003	0.028	0.101	1
Sephs1	0.0232073	0.27336	0.075	0.019	1
Mrpl3	0.0232085	-0.297775	0.038	0.119	1
Gas5	0.0233168	0.25151	0.858	0.843	1
Tmbim1	0.0234685	-0.36218	0.057	0.145	1
Nr4a2	0.0237729	-0.339804	0.179	0.302	1
Pdha1	0.0238138	-0.257772	0.132	0.264	1
Crim1	0.0238576	0.381899	0.453	0.302	1
Sap18	0.0241018	-0.401157	0.217	0.333	1
Tnfaip2	0.02414	-0.558783	0.226	0.352	1
Fam120a	0.0244814	0.36365	0.264	0.157	1
Bola1	0.0245325	0.409785	0.142	0.063	1
Pfkfb3	0.0245501	0.462638	0.236	0.138	1
Bmx	0.0246826	0.270549	0.075	0.019	1
Fam135a	0.0247055	-0.316113	0.028	0.101	1
Tmub2	0.0247055	-0.295667	0.028	0.101	1
Npc2	0.0247692	-0.305018	0.783	0.818	1
Rnf14	0.0249464	0.394409	0.142	0.063	1
Ext2	0.0249913	0.35949	0.311	0.201	1
Pcdh10	0.0254172	-0.582411	0.028	0.101	1
Hmox1	0.0256251	-0.634103	0.33	0.453	1
Pum1	0.0258056	0.533844	0.387	0.277	1
Col1a1	0.0258233	0.712383	0.349	0.245	1
Opa1	0.0259014	-0.266231	0.028	0.101	1
Tmem39a	0.0259616	0.302599	0.151	0.069	1
Tnpo2	0.0263712	0.251777	0.085	0.025	1
Adgrl2	0.0264696	0.509813	0.387	0.277	1
Znhit2	0.0266689	0.303475	0.085	0.025	1
Mitd1	0.0266979	0.433013	0.16	0.075	1
Adrb2	0.0268325	0.510686	0.311	0.208	1
Wtap	0.0268647	0.377977	0.245	0.138	1
Cpsf2	0.0270362	0.313167	0.123	0.05	1
Trappc8	0.0271072	0.291501	0.142	0.063	1
Acsl5	0.0271143	0.336746	0.16	0.075	1
Ly6e	0.027316	-0.45073	0.292	0.428	1
Sh2d3c	0.027332	0.386023	0.142	0.063	1
Tle5	0.0273553	0.262845	0.425	0.277	1
Tcn2	0.0275625	-0.330931	0.236	0.377	1
Cdpf1	0.0275795	0.255849	0.085	0.025	1
Tpi1	0.0276047	-0.291469	0.179	0.308	1
Pspc1	0.0276363	0.439873	0.245	0.145	1
Dcun1d4	0.0278074	0.281904	0.047	0.006	1
Wdr36	0.0278074	0.259461	0.047	0.006	1
Alg11	0.0278129	0.294876	0.094	0.031	1
Usp38	0.0278129	0.317568	0.094	0.031	1
Reps1	0.0278129	0.321793	0.094	0.031	1
Slc22a17	0.028108	0.29899	0.104	0.038	1
Agpat5	0.0281515	0.427536	0.302	0.189	1
Hspb1	0.028248	0.460237	0.698	0.579	1
Gm17473	0.028261	0.252373	0.047	0.006	1
Hoxc11	0.028385	0.354123	0.104	0.038	1
Fbxl7	0.0283934	-0.371605	0.085	0.182	1
Rccd1	0.0286644	0.312407	0.104	0.038	1
Spry2	0.0286656	0.474193	0.189	0.101	1
Usp5	0.0286944	0.282512	0.094	0.031	1
Rars	0.0286944	0.256701	0.094	0.031	1
Fzd7	0.0288906	0.299702	0.226	0.126	1
Cggbp1	0.0289236	0.348546	0.387	0.258	1
Ncoa7	0.0292173	0.455908	0.255	0.151	1
Vcan	0.029277	-0.319615	0.038	0.113	1
Rev1	0.0292954	0.292994	0.094	0.031	1
Dot1l	0.0295168	0.29786	0.104	0.038	1
Mgat4b	0.0297879	-0.326134	0.038	0.113	1
Tbcc	0.0298057	0.305963	0.104	0.038	1
Chd4	0.0298618	-0.350125	0.453	0.56	1
Rnf20	0.0299071	-0.271725	0.019	0.082	1
Ubtd2	0.0299071	-0.258098	0.019	0.082	1
Exoc3	0.0299548	0.261283	0.151	0.069	1
Cuta	0.0300646	-0.377231	0.151	0.27	1
Hnrnpa0	0.0301172	-0.312883	0.406	0.535	1
Rbbp6	0.0301774	-0.354916	0.472	0.579	1
Trarg1	0.0303066	-0.313879	0.038	0.113	1
Pfkfb4	0.0305298	-0.286204	0.019	0.082	1
Mzt2	0.0307259	0.347949	0.217	0.119	1
Tor1aip2	0.0308366	0.323194	0.358	0.239	1
Cfap20	0.0309059	0.333301	0.255	0.145	1
Mat2b	0.0310175	0.353879	0.321	0.208	1
Bccip	0.0311026	0.258428	0.198	0.101	1
Fcgrt	0.0311526	-0.318805	0.462	0.597	1
Tmpo	0.0311535	0.291296	0.151	0.069	1
Zfp326	0.0315663	0.368485	0.226	0.132	1
Tnfaip6	0.0315955	0.527581	0.358	0.233	1
Mrpl38	0.0316455	0.637153	0.292	0.195	1
Dpy30	0.0317609	0.317772	0.208	0.113	1
Casp6	0.0318717	0.29357	0.132	0.057	1
Pfdn2	0.0322615	0.314862	0.292	0.176	1
Prg4	0.0324595	-0.337933	0.038	0.113	1
Wdr13	0.0327375	-0.36008	0.038	0.113	1
Nckap1	0.0327468	-0.298855	0.142	0.252	1
Ist1	0.0329451	0.357249	0.198	0.107	1
Gns	0.0332351	-0.282927	0.226	0.358	1
Ptp4a2	0.0335789	0.389889	0.481	0.377	1
Arf6	0.0337464	-0.349408	0.113	0.22	1
Zfand6	0.0337521	0.311743	0.264	0.157	1
Ltbp1	0.0338608	-0.391929	0.368	0.491	1
Rps6ka3	0.0339092	-0.303438	0.028	0.094	1
Tspan31	0.0340291	-0.310854	0.151	0.277	1
Mrpl4	0.0340915	0.435175	0.16	0.082	1
Ptbp3	0.0341388	0.417214	0.472	0.346	1
Angpt2	0.0343566	0.290342	0.132	0.057	1
Wdr1	0.0343985	0.339092	0.217	0.126	1
Cd164	0.0344175	0.30862	0.387	0.264	1
Dnlz	0.0345783	0.323978	0.16	0.075	1
1810058I24Rik	0.0346475	0.275564	0.34	0.226	1
Smarcd3	0.034742	-0.268487	0.038	0.113	1
Znrf2	0.0347546	-0.283186	0.057	0.138	1
Pdcd10	0.0347615	0.344145	0.274	0.17	1
Mark1	0.0355582	0.270225	0.264	0.157	1
Cdc37	0.0357585	0.413222	0.302	0.201	1
Taf1d	0.0357974	-0.297862	0.358	0.497	1
Bmper	0.0363663	-0.290654	0.057	0.138	1
Scara3	0.0363715	0.259149	0.377	0.252	1
Gorasp2	0.0365642	-0.304776	0.085	0.176	1
Lsmem1	0.036641	-0.44115	0.057	0.138	1
Gde1	0.0366485	-0.350009	0.057	0.132	1
Serinc3	0.0367916	0.307336	0.717	0.642	1
Tfdp1	0.0368527	-0.299335	0.028	0.094	1
Pja1	0.0369044	-0.273245	0.179	0.296	1
Tnfrsf19	0.037102	-0.406649	0.236	0.358	1
Hbb-bt	0.037284	0.48726	0.377	0.264	1
Pom121	0.0373056	0.357651	0.255	0.157	1
Plbd2	0.0373209	-0.319997	0.104	0.201	1
Tcf4	0.0374181	0.350042	0.575	0.434	1
Akap8	0.0375175	0.34925	0.236	0.138	1
St7	0.0375356	-0.298111	0.028	0.094	1
Sh3bgrl3	0.0375736	0.404127	0.236	0.145	1
Efr3a	0.0375736	0.416735	0.236	0.145	1
Ctsz	0.0377201	-0.301276	0.509	0.629	1
Myo10	0.0377267	-0.367154	0.208	0.327	1
Cntln	0.0378811	-0.357197	0.028	0.094	1
Zranb2	0.0383135	0.373999	0.236	0.138	1
Rwdd1	0.0384581	0.298721	0.292	0.189	1
Arf1	0.0386561	0.32661	0.519	0.396	1
F830016B08Rik	0.0387517	0.339563	0.264	0.157	1
Tiprl	0.0391659	0.336906	0.179	0.094	1
Kdelr2	0.0392024	0.413302	0.472	0.371	1
Vasn	0.0392162	-0.42088	0.557	0.673	1
Rhoq	0.0392841	-0.318857	0.113	0.214	1
Acsl3	0.0392901	-0.265397	0.028	0.094	1
Gm2a	0.0395139	-0.424305	0.198	0.302	1
Csad	0.0395182	-0.251325	0.104	0.208	1
H1f0	0.0397586	0.252425	0.198	0.107	1
Tmem30b	0.0397802	0.288199	0.057	0.013	1
Ssu72	0.0400796	0.349363	0.217	0.126	1
Dnajc10	0.0402722	-0.291754	0.132	0.233	1
Fgfr3	0.040333	0.270967	0.123	0.05	1
Tm9sf1	0.040333	0.25426	0.123	0.05	1
Tnfrsf1a	0.0404159	-0.354464	0.368	0.509	1
Fam98c	0.0404553	-0.269109	0.019	0.075	1
Ifi203	0.0405037	-0.385709	0.038	0.107	1
Kctd12	0.0407439	0.311607	0.745	0.748	1
Tbck	0.0408697	-0.279841	0.019	0.075	1
Smarcd2	0.0408697	-0.267364	0.019	0.075	1
Phf21a	0.0410346	-0.302407	0.066	0.151	1
Nedd9	0.0412124	0.35008	0.368	0.258	1
2610001J05Rik	0.0415056	0.354173	0.245	0.151	1
Xaf1	0.0416536	0.30378	0.189	0.101	1
Ralbp1	0.0418739	0.315182	0.34	0.22	1
Sqstm1	0.0419699	-0.295137	0.377	0.522	1
Nid2	0.0419777	0.314663	0.17	0.088	1
Sdf2	0.0422293	0.376474	0.245	0.151	1
Mycbp	0.0422437	-0.262299	0.038	0.107	1
Fam160b1	0.0423338	0.323284	0.142	0.069	1
Per1	0.0423802	0.31208	0.16	0.082	1
Pid1	0.0425428	-0.447605	0.142	0.239	1
Gpr176	0.0425636	-0.260862	0.019	0.075	1
Snx3	0.0427277	-0.348399	0.226	0.34	1
Ddx3x	0.0427974	0.399425	0.774	0.648	1
Cbln1	0.0429969	-0.551358	0.075	0.157	1
Zfp451	0.0432958	-0.325701	0.066	0.145	1
Rp2	0.043441	0.251566	0.066	0.019	1
Eci2	0.0436047	0.355161	0.16	0.082	1
Adgra3	0.0436387	0.315525	0.142	0.069	1
Fbln5	0.0436608	0.263756	0.887	0.849	1
Npm1	0.0437291	0.251251	0.83	0.799	1
Akap11	0.0437807	0.36917	0.132	0.063	1
Kdm6a	0.0439059	0.28458	0.189	0.101	1
Ccser2	0.0439456	0.382144	0.396	0.283	1
Sf3b6	0.0442	-0.330078	0.255	0.384	1
Txnrd1	0.0442554	-0.42576	0.292	0.396	1
Hacd3	0.0444806	0.321223	0.066	0.019	1
Tgfb3	0.0444848	0.362765	0.189	0.101	1
Gtf2f1	0.0444848	-0.282536	0.085	0.17	1
Rab34	0.0445254	0.316725	0.245	0.145	1
Cdh2	0.044531	-0.333806	0.594	0.66	1
Rexo2	0.0446398	0.31164	0.34	0.226	1
Peli1	0.044666	-0.518733	0.264	0.352	1
Tmem123	0.0447551	0.354006	0.151	0.075	1
Klf4	0.0447987	-0.356286	0.736	0.755	1
Tbrg1	0.0448045	0.30963	0.349	0.245	1
Arl1	0.044847	-0.253858	0.283	0.421	1
Saraf	0.0449351	-0.357164	0.377	0.497	1
Wiz	0.0450082	0.270333	0.066	0.019	1
Itga11	0.0451772	0.310386	0.16	0.082	1
Hnrnpul1	0.0455887	0.350438	0.208	0.119	1
Blcap	0.0456708	-0.267539	0.019	0.075	1
Pank3	0.0457296	0.354679	0.208	0.119	1
Ccbe1	0.045737	-0.448606	0.179	0.27	1
Adprh	0.0457946	-0.29956	0.113	0.208	1
Clec11a	0.0465493	0.42176	0.17	0.088	1
Srpr	0.0467127	-0.340839	0.217	0.327	1
Wwtr1	0.0468047	-0.559564	0.113	0.201	1
Phlda3	0.0472237	-0.409399	0.151	0.239	1
Emb	0.0472828	0.275424	0.547	0.396	1
Gbf1	0.04729	-0.262918	0.057	0.132	1
Adgre5	0.0474317	-0.370288	0.094	0.176	1
Cope	0.0475629	-0.260045	0.198	0.314	1
Pitpna	0.0477849	-0.259248	0.085	0.17	1
Jak2	0.047785	-0.341364	0.085	0.17	1
Bmp2	0.0478695	0.409999	0.245	0.151	1
Man2a1	0.0478749	0.377063	0.264	0.164	1
Azin1	0.0480302	-0.360869	0.491	0.579	1
mt-Nd4l	0.0480594	-0.360581	0.519	0.635	1
Sys1	0.0482173	0.367634	0.302	0.201	1
Ifi47	0.0482462	0.383734	0.217	0.126	1
Dcaf12	0.0482836	0.318854	0.104	0.044	1
Zhx3	0.0482859	-0.271954	0.009	0.057	1
Tmed8	0.0488294	-0.277166	0.038	0.101	1
Hsdl2	0.0490972	0.281449	0.123	0.057	1
Myo9a	0.0491472	-0.268061	0.066	0.145	1
Arhgap31	0.0492086	-0.345954	0.142	0.233	1
Tnrc6b	0.0492968	0.36012	0.425	0.333	1
Sfrp4	0.0493021	-0.373612	0.717	0.755	1
Psma2	0.0494432	0.351879	0.434	0.314	1
Fbn1	0.0494725	0.427891	0.689	0.642	1
Zfhx4	0.0495497	0.396794	0.575	0.491	1
Dtymk	0.0495696	0.328304	0.142	0.069	1
Srrt	0.0496366	0.338023	0.179	0.101	1
Phactr2	0.0496381	0.279178	0.321	0.214	1
Rbm3	0.0499484	-0.293452	0.538	0.698	1
Gbp3	0.0500704	0.255619	0.113	0.05	1
Hspd1	0.0501683	0.411529	0.415	0.321	1
Nr1d1	0.0503126	0.33071	0.358	0.239	1
Rpl39l	0.0504325	-0.292402	0.066	0.138	1
Eif3e	0.0504543	0.333544	0.509	0.396	1
Tmem62	0.0505822	0.268339	0.075	0.025	1
Il3ra	0.0506114	-0.336965	0.113	0.208	1
Naa50	0.0507045	0.298342	0.264	0.17	1
Tmem203	0.0509124	0.265899	0.113	0.05	1
Stx17	0.0509124	0.306308	0.113	0.05	1
Naa35	0.050943	0.335287	0.179	0.101	1
Parp4	0.0510379	-0.259341	0.028	0.088	1
Acat2	0.0511206	0.316612	0.075	0.025	1
Eid1	0.0511925	0.30962	0.491	0.377	1
0610012G03Rik	0.0512181	0.332914	0.226	0.138	1
Casp8ap2	0.0513423	0.331803	0.104	0.044	1
Clec2d	0.0513928	0.288833	0.575	0.472	1
Hcar2	0.0514083	0.284171	0.189	0.107	1
Fam91a1	0.051533	0.316033	0.17	0.088	1
Twf1	0.051734	0.407937	0.189	0.107	1
Lgals1	0.0519238	0.372848	0.528	0.447	1
Ctnna1	0.0521613	0.352058	0.406	0.296	1
Syne2	0.0522805	-0.264009	0.085	0.17	1
Gm43259	0.052332	0.355465	0.123	0.057	1
Gnb2	0.0525493	-0.329531	0.434	0.541	1
Fst	0.0525615	0.303026	0.67	0.566	1
Snx4	0.0526025	0.343314	0.17	0.094	1
Psmd11	0.0526126	0.32772	0.208	0.119	1
Snrnp48	0.0526155	0.267055	0.274	0.17	1
Nop14	0.0528674	0.330242	0.094	0.038	1
Ptpn1	0.0528847	-0.343718	0.396	0.491	1
Grb14	0.0529306	0.311966	0.208	0.119	1
Vps4b	0.0529514	0.343882	0.17	0.094	1
Slc39a14	0.0529564	-0.373927	0.085	0.164	1
Timm23	0.0533885	0.318731	0.189	0.107	1
Las1l	0.0535097	-0.313175	0.038	0.101	1
Tubb4b	0.0535143	-0.368765	0.472	0.597	1
S1pr3	0.0535822	0.37757	0.632	0.56	1
Klf6	0.0535996	0.392847	0.84	0.83	1
Ppwd1	0.0536251	0.363938	0.104	0.044	1
Helz	0.0536914	0.274539	0.217	0.126	1
Igfbp3	0.0537187	0.304992	0.443	0.327	1
Cog3	0.053885	0.251193	0.075	0.025	1
Ints3	0.053953	0.290601	0.113	0.05	1
Utp14b	0.0539532	-0.384191	0.038	0.101	1
Impa1	0.054035	-0.343575	0.047	0.113	1
Atxn2	0.0542139	0.398587	0.255	0.164	1
Hif1a	0.0542616	0.270269	0.349	0.233	1
Chrdl1	0.0543786	0.278294	0.821	0.836	1
Dkk3	0.0545487	0.334774	0.085	0.031	1
Rhobtb3	0.0545616	0.259718	0.104	0.044	1
Smap1	0.054676	0.324939	0.415	0.289	1
Zfp871	0.0549687	0.302323	0.217	0.126	1
Zcchc17	0.0552213	0.367839	0.16	0.088	1
Leprotl1	0.0556441	0.285784	0.245	0.151	1
Eef2	0.0556672	-0.301393	0.632	0.704	1
Rtn4	0.0558029	0.309025	0.557	0.447	1
Gdf10	0.0561822	0.288279	0.123	0.057	1
Camkk2	0.0562168	0.307473	0.113	0.05	1
Ppp6r1	0.0562168	-0.27703	0.038	0.101	1
Emp1	0.0563349	-0.366822	0.585	0.692	1
Tram2	0.0563576	0.304804	0.094	0.038	1
Kmt5a	0.0566242	0.26371	0.123	0.057	1
Smim19	0.0566789	-0.268116	0.038	0.101	1
Birc5	0.0566789	0.288893	0.113	0.05	1
Asb4	0.0567731	0.459761	0.075	0.025	1
Mafb	0.0569303	0.408721	0.736	0.648	1
Gpr107	0.0571442	-0.322222	0.038	0.101	1
Mcmbp	0.0571442	-0.352311	0.038	0.101	1
Ifit1	0.057183	0.515664	0.179	0.101	1
Parp1	0.0573893	0.287971	0.094	0.038	1
Haghl	0.057512	-0.274309	0.019	0.069	1
Tns1	0.0581403	-0.329304	0.132	0.226	1
Prdm2	0.058508	-0.262077	0.123	0.22	1
Pgk1	0.0586035	-0.276266	0.094	0.176	1
Dnajb12	0.0586702	-0.277872	0.019	0.069	1
Erh	0.0587979	-0.253548	0.047	0.113	1
Ramac	0.0590504	0.428512	0.16	0.088	1
Chpt1	0.0590535	-0.287806	0.104	0.195	1
Ilrun	0.0590817	-0.309008	0.057	0.126	1
Ankrd13c	0.059423	0.371123	0.198	0.113	1
Uxs1	0.0595088	-0.250561	0.057	0.126	1
Snd1	0.0595088	-0.314406	0.057	0.126	1
Col5a1	0.0596935	0.354865	0.264	0.176	1
Ostc	0.059844	0.438655	0.406	0.314	1
2021-09-07	0.0601387	0.318641	0.547	0.447	1
Sdk2	0.0603442	0.297888	0.17	0.094	1
Mir99ahg	0.0603442	0.372924	0.17	0.094	1
Med13l	0.0615745	0.292075	0.491	0.39	1
Sod3	0.0616799	0.251955	0.123	0.057	1
Sil1	0.0620292	0.26513	0.104	0.044	1
Ociad1	0.0623224	-0.312676	0.104	0.189	1
Selenom	0.063157	-0.256507	0.509	0.623	1
Irgm1	0.0631597	0.457662	0.283	0.195	1
Eif4b	0.0632513	-0.312273	0.085	0.164	1
Fopnl	0.0633607	-0.261719	0.066	0.138	1
Tnfaip3	0.0634167	-0.396879	0.094	0.176	1
Tmem131	0.0638001	-0.259546	0.094	0.176	1
Cped1	0.064151	0.409863	0.321	0.233	1
Zswim8	0.0644305	-0.282947	0.104	0.195	1
Gnb4	0.0649902	-0.32313	0.104	0.182	1
Gm26532	0.0657623	-0.274589	0.283	0.39	1
Tbca	0.0658776	0.282576	0.481	0.365	1
Slc1a5	0.0660215	-0.440533	0.462	0.566	1
Nop58	0.0661269	0.434096	0.396	0.308	1
Gm17056	0.0662284	-0.450497	0.189	0.289	1
Penk	0.0663348	-0.30572	0	0.031	1
Pcnp	0.0663876	0.286934	0.34	0.239	1
Nfkbib	0.0664287	-0.290484	0.066	0.138	1
Phf14	0.0664796	0.277187	0.179	0.101	1
Sod2	0.0665133	0.316136	0.632	0.528	1
Mrps34	0.066614	-0.297701	0.075	0.151	1
Abhd17a	0.067315	0.355051	0.198	0.119	1
Myadm	0.0678639	0.375795	0.292	0.201	1
Cox16	0.0679565	0.278862	0.33	0.233	1
Id1	0.0681481	-0.765818	0.425	0.497	1
Scamp2	0.0682745	0.334884	0.142	0.075	1
Six4	0.0683501	0.356832	0.179	0.107	1
Notch3	0.0684392	-0.427358	0.292	0.377	1
H6pd	0.0697022	0.296819	0.142	0.075	1
Ltbr	0.0697645	0.339491	0.217	0.138	1
Ndufs1	0.0700836	0.331213	0.151	0.082	1
Fam107b	0.070224	-0.423445	0.047	0.107	1
Sntb2	0.0704071	0.317698	0.189	0.113	1
Dlc1	0.0704506	0.477327	0.651	0.61	1
Zfp950	0.0705023	0.265866	0.16	0.088	1
Il34	0.0710178	-0.267675	0.377	0.497	1
AW549877	0.0711543	0.315907	0.142	0.075	1
Smim4	0.0712066	0.278419	0.189	0.107	1
Prrc2b	0.071562	0.399124	0.274	0.189	1
Lsm4	0.0716638	0.287528	0.217	0.132	1
Nme1	0.0717663	0.285477	0.302	0.208	1
Nudt9	0.0721361	0.30089	0.142	0.075	1
Trim56	0.0722114	0.281118	0.151	0.082	1
Lemd2	0.0722565	0.269118	0.226	0.145	1
Tgif1	0.072506	-0.433824	0.123	0.201	1
Mindy3	0.072778	-0.262444	0.038	0.094	1
Mxd4	0.073202	-0.250299	0.425	0.547	1
Ccl7	0.0732431	0.448944	0.321	0.233	1
Hspa13	0.0733835	0.292113	0.283	0.189	1
Armc1	0.0735852	0.304735	0.123	0.063	1
Ptprg	0.073772	-0.266054	0.132	0.22	1
Naf1	0.0739529	-0.323753	0.038	0.094	1
Mff	0.0739903	-0.328019	0.151	0.239	1
Sltm	0.0741628	0.25424	0.236	0.151	1
Ndufa7	0.0741646	0.345682	0.585	0.522	1
Smim11	0.0745395	0.379472	0.349	0.252	1
Bmp1	0.0748934	-0.372386	0.264	0.365	1
Calm3	0.0749291	-0.293585	0.16	0.258	1
Msi2	0.0749417	-0.298477	0.075	0.145	1
Tmem29	0.0751482	0.279844	0.142	0.075	1
Isca2	0.0755635	0.297949	0.198	0.119	1
Arl3	0.0758591	-0.281478	0.142	0.239	1
Naga	0.0759045	0.311245	0.16	0.088	1
Frmd6	0.0760246	0.332957	0.377	0.289	1
Txn1	0.0762354	-0.268168	0.594	0.73	1
Sec31a	0.0764672	0.288213	0.255	0.17	1
Atp5md	0.0764945	0.376183	0.472	0.428	1
Pura	0.0764946	0.298899	0.434	0.327	1
St6galnac6	0.0766442	0.294011	0.179	0.107	1
Exoc6b	0.0766923	0.286502	0.142	0.075	1
Gabarapl2	0.0767783	0.332675	0.425	0.358	1
Rcbtb2	0.0775633	0.266794	0.179	0.107	1
Ctif	0.077571	-0.270688	0.038	0.094	1
Zfp395	0.0776134	-0.289586	0.066	0.132	1
Nfatc3	0.0776353	0.334969	0.151	0.082	1
Ripk1	0.0778332	0.306015	0.33	0.245	1
Dut	0.0778364	0.344918	0.217	0.132	1
Eci1	0.0780424	0.263084	0.113	0.057	1
Cdkn1c	0.0785704	0.298779	0.387	0.27	1
Lpar1	0.0789287	0.31434	0.189	0.113	1
Mc5r	0.0795234	0.314041	0.132	0.069	1
Mme	0.0795253	0.298429	0.745	0.679	1
Sord	0.0797174	0.380694	0.123	0.063	1
Magt1	0.079765	0.344646	0.245	0.164	1
Arhgef12	0.0799861	0.29924	0.311	0.214	1
1110038F14Rik	0.0799871	0.268875	0.198	0.119	1
Ube2q2	0.0804426	-0.306358	0.132	0.214	1
Coa6	0.0806364	0.278708	0.132	0.069	1
Sik1	0.080784	-0.355336	0.16	0.252	1
Map7d1	0.0808223	-0.296281	0.208	0.314	1
Plxnd1	0.0814316	-0.296864	0.17	0.264	1
Tomm22	0.081685	0.344505	0.302	0.214	1
Babam2	0.0817619	-0.289218	0.057	0.119	1
Ncoa4	0.0817848	0.275123	0.151	0.082	1
Il17rc	0.0826389	0.283011	0.123	0.063	1
Thsd7a	0.0829292	-0.278076	0.198	0.296	1
Enpp2	0.0830292	-0.398408	0.113	0.189	1
H2-T23	0.0831181	-0.38629	0.236	0.321	1
Polr1d	0.083142	-0.38839	0.368	0.453	1
Bod1l	0.0834742	0.29549	0.132	0.069	1
Kdm1a	0.083595	0.33195	0.16	0.094	1
Fgf21	0.0836533	0.323536	0.019	0	1
Has2	0.0836533	0.331724	0.019	0	1
Actg1	0.0836581	-0.273855	0.849	0.874	1
Uimc1	0.0844331	0.274418	0.123	0.063	1
Paf1	0.0850936	-0.337727	0.104	0.182	1
Idh3b	0.0856264	0.295015	0.17	0.101	1
Ndufc1	0.0857215	0.2626	0.368	0.283	1
Rlf	0.0857217	0.275421	0.198	0.126	1
Ier3	0.0858435	-0.337055	0.868	0.855	1
Itpk1	0.0859374	-0.328476	0.066	0.126	1
Gpd1l	0.0863923	-0.265256	0.057	0.119	1
Ssbp4	0.0866638	-0.318146	0.198	0.289	1
Midn	0.0869553	-0.256963	0.453	0.541	1
Tmf1	0.0871758	0.269689	0.17	0.101	1
Pcmtd1	0.0874801	0.290125	0.264	0.176	1
Cand1	0.0877224	-0.318706	0.075	0.145	1
Wls	0.0879563	0.401902	0.462	0.39	1
Brox	0.0879571	0.283301	0.113	0.057	1
Rtp4	0.088138	0.298886	0.255	0.17	1
Ddost	0.0885089	-0.326464	0.283	0.377	1
Hoxa9	0.0885339	0.270817	0.189	0.119	1
Prpf38b	0.0887336	-0.326371	0.245	0.333	1
Hist1h1c	0.089142	0.266963	0.208	0.132	1
Ccdc80	0.0892445	0.324135	0.226	0.151	1
Ppp2r5e	0.0894327	0.365725	0.16	0.094	1
Ctnnd1	0.0897042	0.284064	0.349	0.27	1
Tmx4	0.0900054	0.308975	0.123	0.063	1
Gsr	0.0905518	-0.285033	0.302	0.396	1
Tmem258	0.0906889	0.26451	0.396	0.296	1
Zfp638	0.0908792	0.31353	0.17	0.101	1
Ldlrap1	0.0908886	0.300703	0.151	0.088	1
Mfge8	0.0910756	-0.256463	0.321	0.453	1
Psma5	0.0915794	0.293227	0.302	0.214	1
1110004F10Rik	0.0932319	-0.401029	0.226	0.314	1
Sertad1	0.0936769	-0.26916	0.774	0.818	1
Smc3	0.0940437	0.292398	0.264	0.182	1
Romo1	0.0940692	0.391047	0.377	0.283	1
Rnf214	0.0941704	0.250393	0.094	0.044	1
Pbdc1	0.0942555	0.256566	0.217	0.138	1
Cbx7	0.0945079	0.267927	0.075	0.031	1
Abca8a	0.0952655	0.271908	0.17	0.101	1
Wdr86	0.0954469	0.356387	0.292	0.214	1
Tmem47	0.0957109	0.336333	0.189	0.119	1
Snhg8	0.0957721	0.26999	0.538	0.44	1
Pcnx	0.0957751	-0.254262	0.094	0.17	1
Zfr	0.0958063	0.267969	0.208	0.132	1
Fmn1	0.0962443	0.293976	0.075	0.031	1
Mical3	0.0963128	0.268329	0.264	0.176	1
Mcm4	0.0963902	-0.281637	0.047	0.101	1
Taldo1	0.0969097	0.314882	0.245	0.164	1
Cox14	0.0970512	-0.268748	0.179	0.277	1
Crlf3	0.0974487	0.365682	0.208	0.138	1
Pbxip1	0.0975268	0.332762	0.245	0.17	1
Flii	0.0979886	-0.299239	0.057	0.113	1
Kctd2	0.0980062	0.297603	0.075	0.031	1
Steap4	0.0980087	-0.40647	0.368	0.447	1
Capns1	0.0980854	-0.37678	0.292	0.384	1
Ube2d2a	0.0985775	-0.309496	0.377	0.478	1
Sh3d21	0.0988967	0.267297	0.075	0.031	1
Yae1d1	0.100277	0.313775	0.132	0.075	1
Abcd2	0.100286	0.261557	0.16	0.094	1
Stat5b	0.100401	0.337189	0.245	0.17	1
Nucb1	0.100432	0.320651	0.481	0.403	1
Klf10	0.100584	-0.277739	0.189	0.277	1
Il1r1	0.100995	-0.310697	0.311	0.39	1
Map3k8	0.101594	0.421524	0.132	0.075	1
Adarb1	0.102056	-0.312537	0.057	0.113	1
Ttc3	0.102059	-0.326521	0.217	0.302	1
Idh3a	0.102237	0.254073	0.085	0.038	1
Bckdha	0.102358	-0.251374	0.038	0.088	1
Mob4	0.102427	0.339566	0.255	0.182	1
2021-03-07	0.102588	0.274903	0.245	0.157	1
Stag2	0.102785	0.304388	0.189	0.119	1
Arpc5l	0.102823	0.266458	0.198	0.126	1
Gnai2	0.10297	-0.290376	0.623	0.711	1
Ghr	0.10299	0.333448	0.566	0.528	1
Nus1	0.103379	-0.280598	0.085	0.151	1
Ppp2r3d	0.103447	0.252446	0.075	0.031	1
Map4k5	0.103467	0.29165	0.151	0.088	1
S100a10	0.103605	0.31257	0.557	0.497	1
Uba5	0.103839	-0.312361	0.151	0.233	1
Capzb	0.103856	0.394975	0.274	0.214	1
Hsp90b1	0.104303	0.252957	0.84	0.792	1
Gtf2a1	0.10446	0.327301	0.179	0.113	1
Map4k3	0.104704	0.320589	0.17	0.107	1
Dhx36	0.104925	-0.251648	0.132	0.214	1
Orc4	0.105371	0.278541	0.151	0.088	1
Rasd1	0.105834	-0.322467	0.047	0.101	1
Aopep	0.106013	0.276286	0.151	0.088	1
C1galt1	0.106657	0.262715	0.151	0.088	1
Umad1	0.107642	0.256925	0.255	0.176	1
Podn	0.108302	-0.322843	0.085	0.151	1
Kat2b	0.108302	0.278494	0.16	0.101	1
Igtp	0.10873	-0.314501	0.104	0.17	1
Casc4	0.108996	-0.260462	0.113	0.182	1
Atf3	0.109141	0.420923	0.698	0.642	1
Lman2	0.109165	0.287933	0.255	0.176	1
Gas1	0.110071	-0.661994	0.302	0.384	1
Abcc5	0.110105	0.420875	0.264	0.189	1
Sptlc2	0.110142	0.250598	0.132	0.075	1
Atp1b3	0.110168	0.268006	0.17	0.107	1
Pfkp	0.110434	-0.256344	0.047	0.101	1
Cxcl9	0.11066	0.312491	0.415	0.321	1
Satb2	0.111211	0.284346	0.245	0.164	1
Col11a1	0.111253	0.324866	0.151	0.088	1
Thbs2	0.111399	-0.25713	0.094	0.164	1
Spry4	0.111461	0.440759	0.34	0.283	1
Plekhg2	0.111616	-0.275808	0.179	0.27	1
Tpm2	0.112008	-0.331767	0.151	0.226	1
Mydgf	0.112229	0.288907	0.292	0.214	1
Rab43	0.112668	0.415641	0.17	0.107	1
Sh3pxd2b	0.114136	0.254232	0.16	0.094	1
Itga9	0.114664	-0.337137	0.132	0.208	1
Dnajc8	0.114747	0.32676	0.34	0.258	1
Ndufa5	0.115089	-0.255157	0.217	0.308	1
Sc5d	0.115363	0.296847	0.113	0.063	1
Cdip1	0.116241	-0.262098	0.066	0.126	1
Birc3	0.117142	0.462154	0.189	0.126	1
Usp1	0.117363	0.265756	0.16	0.101	1
Tob2	0.119092	-0.27287	0.509	0.579	1
Tnip1	0.119907	-0.295578	0.066	0.126	1
Kdm6b	0.120238	-0.401511	0.462	0.535	1
Smndc1	0.120345	-0.280602	0.113	0.182	1
Pafah1b1	0.120427	0.37276	0.491	0.428	1
Anapc16	0.120557	0.382941	0.226	0.157	1
Pdcd4	0.120945	0.462104	0.283	0.208	1
Ube2r2	0.120952	0.282191	0.274	0.201	1
Il10rb	0.121326	0.27377	0.245	0.17	1
Mcfd2	0.121735	0.271574	0.208	0.138	1
Sf3b5	0.121805	0.324688	0.311	0.233	1
Erp29	0.123197	-0.273285	0.33	0.415	1
Rab24	0.125157	0.250594	0.17	0.107	1
Ggt5	0.125463	0.389284	0.443	0.384	1
Dzip1	0.12565	-0.270032	0.019	0.057	1
Cnnm1	0.125739	0.277103	0.208	0.138	1
Gli3	0.125837	-0.272065	0.085	0.145	1
Tspan4	0.126441	-0.254014	0.472	0.56	1
Cdk6	0.127696	0.307395	0.113	0.063	1
Lpgat1	0.127965	0.284482	0.292	0.208	1
Basp1	0.128186	0.400018	0.358	0.296	1
Irf2bpl	0.12924	0.26924	0.236	0.164	1
Zkscan3	0.129317	0.256945	0.17	0.107	1
Cdc42se2	0.129417	0.315324	0.104	0.057	1
Taf3	0.132027	0.282097	0.113	0.063	1
Rap1b	0.132301	0.259945	0.708	0.616	1
Surf4	0.132366	0.298975	0.255	0.182	1
Urod	0.132504	-0.257249	0.038	0.082	1
Ap3s1	0.133549	0.263172	0.255	0.182	1
Xbp1	0.134507	0.274775	0.321	0.252	1
Timp1	0.13451	-0.372825	0.104	0.17	1
Tiparp	0.135259	-0.303434	0.481	0.541	1
Csrp2	0.135848	-0.399402	0.179	0.245	1
4931406P16Rik	0.135991	0.365601	0.274	0.201	1
Map3k2	0.136038	-0.387204	0.113	0.176	1
Smg1	0.136919	-0.289693	0.085	0.145	1
Pla2r1	0.137944	0.318461	0.094	0.05	1
Rasa3	0.137972	-0.256034	0.264	0.346	1
Tvp23b	0.138326	0.365198	0.17	0.113	1
Tm2d2	0.138412	0.259999	0.264	0.195	1
Aff1	0.138671	-0.295385	0.123	0.189	1
Ifitm1	0.138775	0.422703	0.16	0.101	1
Atp6v1d	0.139064	0.331273	0.142	0.088	1
Lamtor3	0.139942	0.263219	0.198	0.132	1
Ctcf	0.1404	0.253099	0.236	0.164	1
Bpgm	0.142475	-0.363086	0.028	0.069	1
Vrk3	0.142992	0.323901	0.094	0.05	1
Krt10	0.142992	0.287326	0.094	0.05	1
Kirrel	0.143748	0.314808	0.274	0.208	1
Coro1c	0.144787	-0.268487	0.028	0.069	1
Prpf40a	0.145868	0.318674	0.274	0.201	1
Spg21	0.145965	0.271408	0.189	0.126	1
Mir100hg	0.146057	0.309602	0.179	0.119	1
Cmtm3	0.146132	-0.257527	0.066	0.119	1
Car3	0.148528	0.510545	0.028	0.006	1
Lima1	0.148695	0.258976	0.311	0.245	1
Pold4	0.148901	0.250092	0.189	0.126	1
Bcap31	0.148962	-0.255929	0.245	0.333	1
2021-09-11	0.149171	-0.285215	0.443	0.509	1
Ppp3r1	0.149502	0.290303	0.226	0.157	1
Gprin3	0.149751	0.367067	0.283	0.226	1
Eif4ebp1	0.150667	0.286641	0.292	0.22	1
Dcaf8	0.151132	-0.341653	0.113	0.176	1
Ranbp1	0.151255	-0.309284	0.255	0.333	1
Snrpd1	0.151587	0.253146	0.292	0.22	1
Fam50a	0.152016	0.333174	0.123	0.075	1
Abcg2	0.153512	0.294244	0.198	0.138	1
Adgrf5	0.154111	0.339558	0.415	0.346	1
H1fx	0.154228	0.257053	0.085	0.044	1
Gadd45a	0.155901	0.561328	0.321	0.252	1
Tssc4	0.155937	0.385023	0.17	0.113	1
Tulp4	0.15803	0.352115	0.208	0.151	1
Evi5	0.158428	0.261692	0.198	0.132	1
Ccn2	0.159962	0.43187	0.642	0.61	1
Loxl1	0.16008	0.313914	0.604	0.566	1
Trp53i13	0.160177	0.26517	0.208	0.145	1
Cmbl	0.160442	0.261413	0.16	0.107	1
Alg10b	0.161781	0.298964	0.075	0.038	1
Timm10b	0.161899	0.338911	0.255	0.195	1
Nuak1	0.162436	0.33951	0.264	0.214	1
S100a6	0.163554	0.370729	0.443	0.352	1
Odr4	0.166768	-0.270401	0.142	0.208	1
Hibch	0.16723	0.255435	0.085	0.044	1
Dusp6	0.167574	0.509871	0.292	0.226	1
Camsap2	0.167817	-0.33395	0.104	0.164	1
Etfrf1	0.16812	0.252343	0.066	0.031	1
Gemin7	0.168128	-0.253413	0.094	0.151	1
Ganab	0.168268	0.312603	0.217	0.157	1
Eif4a1	0.168926	-0.251712	0.84	0.862	1
Mon2	0.169186	-0.253438	0.085	0.138	1
Tle1	0.169778	-0.26675	0.142	0.208	1
Sh3gl1	0.170325	0.259704	0.217	0.151	1
Anapc5	0.170478	0.383068	0.311	0.252	1
Rptor	0.170609	0.261446	0.057	0.025	1
Ppp1cb	0.171129	-0.312814	0.274	0.346	1
Ahnak	0.174097	-0.259072	0.679	0.73	1
Cited2	0.174728	0.365191	0.736	0.748	1
Rhob	0.175394	-0.273718	0.547	0.591	1
Ccni	0.175633	0.288121	0.292	0.226	1
Vim	0.175935	-0.257809	0.868	0.849	1
Dcps	0.176879	0.281298	0.057	0.025	1
Plscr4	0.177469	0.279705	0.113	0.069	1
Nol11	0.178548	0.347937	0.113	0.069	1
Net1	0.178801	0.283114	0.16	0.107	1
Hpgd	0.178848	-0.524725	0.132	0.189	1
Trp53	0.179208	0.358629	0.255	0.189	1
Kcnq3	0.179409	-0.298051	0.085	0.138	1
Tsn	0.180261	-0.257197	0.151	0.22	1
A2m	0.180696	-0.398543	0.057	0.101	1
Ppp2ca	0.18087	0.250224	0.481	0.403	1
Cab39	0.181301	-0.315356	0.142	0.201	1
Mrpl20	0.18457	0.29592	0.368	0.308	1
Tmem259	0.184725	-0.268245	0.16	0.233	1
Bclaf1	0.184999	0.295965	0.368	0.327	1
S1pr1	0.185156	0.279961	0.283	0.208	1
Kpna4	0.185433	-0.271825	0.151	0.214	1
Limch1	0.185473	-0.395132	0.321	0.39	1
Fus	0.186345	-0.268994	0.802	0.818	1
Ube2n	0.187321	-0.254971	0.16	0.226	1
Hipk2	0.187358	0.261235	0.113	0.069	1
Camk2n1	0.187847	0.261778	0.406	0.346	1
Akap9	0.188116	0.255467	0.226	0.17	1
Prdx3	0.18961	0.28674	0.113	0.069	1
Gm34455	0.18971	-0.277902	0.028	0.063	1
Tmx2	0.190253	0.293293	0.104	0.063	1
Pcna	0.190808	0.259961	0.443	0.371	1
Tmem128	0.191066	0.251517	0.226	0.164	1
Cebpa	0.191891	0.309946	0.519	0.459	1
Nol7	0.192533	0.302911	0.245	0.189	1
Ptcd2	0.192679	-0.260527	0.028	0.063	1
Leo1	0.194176	-0.255527	0.028	0.063	1
Atp5mpl	0.195586	0.263213	0.415	0.346	1
Slain2	0.196179	0.262044	0.217	0.157	1
Mrps36	0.196386	0.419972	0.226	0.176	1
Enpp4	0.196564	-0.333496	0.208	0.27	1
Ppa1	0.197135	-0.252035	0.104	0.157	1
Aldh9a1	0.197316	0.342197	0.142	0.094	1
Myl12b	0.197378	0.253848	0.481	0.415	1
Ebf2	0.197442	0.298675	0.104	0.063	1
Tsc22d2	0.198323	-0.305542	0.349	0.421	1
Map3k11	0.198428	-0.281279	0.038	0.075	1
Gm13889	0.199164	-0.250885	0.047	0.088	1
Avl9	0.19927	0.254489	0.104	0.063	1
Eif3k	0.199916	-0.306545	0.377	0.421	1
Tmem86a	0.200992	0.253007	0.236	0.176	1
Rgs2	0.201282	0.29582	0.245	0.189	1
Ube2k	0.201687	0.260714	0.33	0.27	1
Knop1	0.201736	-0.25219	0.047	0.088	1
Cbx5	0.201856	0.290776	0.16	0.113	1
Pycard	0.202239	-0.286587	0.17	0.226	1
Usp33	0.202534	0.257959	0.142	0.094	1
Samhd1	0.204534	0.251759	0.632	0.623	1
Cdc42ep1	0.204819	0.335637	0.16	0.113	1
Nipbl	0.205233	0.305116	0.387	0.327	1
Huwe1	0.207532	0.292275	0.274	0.214	1
Klhl21	0.208346	-0.275517	0.142	0.201	1
Meis3	0.210262	0.325667	0.094	0.057	1
Ywhae	0.211003	0.254677	0.566	0.547	1
Pttg1	0.21115	-0.29131	0.151	0.208	1
Sptbn1	0.211504	-0.250547	0.396	0.465	1
Tmem88	0.211893	-0.260048	0.132	0.189	1
Nck1	0.212876	0.260588	0.16	0.113	1
Lasp1	0.213118	0.336275	0.274	0.214	1
Kif1b	0.213275	0.331839	0.208	0.157	1
Auh	0.213713	0.293146	0.132	0.088	1
Smchd1	0.213747	-0.326805	0.132	0.189	1
Man1a	0.215871	0.258594	0.5	0.465	1
Elk4	0.215981	0.27627	0.132	0.088	1
Mbd6	0.21758	0.323568	0.104	0.063	1
Akirin2	0.217596	0.25678	0.226	0.17	1
Ctsf	0.217708	-0.252798	0.198	0.258	1
Psma6	0.219576	-0.254853	0.245	0.302	1
Churc1	0.220701	0.377208	0.226	0.176	1
Dnajb4	0.221814	0.300887	0.509	0.447	1
Pnn	0.222006	0.299375	0.189	0.138	1
Gsn	0.2227	-0.42144	0.132	0.195	1
Medag	0.223588	0.384388	0.009	0	1
Kdm5a	0.224965	0.273961	0.245	0.195	1
Vdac3	0.226333	0.292688	0.283	0.226	1
Ubp1	0.227577	0.291076	0.132	0.088	1
Rbms3	0.232416	0.300084	0.396	0.352	1
Eif2s1	0.233989	0.276806	0.142	0.101	1
Glrx3	0.236476	-0.279315	0.132	0.182	1
Ism1	0.237598	0.289205	0.302	0.252	1
Cib1	0.238506	0.258235	0.274	0.226	1
Irs2	0.241819	-0.260772	0.434	0.453	1
Asap1	0.242988	0.275973	0.292	0.245	1
Enc1	0.245642	-0.258013	0.113	0.164	1
Myoc	0.249556	-0.260907	0	0.013	1
Vpreb3	0.249556	-0.315748	0	0.013	1
Eif4g1	0.250521	-0.296421	0.236	0.289	1
Usp7	0.251085	-0.283121	0.151	0.208	1
Rab1b	0.251299	-0.255891	0.085	0.126	1
Fgfr1op2	0.251672	0.283555	0.283	0.226	1
Cks1b	0.251723	0.27557	0.142	0.101	1
Rnf19a	0.252253	0.262759	0.17	0.126	1
Eif3m	0.253012	0.263822	0.283	0.226	1
Emc2	0.255036	0.295623	0.425	0.384	1
Rbm33	0.255084	0.256865	0.151	0.107	1
Tgoln1	0.260493	0.288051	0.34	0.296	1
Hspb8	0.261194	-0.367678	0.019	0.044	1
Ackr4	0.261252	-0.264615	0.396	0.447	1
Nup98	0.261263	-0.370504	0.132	0.176	1
Irf7	0.261852	-0.314407	0.104	0.145	1
Map2k2	0.263801	-0.251478	0.179	0.233	1
Dnaja3	0.264542	0.257293	0.113	0.075	1
Kcnk2	0.267937	0.26437	0.123	0.082	1
Snrpe	0.272816	0.310995	0.349	0.308	1
Cdk2ap2	0.273269	-0.308437	0.142	0.189	1
Mrpl33	0.275382	0.28073	0.368	0.327	1
Laptm4b	0.276938	-0.26461	0.075	0.113	1
Il17ra	0.277736	-0.339389	0.104	0.145	1
Ldha	0.278065	-0.290758	0.566	0.604	1
Arrdc4	0.28002	0.26058	0.396	0.346	1
Supt4a	0.280211	0.298025	0.245	0.201	1
Osmr	0.280336	-0.298983	0.189	0.245	1
Furin	0.280649	-0.2535	0.104	0.151	1
Csnk2a1	0.281074	0.260076	0.368	0.314	1
Gk5	0.281544	-0.302526	0.094	0.138	1
Fdxr	0.286136	0.258418	0.066	0.038	1
Rcan1	0.287829	0.250711	0.151	0.113	1
Atraid	0.293599	-0.300295	0.443	0.478	1
Pparg	0.30445	0.253835	0.264	0.22	1
Ccl2	0.306013	-0.346636	0.67	0.717	1
Top2a	0.309884	0.287176	0.057	0.031	1
Baiap2	0.312722	-0.316987	0.434	0.478	1
Mgst1	0.312882	0.331971	0.623	0.61	1
Golga3	0.324811	0.279774	0.085	0.057	1
Ubap2	0.327843	-0.250937	0.047	0.075	1
Abhd16a	0.332724	0.341532	0.217	0.182	1
Spsb1	0.338727	-0.34711	0.255	0.296	1
Dcn	0.343975	-0.458271	0.255	0.296	1
Smo	0.344635	-0.369115	0.17	0.214	1
Tfam	0.345007	0.288287	0.123	0.088	1
Ddt	0.345921	0.269623	0.302	0.258	1
Col27a1	0.345929	0.284383	0.236	0.201	1
Gpx1	0.349378	-0.312317	0.462	0.497	1
Palld	0.3508	0.265683	0.443	0.428	1
Gpbp1	0.353618	0.311446	0.274	0.233	1
Gmfb	0.357333	0.266282	0.132	0.101	1
Serf1	0.359544	0.264997	0.189	0.145	1
Pik3ca	0.361916	0.390426	0.189	0.157	1
Atp5a1	0.362893	-0.267301	0.443	0.491	1
Saa1	0.36976	-0.354558	0.019	0.038	1
Fabp4	0.37234	1.02204	0.132	0.094	1
Dmac1	0.373891	0.271435	0.189	0.157	1
Nap1l1	0.377217	0.280726	0.358	0.333	1
Pdcl3	0.378055	0.308359	0.179	0.145	1
Dda1	0.383372	0.307998	0.189	0.157	1
Tm9sf4	0.388327	0.271983	0.198	0.157	1
Ppp3ca	0.39753	0.308397	0.34	0.308	1
Nr4a3	0.404944	-0.257263	0.255	0.302	1
Vdr	0.406788	0.303812	0.094	0.069	1
Rbm6	0.409157	0.259817	0.16	0.126	1
Col6a3	0.413626	0.253442	0.104	0.075	1
Rere	0.415859	0.255613	0.264	0.233	1
Tcim	0.416737	0.255888	0.094	0.069	1
Mknk2	0.418482	-0.270335	0.189	0.22	1
Ccno	0.449731	0.335058	0.123	0.094	1
Chst15	0.46253	0.299895	0.236	0.214	1
Dph5	0.469387	-0.257063	0.038	0.057	1
Cnn2	0.487283	0.277503	0.453	0.428	1
Hes1	0.50959	-0.250535	0.745	0.78	1
Angptl4	0.524744	-0.260651	0.566	0.604	1
Dennd4a	0.550981	0.325006	0.123	0.107	1
Ptx3	0.568174	0.409077	0.509	0.547	1
Tent5c	0.586087	-0.327307	0.189	0.208	1
Ptgs2	0.589283	0.746772	0.057	0.044	1
Psmd1	0.629498	-0.265983	0.198	0.214	1
Sox9	0.664017	0.288388	0.33	0.314	1
Fam13a	0.6798	0.459311	0.179	0.17	1
Cxcl2	0.684229	0.298307	0.019	0.013	1
Cfb	0.692092	-0.379188	0.226	0.233	1
Socs2	0.740497	0.323511	0.33	0.327	1
Serpina12	0.743744	0.341995	0.292	0.283	1
Mettl1	0.773999	0.270738	0.075	0.069	1
Nbeal1	0.790834	0.267769	0.236	0.239	1
Kin	0.862911	0.317405	0.085	0.082	1

## Sheet: Young_Female_vs_Male_Chondrocyt
	p_val	avg_log2FC	pct.1	pct.2	p_val_adj				p-value	q-value	term_goid	term_category	term_level	term_name	members_input_overlap_geneids	effective_size
Xist	1.00796e-79	3.80213	0.996	0	2.20904e-75				4.48474e-11	7.26798e-10	GO:0022626	c	4	cytosolic ribosome	RPS26; RPS24; RPL39; RPL6; RPL35; RPS29; RPL10; RPL41	108
Rpl35	2.67415e-72	-2.15778	0.794	1	5.86067e-68				4.54249e-11	7.26798e-10	GO:0044445	c	4	cytosolic part	RPS26; RPS24; BLOC1S1; RPL39; RPL6; RPL35; RPS29; ENO1; RPL10; RPL41	243
Rpl10	4.70405e-72	-2.13723	0.887	1	1.03094e-67				8.86933e-11	1.03771e-08	GO:0019083	b	5	viral transcription	RPS26; RPS24; RPL39; RPL6; RPL35; RPS29; RPL10; POLR2L; RPL41	181
Gm10076	1.03774e-59	-1.49404	0.661	1	2.27431e-55				2.06664e-10	1.20898e-08	GO:0019080	b	5	viral gene expression	RPS26; RPS24; RPL39; RPL6; RPL35; RPS29; RPL10; POLR2L; RPL41	199
Eno1	1.48145e-58	-1.61125	0.31	0.959	3.24674e-54				5.39418e-09	5.75379e-08	GO:0042788	c	4	polysomal ribosome	RPL6; RPS26; RPS29; RPL41; RPL39	32
Eif1	1.85639e-45	-0.875003	1	1	4.06847e-41				5.52268e-09	5.44999e-07	GO:0034655	b	4	nucleobase-containing compound catabolic process	RPS26; RPS24; RPL39; HK2; RPL6; RPL35; GAPDH; RPS29; ENO1; RPL10; UBB; RPL41	669
Ddx3y	2.38373e-45	-0.998166	0	0.609	5.22418e-41				8.54763e-09	5.44999e-07	GO:0072594	b	4	establishment of protein localization to organelle	RPS26; RPS24; RPL39; HK2; RPL35; RPS29; RPL6; PAM16; RPL10; UBB; RPL41	548
Ubb	3.61467e-44	-1.38976	0.968	0.995	7.92191e-40				1.29214e-08	5.44999e-07	GO:0046700	b	4	heterocycle catabolic process	RPS26; RPS24; RPL39; HK2; RPL6; RPL35; GAPDH; RPS29; ENO1; RPL10; UBB; RPL41	722
Rps29	1.30741e-40	-0.553613	1	1	2.86531e-36				1.31216e-08	5.44999e-07	GO:0044270	b	4	cellular nitrogen compound catabolic process	RPS26; RPS24; RPL39; HK2; RPL6; RPL35; GAPDH; RPS29; ENO1; RPL10; UBB; RPL41	723
mt-Co1	1.40394e-39	-0.511213	1	1	3.07688e-35				1.57514e-08	5.44999e-07	GO:0019439	b	4	aromatic compound catabolic process	RPS26; RPS24; RPL39; HK2; RPL6; RPL35; GAPDH; RPS29; ENO1; RPL10; UBB; RPL41	735
Rps27rt	6.00465e-31	0.985945	0.734	0.244	1.31598e-26				2.71162e-08	7.8185e-07	GO:1901361	b	4	organic cyclic compound catabolic process	RPS26; RPS24; RPL39; HK2; RPL6; RPL35; GAPDH; RPS29; ENO1; RPL10; UBB; RPL41	772
Rpl9-ps6	3.29213e-27	0.880428	0.665	0.198	7.21504e-23				8.16752e-08	1.3068e-06	GO:0003723	m	4	RNA binding	RPS26; RPS24; RPL35; HMGN2; RPL39; RPL6; EIF1; UBE2N; SUB1; ENO1; RPL10; RPL41; SAP18; ERH; PPIA; DDX3Y	1695
Reep5	2.17134e-25	-0.718037	0.887	1	4.7587e-21				1.08041e-07	8.64332e-07	GO:0022625	c	5	cytosolic large ribosomal subunit	RPL6; RPL35; RPL10; RPL41; RPL39	57
Phpt1	4.35766e-24	0.864742	0.706	0.325	9.55025e-20				1.26808e-07	4.9455e-06	GO:0006401	b	5	RNA catabolic process	RPS26; RPS24; RPL39; RPL6; RPL35; RPS29; RPL10; UBB; RPL41	416
Gm47283	3.85641e-23	0.970904	0.863	0.584	8.45171e-19				2.40408e-07	5.94152e-06	GO:0016032	b	4	viral process	RPS26; RPS24; RPL39; RPL6; RPL35; RPS29; AHSA1; RPL10; PPIA; UBB; POLR2L; RPL41	943
Ftl1	2.39455e-22	-0.775593	0.96	0.995	5.2479e-18				4.40651e-07	9.52908e-06	GO:0090150	b	4	establishment of protein localization to membrane	RPS26; RPS24; RPL39; RPL6; RPL35; RPS29; RPL10; RPL41	348
Eif2s3y	1.13959e-21	-0.438786	0	0.32	2.49753e-17				4.73356e-07	1.38457e-05	GO:0006412	b	5	translation	RPS26; RPS24; RPL39; RPL6; EIF1; RPL35; GAPDH; RPS29; RPL10; RPL41	641
Rpl6	2.74e-21	-0.43204	1	1	6.00498e-17				6.53668e-07	1.2565e-05	GO:0006518	b	4	peptide metabolic process	RPS26; RPS24; RPL39; RPL6; EIF1; RPL35; GAPDH; RPS29; GSTP1; RPL10; RPL41	841
Tmsb10	1.13786e-20	-0.920524	0.573	0.878	2.49373e-16				6.80634e-07	1.59268e-05	GO:0043043	b	5	peptide biosynthetic process	RPS26; RPS24; RPL39; RPL6; EIF1; RPL35; GAPDH; RPS29; RPL10; RPL41	667
Rpl41	3.067e-18	-0.323046	1	1	6.72164e-14				1.73193e-06	1.38555e-05	GO:0005751	c	4	mitochondrial respiratory chain complex IV	MT-CO1; NDUFA4L2; COX7C	12
Rpl39	6.8329e-18	0.366236	1	1	1.4975e-13				2.53823e-06	4.94955e-05	GO:0033365	b	5	protein localization to organelle	RPS26; RPS24; RPL39; HK2; RPL35; RPS29; RPL6; PAM16; RPL10; UBB; RPL41	966
Sap18	2.33295e-17	-0.571618	0.25	0.675	5.11289e-13				3.24899e-06	5.62075e-05	GO:0044265	b	4	cellular macromolecule catabolic process	RPS26; RPS24; RPL35; RPL39; RPL6; NTAN1; UBE2N; RPS29; RPL10; UBB; ADRM1; RPL41	1206
Wdr89	1.2537e-16	0.679009	0.56	0.213	2.74762e-12				3.63109e-06	2.3239e-05	GO:0015934	c	4	large ribosomal subunit	RPL6; RPL35; RPL10; RPL41; RPL39	115
Gstp1	8.98174e-16	-0.294928	0.008	0.259	1.96844e-11				3.9573e-06	6.61434e-05	GO:0043604	b	5	amide biosynthetic process	RPS26; RPS24; RPL39; RPL6; EIF1; RPL35; GAPDH; RPS29; RPL10; RPL41	811
Eif3j1	1.00352e-15	-0.640966	0.375	0.746	2.19932e-11				7.94551e-06	0.000124961	GO:1901566	b	4	organonitrogen compound biosynthetic process	RPS26; RPS24; RPL39; HK2; EIF1; RPL6; RPL35; GAPDH; RPS29; ENO1; GSTP1; RPL10; OST4; RPL41	1818
Gapdh	8.88706e-15	-0.508936	0.98	0.995	1.94769e-10				1.05565e-05	0.000152189	GO:0043603	b	4	cellular amide metabolic process	RPS26; RPS24; RPL39; RPL6; EIF1; RPL35; GAPDH; RPS29; GSTP1; RPL10; RPL41	1121
Rnaset2a	4.02812e-14	0.565317	0.403	0.102	8.82802e-10				1.99983e-05	0.000266131	GO:0009057	b	4	macromolecule catabolic process	RPS26; RPS24; RPL35; RPL39; RPL6; NTAN1; UBE2N; RPS29; RPL10; UBB; ADRM1; RPL41	1441
Tuba1c	1.00379e-13	0.713288	0.907	0.822	2.19991e-09				2.25409e-05	0.000278542	GO:0061621	b	4	canonical glycolysis	HK2; ENO1; GAPDH	27
Rnaset2b	1.36436e-12	0.539662	0.391	0.112	2.99012e-08				2.521e-05	0.000134453	GO:0004129	m	4	cytochrome-c oxidase activity	MT-CO1; NDUFA4L2; COX7C	28
Tsix	2.04274e-12	0.349081	0.222	0	4.47686e-08				2.521e-05	0.000134453	GO:0016676	m	4	oxidoreductase activity, acting on a heme group of donors, oxygen as acceptor	MT-CO1; NDUFA4L2; COX7C	28
Rps26	3.53516e-12	0.311735	1	1	7.74765e-08				3.79314e-05	0.000437476	GO:0046034	b	4	ATP metabolic process	MT-CO1; HK2; MT-ND4L; GAPDH; ENO1; COX7C	311
Rps24	4.40772e-12	-0.251196	1	1	9.65995e-08				4.07929e-05	0.000163171	GO:0098556	c	5	cytoplasmic side of rough endoplasmic reticulum membrane	RPS26; RPS29	5
Cox7c	3.34949e-11	0.370951	0.988	0.99	7.34073e-07				4.33841e-05	0.000634493	GO:0072657	b	5	protein localization to membrane	RPS26; RPS24; RPL39; RPL6; RPL35; RPS29; RPL10; RPL41	650
Plp2	4.96066e-11	-0.429239	0.242	0.548	1.08718e-06				4.96128e-05	0.000536438	GO:0009892	b	4	negative regulation of metabolic process	RPS26; RPS24; RPL35; SAP18; RPL39; HK2; RPL6; SUB1; GAPDH; RPS29; ENO1; GSTP1; RPL10; RPL41; UBB; POLR2L; PPIA	3074
Hmgn2	7.98515e-11	-0.679613	0.298	0.589	1.75003e-06				5.48883e-05	0.000558569	GO:0006886	b	4	intracellular protein transport	RPS26; RPS24; RPL39; RPL6; RPL35; RPS29; PAM16; RPL10; UBB; RPL41	1098
Erh	1.02727e-10	-0.417835	0.258	0.594	2.25137e-06				6.89249e-05	0.000896024	GO:0010605	b	5	negative regulation of macromolecule metabolic process	RPS26; RPS24; RPL35; SAP18; RPL39; RPL6; SUB1; GAPDH; RPS29; ENO1; GSTP1; RPL10; RPL41; UBB; POLR2L; PPIA	2822
Ahsa1	9.10014e-10	-0.252769	0.048	0.254	1.99439e-05				7.26485e-05	0.000698233	GO:0045184	b	4	establishment of protein localization	RPS26; PHPT1; RPS24; RPL39; HK2; RPL35; RPS29; RPL6; PAM16; RPL10; PPIA; UBB; RPL41	1919
Hk2	1.65342e-09	-0.540713	0.609	0.868	3.62363e-05				9.34687e-05	0.00109358	GO:0009141	b	5	nucleoside triphosphate metabolic process	MT-CO1; HK2; MT-ND4L; GAPDH; ENO1; COX7C	366
Ppia	2.84093e-09	-0.278252	1	1	6.22617e-05				0.000121458	0.000323888	GO:0022627	c	5	cytosolic small ribosomal subunit	RPS26; RPS24; RPS29	47
Jund	3.39578e-09	-0.440803	1	1	7.44219e-05				0.000123324	0.00131171	GO:0009123	b	5	nucleoside monophosphate metabolic process	MT-CO1; HK2; MT-ND4L; GAPDH; ENO1; COX7C	385
Snhg6	4.033e-09	0.436756	0.774	0.685	8.83873e-05				0.000159036	0.000848194	GO:0005740	c	4	mitochondrial envelope	MT-CO1; BLOC1S1; HK2; MT-ND4L; PAM16; UBB; NDUFA4L2; COX7C	783
Adrm1	6.9826e-09	-0.329285	0.133	0.381	0.000153031				0.000168207	0.00153157	GO:0015031	b	4	protein transport	RPS26; PHPT1; RPS24; RPL39; RPL6; RPL35; RPS29; PAM16; RPL10; PPIA; UBB; RPL41	1792
Polr2l	1.53484e-08	-0.325597	0.222	0.508	0.000336375				0.000187686	0.000857992	GO:0005829	c	4	cytosol	PHPT1; RPL6; GAPDH; RPL41; BLOC1S1; AHSA1; SAP18; ADRM1; RPS26; RPS24; DDX3Y; HK2; RPS29; ENO1; RPL10; POLR2L; RPL39; RPL35; GSTP1; UBB; PPIA; UBE2N	5311
Ndufa4l2	3.00942e-08	-0.50541	0.21	0.467	0.000659544				0.000194294	0.00185589	GO:0019320	b	5	hexose catabolic process	HK2; ENO1; GAPDH	55
Rpl36a-ps1	7.21434e-08	0.470282	0.331	0.137	0.00158109				0.00020621	0.00185589	GO:0015833	b	5	peptide transport	RPS26; PHPT1; RPS24; RPL39; RPL6; RPL35; RPS29; PAM16; RPL10; PPIA; UBB; RPL41	1831
Hypk	8.46781e-08	0.535811	0.601	0.447	0.0018558				0.00025014	0.00209046	GO:0042886	b	5	amide transport	RPS26; PHPT1; RPS24; RPL39; RPL6; RPL35; RPS29; PAM16; RPL10; PPIA; UBB; RPL41	1869
Ube2n	1.14012e-07	-0.35938	0.419	0.711	0.00249869				0.000277809	0.00240305	GO:0009059	b	4	macromolecule biosynthetic process	RPS26; RPS24; RPL35; SAP18; RPL39; RPL6; EIF1; SUB1; UBE2N; GAPDH; JUND; ENO1; GSTP1; RPL10; RPL41; UBB; POLR2L; OST4; RPS29; ADRM1; PPIA	5037
Sub1	2.42303e-07	0.321567	0.984	1	0.0053103				0.000318933	0.00259075	GO:0046365	b	4	monosaccharide catabolic process	HK2; ENO1; GAPDH	65
Bloc1s1	3.15005e-07	0.363154	0.323	0.132	0.00690364				0.000329459	0.00259075	GO:0034613	b	4	cellular protein localization	RPS26; RPS24; RPL39; HK2; RPL35; RPS29; RPL6; PAM16; TMSB10; RPL10; UBB; RPL41	1925
Ftl1-ps1	3.2407e-07	0.341674	0.214	0.051	0.00710232				0.00041568	0.0015033	GO:0005783	c	4	endoplasmic reticulum	RPS26; RPS24; AHSA1; HK2; RPS29; RPL6; RPL10; UBB; PLP2; REEP5; OST4; RPL41	1974
Ntan1	5.37473e-07	-0.316304	0.302	0.563	0.0117793				0.000422802	0.0015033	GO:0098554	c	4	cytoplasmic side of endoplasmic reticulum membrane	RPS26; RPS29	15
Ost4	7.16314e-07	0.310894	0.984	0.985	0.0156987				0.000449008	0.00337732	GO:0042273	b	4	ribosomal large subunit biogenesis	RPL6; RPL35; RPL10	73
Snhg9	8.87037e-07	0.379757	0.395	0.208	0.0194403				0.000486099	0.00155552	GO:0015935	c	4	small ribosomal subunit	RPS26; RPS24; RPS29	75
Hba-a2	8.95907e-07	0.422384	0.44	0.274	0.0196347				0.000505359	0.00101072	GO:0005791	c	5	rough endoplasmic reticulum	RPL6; RPS26; RPS29	76
mt-Nd4l	9.76373e-07	-0.30649	0.786	0.954	0.0213982				0.000558113	0.00402307	GO:0045333	b	4	cellular respiration	MT-CO1; COX7C; BLOC1S1; MT-ND4L	186
Pam16	1.22205e-06	-0.292244	0.339	0.609	0.0267825				0.000587277	0.00406396	GO:0061844	b	4	antimicrobial humoral immune response mediated by antimicrobial peptide	RPL39; GAPDH; HMGN2	80
Shf	2.27945e-06	-0.262538	0.161	0.365	0.0499564				0.000725332	0.00565759	GO:0009060	b	5	aerobic respiration	MT-CO1; COX7C; BLOC1S1	86
Uqcrq	2.37675e-06	0.354351	0.907	0.934	0.0520888				0.000734792	0.00488919	GO:0034645	b	4	cellular macromolecule biosynthetic process	RPS26; RPS24; RPL35; SAP18; RPL39; RPL6; EIF1; SUB1; UBE2N; GAPDH; JUND; ENO1; RPL10; RPL41; UBB; POLR2L; OST4; RPS29; ADRM1; PPIA	4973
Cops9	2.60132e-06	0.362325	0.875	0.858	0.0570105				0.00082256	0.00527048	GO:0044271	b	4	cellular nitrogen compound biosynthetic process	RPS26; RPS24; RPL35; SAP18; RPL39; HK2; EIF1; RPL6; UBE2N; GAPDH; JUND; ENO1; RPL10; RPL41; UBB; POLR2L; SUB1; RPS29; ADRM1; PPIA	5014
Golga2	2.75851e-06	0.354465	0.411	0.244	0.0604555				0.000839053	0.00613557	GO:0019646	b	5	aerobic electron transport chain	MT-CO1; COX7C	21
Cbx3	3.54611e-06	0.391437	0.823	0.787	0.0777165				0.00102931	0.00635966	GO:0071705	b	4	nitrogen compound transport	RPS26; PHPT1; RPS24; RPL39; RPL6; RPL35; RPS29; PAM16; RPL10; PPIA; UBB; RPL41	2182
Sem1	3.63738e-06	0.258668	0.996	0.995	0.0797167				0.00103293	0.00709402	GO:0009259	b	5	ribonucleotide metabolic process	MT-CO1; HK2; MT-ND4L; GAPDH; ENO1; COX7C	574
Car2	4.08908e-06	0.436724	0.423	0.264	0.0896162				0.00109139	0.00709402	GO:0042773	b	5	ATP synthesis coupled electron transport	MT-CO1; COX7C; MT-ND4L	99
Atp5k	4.72587e-06	-0.317067	0.706	0.888	0.103572				0.00119008	0.0073284	GO:0006163	b	5	purine nucleotide metabolic process	MT-CO1; HK2; MT-ND4L; GAPDH; ENO1; COX7C	590
Tgfb1	5.52196e-06	-0.276093	0.323	0.579	0.121019				0.00122149	0.00728683	GO:0019693	b	4	ribose phosphate metabolic process	MT-CO1; HK2; MT-ND4L; GAPDH; ENO1; COX7C	593
Tbca	7.24367e-06	0.321972	0.931	0.929	0.158752				0.00138618	0.00799364	GO:0071702	b	4	organic substance transport	RPS26; PHPT1; RPS24; RPL39; HK2; RPL35; RPS29; RPL6; PAM16; RPL10; PPIA; UBB; RPL41	2586
Eif2s2	9.07328e-06	0.295078	0.988	0.98	0.19885				0.00158482	0.00876051	GO:0072521	b	4	purine-containing compound metabolic process	MT-CO1; HK2; MT-ND4L; GAPDH; ENO1; COX7C	624
Hnrnpd	1.23687e-05	-0.34397	0.637	0.838	0.271072				0.00163807	0.00958268	GO:0006096	b	5	glycolytic process	HK2; ENO1; GAPDH	114
Ubl5	1.81292e-05	0.300243	0.935	0.954	0.39732				0.00163992	0.00876051	GO:0044267	b	4	cellular protein metabolic process	RPS26; PHPT1; RPS24; RPL35; BLOC1S1; RPL39; RPL6; EIF1; UBE2N; GAPDH; RPS29; ENO1; GSTP1; RPL10; RPL41; UBB; NTAN1; OST4; ADRM1; PPIA	5277
Pkm	2.17631e-05	-0.27812	0.911	0.949	0.476959				0.00167957	0.00876051	GO:0006757	b	4	ATP generation from ADP	HK2; ENO1; GAPDH	115
Hbb-bs	2.26264e-05	0.375126	0.718	0.69	0.495881				0.00172172	0.00876051	GO:0022904	b	4	respiratory electron transport chain	MT-CO1; COX7C; MT-ND4L	116
Pabpc1	2.56437e-05	0.308797	0.956	0.949	0.562006				0.00222446	0.00647116	GO:0005634	c	4	nucleus	PHPT1; HMGN2; RPL6; EIF1; JUND; ERH; SUB1; TUBA1C; HYPK; SAP18; NTAN1; ADRM1; RPS26; RPS24; DDX3Y; GAPDH; ENO1; RPL10; POLR2L; RPS29; UBE2N; RPL35; GSTP1; UBB; PPIA	7615
Ifitm2	2.63997e-05	-0.262614	0.915	0.985	0.578575				0.00236475	0.013175	GO:0051403	b	5	stress-activated MAPK cascade	GSTP1; UBB; PPIA; UBE2N	275
Chil1	3.84096e-05	-0.341794	0.089	0.228	0.841784				0.00286405	0.0141566	GO:0031098	b	4	stress-activated protein kinase signaling cascade	GSTP1; UBB; PPIA; UBE2N	290
Arpc1b	4.34522e-05	-0.279105	0.782	0.944	0.952298				0.00293787	0.0156241	GO:0010468	b	5	regulation of gene expression	RPS26; RPS24; RPL35; SAP18; RPL39; RPL6; EIF1; SUB1; UBE2N; GAPDH; JUND; ENO1; RPL10; RPL41; UBB; POLR2L; RPS29; PPIA	4693
Plec	4.68633e-05	-0.346194	0.641	0.838	1				0.00308777	0.00764683	GO:0005743	c	4	mitochondrial inner membrane	MT-CO1; PAM16; NDUFA4L2; COX7C; MT-ND4L	489
Tomm7	6.1025e-05	0.269078	0.911	0.909	1				0.00310652	0.00764683	GO:0070062	c	4	extracellular exosome	RPS26; PHPT1; UBE2N; AHSA1; SUB1; GAPDH; RPS29; ENO1; GSTP1; UBB; PPIA	2146
Snrpf	7.23712e-05	0.276954	0.891	0.934	1				0.00330811	0.0153411	GO:0019730	b	4	antimicrobial humoral response	RPL39; GAPDH; HMGN2	146
Id2	7.47975e-05	0.541063	0.839	0.782	1				0.00333768	0.0163209	GO:0009117	b	5	nucleotide metabolic process	MT-CO1; HK2; MT-ND4L; GAPDH; ENO1; COX7C	724
Anxa8	8.57495e-05	-0.369103	0.726	0.873	1				0.00334788	0.0153411	GO:0035872	b	4	nucleotide-binding domain, leucine rich repeat containing receptor signaling pathway	UBB; UBE2N	42
Scn1b	8.73994e-05	-0.27084	0.468	0.67	1				0.00334788	0.0163209	GO:0019068	b	5	virion assembly	UBB; PPIA	42
Pbdc1	9.09041e-05	0.309954	0.645	0.599	1				0.00337226	0.0153411	GO:0006119	b	4	oxidative phosphorylation	MT-CO1; COX7C; MT-ND4L	147
Il11	0.0001443	-0.493063	0.31	0.482	1				0.00347181	0.0153411	GO:0042254	b	4	ribosome biogenesis	RPL6; RPS24; RPL35; RPL10	306
Ctdspl	0.00019723	-0.259342	0.472	0.716	1				0.00350286	0.0163934	GO:0072525	b	5	pyridine-containing compound biosynthetic process	HK2; ENO1; GAPDH	149
Junb	0.000197637	0.325996	0.996	1	1				0.00354707	0.0153411	GO:0006753	b	4	nucleoside phosphate metabolic process	MT-CO1; HK2; MT-ND4L; GAPDH; ENO1; COX7C	733
Tagln	0.000203613	0.455324	0.145	0.041	1				0.00420228	0.0181835	GO:0009132	b	5	nucleoside diphosphate metabolic process	HK2; ENO1; GAPDH	159
Gadd45g	0.000216755	-0.253904	0.984	1	1				0.0043516	0.0181835	GO:0006754	b	5	ATP biosynthetic process	HK2; ENO1; GAPDH	161
Snrpd3	0.000225886	0.297173	0.722	0.665	1				0.0043516	0.0181835	GO:0051092	b	5	positive regulation of NF-kappaB transcription factor activity	UBB; PPIA; UBE2N	161
Lgals3	0.000255533	-0.34921	0.875	0.97	1				0.0043782	0.0184739	GO:0006915	b	4	apoptotic process	SAP18; HK2; GAPDH; SHF; ENO1; GSTP1; HYPK; RPL10; UBB; PPIA	1915
Cox6c	0.000257324	0.252785	0.988	1	1				0.00478773	0.0191509	GO:0045296	m	4	cadherin binding	RPL6; ENO1; RPS26; AHSA1	335
Egr1	0.000270656	0.343062	0.984	0.985	1				0.00499675	0.0114211	GO:0005739	c	4	mitochondrion	MT-CO1; BLOC1S1; PAM16; HK2; MT-ND4L; GSTP1; UBB; NDUFA4L2; COX7C	1634
Pgk1	0.000293125	-0.267076	0.786	0.898	1				0.00589759	0.0237937	GO:0071345	b	5	cellular response to cytokine stimulus	UBE2N; HK2; GAPDH; GSTP1; UBB; PLP2; PPIA	1082
Oaf	0.000307492	-0.335686	0.556	0.756	1				0.00708645	0.0276372	GO:0019362	b	5	pyridine nucleotide metabolic process	HK2; ENO1; GAPDH	192
Golph3	0.000310935	0.329306	0.843	0.822	1				0.00749875	0.0308697	GO:0030705	b	4	cytoskeleton-dependent intracellular transport	TUBA1C; UBB; BLOC1S1	196
Uba52	0.000311456	0.324746	0.823	0.827	1				0.00757321	0.0277153	GO:2001233	b	5	regulation of apoptotic signaling pathway	ENO1; GSTP1; UBB; PPIA	382
Arpc4	0.000324928	0.34734	0.569	0.482	1				0.00761948	0.0277153	GO:0042255	b	5	ribosome assembly	RPL6; RPL10	64
Hspe1	0.000386769	0.28912	0.923	0.985	1				0.00781714	0.0308697	GO:0072524	b	4	pyridine-containing compound metabolic process	HK2; ENO1; GAPDH	199
Tspan4	0.000457197	-0.280136	0.726	0.873	1				0.00781714	0.0277153	GO:1901292	b	5	nucleoside phosphate catabolic process	HK2; ENO1; GAPDH	199
Rpa3	0.000636704	0.301877	0.407	0.294	1				0.00785125	0.0308697	GO:0044364	b	4	disruption of cells of other organism	GAPDH; HMGN2	65
Olfml3	0.000645536	-0.260361	0.359	0.533	1				0.00818726	0.0281738	GO:0016070	b	5	RNA metabolic process	RPS26; RPS24; RPL35; SAP18; RPL39; RPL6; SUB1; UBE2N; JUND; RPS29; ENO1; RPL10; RPL41; UBB; POLR2L; ADRM1; PPIA	4722
Slc3a2	0.000671661	-0.268376	0.532	0.716	1				0.00825398	0.031732	GO:0016052	b	4	carbohydrate catabolic process	HK2; ENO1; GAPDH	203
Cox7b	0.000738082	0.274311	0.879	0.893	1				0.00874164	0.0328762	GO:0034097	b	4	response to cytokine	UBE2N; HK2; GAPDH; GSTP1; UBB; PLP2; PPIA	1165
Gm32219	0.000987567	0.313713	0.29	0.183	1				0.00881998	0.029421	GO:0006006	b	5	glucose metabolic process	HK2; ENO1; GAPDH	208
C1qtnf3	0.00114068	0.538995	0.802	0.782	1				0.00905262	0.029421	GO:0006733	b	5	oxidoreduction coenzyme metabolic process	HK2; ENO1; GAPDH	210
1810037I17Rik	0.00127792	0.281031	0.887	0.898	1				0.00964393	0.0353859	GO:0010467	b	4	gene expression	RPS26; RPS24; RPL35; SAP18; RPL39; RPL6; EIF1; SUB1; UBE2N; GAPDH; JUND; ENO1; RPL10; RPL41; UBB; POLR2L; RPS29; ADRM1; PPIA	5639
Tmem258	0.00130338	0.265412	0.919	0.954	1				0.00981806	0.0353859	GO:0002753	b	4	cytoplasmic pattern recognition receptor signaling pathway	UBB; UBE2N	73
Hbb-bt	0.00132558	0.266193	0.512	0.452	1
Igfbp7	0.0015341	-0.272513	0.79	0.934	1
Zfp36	0.00169075	0.319043	0.944	0.939	1
Itm2a	0.00197323	0.279921	0.819	0.802	1
Lbh	0.00200005	0.343189	0.528	0.437	1
Cdk2ap1	0.00217682	0.272399	0.653	0.665	1
Hist1h2ap	0.00220099	-0.533885	0.077	0.168	1
Tgfbi	0.00235172	-0.262336	0.504	0.655	1
mt-Atp8	0.00236311	0.325202	0.605	0.558	1
Mrps28	0.00237923	0.279723	0.665	0.66	1
Clec11a	0.00239679	-0.253033	0.819	0.893	1
Ezr	0.00251954	-0.289771	0.456	0.619	1
Fth1	0.00266751	-0.256058	1	1	1
Pura	0.00268773	0.292939	0.831	0.817	1
Snai2	0.00311214	0.331104	0.46	0.36	1
Atf3	0.00319694	0.285597	0.964	0.944	1
Anapc13	0.0032888	0.286865	0.77	0.787	1
Snrpe	0.0038064	0.259487	0.827	0.858	1
Nop58	0.0040555	-0.334678	0.883	0.964	1
Hspa8	0.00418062	0.359474	0.964	0.97	1
Mgst2	0.00448113	-0.268307	0.19	0.31	1
Rspo3	0.00477707	0.379479	0.597	0.558	1
Gar1	0.00478725	0.256756	0.617	0.599	1
Serpine1	0.00533058	0.407364	0.867	0.914	1
Ccn1	0.00563779	0.328409	0.952	0.97	1
Tuba1b	0.00609516	0.588244	0.536	0.472	1
F3	0.00700424	-0.300815	0.48	0.645	1
Btg1	0.00755781	0.274556	0.98	0.98	1
Ngf	0.00774763	-0.266695	0.133	0.234	1
Srsf1	0.0108596	0.259868	0.48	0.431	1
Inhba	0.011413	-0.374764	0.073	0.147	1
Islr	0.0116675	0.259377	0.831	0.843	1
Nifk	0.0122635	0.255096	0.452	0.406	1
Tgfb2	0.0153639	-0.293894	0.665	0.761	1
Klf2	0.0162622	0.305231	0.774	0.701	1
Gm26532	0.0171157	0.332581	0.5	0.431	1
Gm42418	0.0181892	0.372949	0.996	1	1
Medag	0.0195271	0.280539	0.274	0.193	1
Vps37b	0.0218553	0.267717	0.673	0.665	1
Nr4a1	0.0254555	0.276862	0.375	0.31	1
Mmp3	0.0275211	0.350715	0.036	0.005	1
Nupr1	0.027715	-0.376962	0.923	0.964	1
Smpd3	0.0292528	0.304737	0.722	0.726	1
Cytl1	0.029357	0.633136	0.331	0.249	1
Ddit4l	0.0331718	0.260378	0.129	0.071	1
Timp1	0.0503251	-0.250642	0.859	0.904	1
Krt16	0.0674215	0.474781	0.286	0.218	1
H19	0.0810796	0.469236	0.234	0.168	1
Spp1	0.0978527	0.300192	0.137	0.203	1
Ibsp	0.110509	-0.276682	0.024	0.005	1
Mmp10	0.122448	0.283774	0.012	0	1
Ccn2	0.148884	0.274317	0.827	0.868	1
Hspa1a	0.151705	0.395336	0.298	0.259	1
Hspb1	0.174831	0.345245	0.339	0.294	1
Mafb	0.195018	0.285593	0.19	0.152	1
Resf1	0.217007	0.275836	0.573	0.574	1
Apoe	0.23676	0.474158	0.637	0.65	1
Hsph1	0.259987	0.266882	0.323	0.32	1
Mt2	0.326093	0.303073	0.798	0.817	1
Mmp13	0.508001	0.422162	0.024	0.015	1
Ptgs2	0.543541	-0.313873	0.097	0.112	1
Rbp4	0.665097	-0.291159	0.069	0.081	1
Fxyd3	0.670706	0.348394	0.44	0.447	1
Mef2c	0.6828	0.258507	0.363	0.401	1
Ecm1	0.725375	-0.334195	0.036	0.03	1
Wif1	0.90905	-0.251034	0.089	0.086	1
Col10a1	0.924563	0.373122	0.016	0.015	1

## Sheet: Young_Female_vs_Male_BMEC_1
	p_val	avg_log2FC	pct.1	pct.2	p_val_adj
Xist	2.91634e-53	4.06574	0.835	0	6.39144e-49
Rpl10	2.10951e-36	-1.85652	0.469	0.878	4.62321e-32
Ubb	2.73741e-35	-1.28964	0.858	0.994	5.9993e-31
Rpl35	4.59994e-34	-2.00104	0.307	0.793	1.00812e-29
Gm10076	3.12873e-20	-1.40407	0.209	0.634	6.85693e-16
Ddx3y	2.31061e-17	-1.17829	0	0.256	5.06393e-13
Rps29	1.6078e-16	-0.615729	0.976	0.994	3.52365e-12
Tmsb10	8.97642e-14	-1.15758	0.476	0.738	1.96727e-09
Eif1	5.3887e-13	-0.70064	0.858	0.927	1.18099e-08
Ftl1	8.48217e-13	-0.968043	0.831	0.927	1.85895e-08
Rps27rt	2.7857e-11	1.23169	0.362	0.079	6.10514e-07
Ppia	2.60283e-09	-0.508469	0.906	0.97	5.70437e-05
Rpl9-ps6	3.14063e-09	1.11235	0.26	0.037	6.88301e-05
Rpl41	5.61125e-09	-0.404286	0.953	0.988	0.000122976
Ntan1	1.17524e-08	-0.800499	0.063	0.262	0.000257566
mt-Co1	4.89326e-08	-0.397682	0.976	0.988	0.00107241
Gm47283	1.19992e-07	0.997745	0.429	0.195	0.00262975
Diaph1	1.39151e-07	-0.614571	0.047	0.213	0.00304963
Eno1	2.99722e-07	-0.628096	0.02	0.152	0.00656872
Adrm1	1.48503e-06	-0.607654	0.024	0.146	0.032546
Eif2s3y	2.26097e-06	-0.425444	0	0.085	0.0495515
Tuba1b	4.38537e-06	0.78381	0.587	0.396	0.0961097
Rpl39	5.95235e-06	0.384221	0.957	0.927	0.130452
Hivep2	7.7743e-06	-0.752241	0.091	0.244	0.170382
mt-Nd4l	1.25306e-05	-0.548278	0.531	0.72	0.274622
Pam16	2.5933e-05	-0.61896	0.039	0.159	0.568349
Reep5	3.25549e-05	-0.731256	0.193	0.366	0.713473
Gapdh	8.75651e-05	-0.535534	0.579	0.732	1
Rnaset2b	0.000103207	0.52828	0.126	0.018	1
Hypk	0.000108226	0.721665	0.24	0.091	1
Tsix	0.000111268	0.462838	0.087	0	1
Rnaset2a	0.000160946	0.517697	0.134	0.024	1
Rps28	0.000199274	-0.337793	0.894	0.927	1
Ube2n	0.000203559	-0.637879	0.181	0.329	1
Myl6	0.000212932	-0.347442	0.846	0.902	1
Wdr89	0.000229323	0.499117	0.173	0.049	1
Ptma	0.000265182	-0.287596	0.984	0.97	1
Hbb-bt	0.000281506	0.481234	0.386	0.207	1
H2-Q4	0.000319878	-0.598602	0.122	0.256	1
Pcdh17	0.000332521	-0.523294	0.291	0.451	1
Rexo2	0.000340074	-0.516683	0.232	0.39	1
Pvt1	0.000383799	-0.275484	0.004	0.061	1
Psmb5	0.000438032	-0.569136	0.213	0.36	1
Ccn1	0.000461047	0.808369	0.461	0.335	1
Dynlrb1	0.000467104	-0.616766	0.28	0.433	1
Atp5o	0.000531814	-0.508411	0.272	0.433	1
Jund	0.0006296	-0.54052	0.764	0.811	1
Rpl36al	0.000631538	0.495954	0.677	0.573	1
Eif3j1	0.000673391	-0.446195	0.094	0.213	1
Sox18	0.000673563	0.676323	0.386	0.238	1
Emilin1	0.00067482	-0.417196	0.047	0.14	1
Cnih4	0.00076015	-0.570688	0.177	0.317	1
Rpl34	0.000764379	0.250185	0.957	0.945	1
Rpl15	0.000832644	-0.259239	0.917	0.951	1
C1qtnf9	0.0008373	-0.485199	0.22	0.384	1
Rpl6	0.000842603	-0.285855	0.874	0.933	1
Kdm5d	0.000917859	-0.284259	0	0.043	1
Bag6	0.000962032	-0.406366	0.079	0.189	1
Pgm2	0.00114198	-0.406411	0.039	0.122	1
Trim37	0.00114298	-0.456249	0.035	0.116	1
Serpinb1a	0.00114832	-0.531706	0.031	0.11	1
Rraga	0.00124189	-0.445449	0.122	0.244	1
Snhg9	0.00130429	0.526162	0.169	0.061	1
Nudcd3	0.00136483	-0.471608	0.083	0.189	1
Angptl4	0.00137562	0.666463	0.236	0.11	1
Gm46565	0.00140018	-0.333933	0.016	0.079	1
Ncor2	0.00144167	-0.517159	0.083	0.183	1
H2-Q6	0.00144314	-0.512291	0.059	0.152	1
Tmem98	0.0014566	-0.274775	0.008	0.061	1
Sqstm1	0.00147278	-0.498834	0.268	0.415	1
Col1a1	0.00158881	0.522106	0.118	0.03	1
Ecscr	0.00160272	-0.482379	0.476	0.616	1
Pabpc1	0.00161356	0.599289	0.665	0.622	1
Stim2	0.00167743	-0.494716	0.134	0.256	1
Serinc3	0.0017299	0.327038	0.76	0.671	1
Hba-a2	0.00182208	0.260607	0.205	0.091	1
Arhgef10	0.00187371	-0.39115	0.024	0.091	1
Ubc	0.0021334	-0.388921	0.858	0.872	1
Col9a1	0.00217877	-0.324079	0	0.037	1
Gm44777	0.00217877	-0.358991	0	0.037	1
Litaf	0.00232156	-0.440401	0.256	0.39	1
Cct3	0.002432	-0.34025	0.201	0.341	1
Usf3	0.00258866	-0.383832	0.039	0.116	1
Smg5	0.00261622	-0.341907	0.016	0.073	1
Top2a	0.00265293	0.505866	0.079	0.012	1
Arpc4	0.00270447	0.419722	0.331	0.201	1
Tspan17	0.0027454	-0.397777	0.059	0.146	1
Nom1	0.00282282	0.619328	0.118	0.037	1
Cask	0.00282612	0.532695	0.079	0.012	1
Fam219a	0.00298867	0.421965	0.079	0.012	1
Gm12216	0.00302911	0.541199	0.272	0.146	1
Dcun1d1	0.00304444	0.331879	0.091	0.018	1
Fastk	0.00323448	-0.29162	0.02	0.079	1
AY036118	0.00350328	-0.317212	0.657	0.774	1
Chmp4b	0.00367645	-0.404706	0.213	0.335	1
Phpt1	0.00373357	0.349302	0.098	0.024	1
Psmb3	0.00387716	-0.420451	0.354	0.488	1
Ppp1r7	0.00387832	-0.45279	0.051	0.128	1
Mpc2	0.00400236	-0.439457	0.189	0.311	1
Hmbs	0.00405361	0.407147	0.087	0.018	1
Pdcd5	0.00417662	-0.363319	0.24	0.378	1
Sertad1	0.00423932	-0.501013	0.453	0.579	1
Dpy30	0.00432429	0.332094	0.118	0.037	1
Fibp	0.00432777	-0.402441	0.059	0.14	1
Ost4	0.00442482	0.48161	0.421	0.293	1
Cd2ap	0.00451344	0.346309	0.469	0.323	1
Timm17a	0.0045672	-0.31296	0.118	0.226	1
Vasp	0.0045925	-0.340911	0.142	0.25	1
Ptdss1	0.00470535	-0.342744	0.035	0.104	1
Gm8797	0.00481502	0.271749	0.047	0	1
Hes1	0.00485038	-0.515408	0.445	0.555	1
Gipc3	0.00486275	-0.290343	0.004	0.043	1
Arhgap31	0.00497173	-0.385371	0.346	0.476	1
Tm2d3	0.00500519	-0.439643	0.047	0.122	1
Ddx3x	0.00501919	0.349977	0.681	0.567	1
Gsk3b	0.00521101	0.557149	0.413	0.293	1
Tspan4	0.00528921	-0.420258	0.228	0.354	1
Mid1	0.00529734	0.42535	0.13	0.049	1
Sh2b3	0.00540905	-0.464536	0.098	0.189	1
Nfia	0.00543302	0.605015	0.409	0.305	1
Uchl3	0.00561229	-0.268315	0.039	0.11	1
H2-K1	0.00561249	-0.310766	0.85	0.872	1
Plp2	0.00571135	-0.288767	0.071	0.159	1
Dand5	0.00587719	-0.266492	0.016	0.067	1
Chordc1	0.00590781	0.386681	0.189	0.091	1
Pithd1	0.00593432	0.274871	0.059	0.006	1
Pakap.1	0.0059781	0.595713	0.421	0.311	1
Mrps6	0.00601374	0.559647	0.272	0.165	1
Rexo1	0.00603919	-0.348518	0.106	0.201	1
Eid2	0.00607045	-0.339179	0.02	0.073	1
Gt(ROSA)26Sor	0.00625909	0.309924	0.185	0.085	1
Ifi44	0.00630863	0.343231	0.15	0.061	1
Anxa6	0.00638043	-0.287944	0.047	0.122	1
Wdr82	0.00675583	0.402727	0.138	0.055	1
Alg5	0.0068634	-0.319969	0.087	0.177	1
Imp4	0.00696247	0.417415	0.118	0.043	1
Smco4	0.00697984	0.465177	0.374	0.244	1
Ndufv1	0.0070604	-0.458401	0.094	0.183	1
Jam3	0.00708606	-0.538251	0.043	0.11	1
Pycard	0.00727445	-0.319498	0.075	0.159	1
Gpx4	0.00735008	-0.395157	0.508	0.634	1
Mcm6	0.00743133	0.30778	0.091	0.024	1
Clic1	0.00800787	-0.304381	0.575	0.695	1
Lsmem1	0.00804883	-0.368557	0.035	0.098	1
Abcf2	0.00812921	-0.377332	0.051	0.122	1
Gpihbp1	0.00822557	-0.348156	0.547	0.671	1
0610012G03Rik	0.00823758	-0.461983	0.138	0.238	1
Slirp	0.00836945	0.472251	0.193	0.098	1
Pdlim4	0.0083741	-0.529642	0.079	0.159	1
Gspt1	0.00838408	-0.436963	0.181	0.28	1
Baz2b	0.00845612	-0.292748	0.15	0.262	1
Sord	0.00868205	-0.268712	0.039	0.104	1
Plpbp	0.00885825	-0.34695	0.043	0.11	1
C430049B03Rik	0.00892725	0.362057	0.126	0.049	1
Mrpl18	0.0089564	-0.393633	0.083	0.165	1
Arf3	0.00911384	-0.276266	0.059	0.134	1
Taf12	0.00915577	-0.251729	0.043	0.11	1
Pfkl	0.00916413	-0.340882	0.051	0.122	1
Wwc2	0.00930636	-0.271251	0.287	0.427	1
Med22	0.00932586	-0.341793	0.012	0.055	1
Igfbp7	0.00934946	-0.350661	0.874	0.921	1
Rps27l	0.00939044	0.350102	0.528	0.415	1
Romo1	0.00939764	0.469168	0.323	0.213	1
Shank3	0.00939878	0.458496	0.236	0.134	1
Rps25	0.00970979	0.303437	0.921	0.921	1
Atp5k	0.00975997	-0.324689	0.295	0.421	1
U2af1l4	0.00988493	-0.294954	0.043	0.11	1
Cr1l	0.0100716	0.382629	0.315	0.207	1
Rtp3	0.0101345	-0.322768	0.012	0.055	1
Fam32a	0.0101418	0.483046	0.205	0.11	1
Tpst2	0.0102497	-0.461083	0.193	0.299	1
Smg7	0.0103837	0.380678	0.134	0.055	1
Lama4	0.0104702	-0.360629	0.106	0.195	1
Mpdu1	0.010548	0.47566	0.13	0.055	1
Atp6v0c	0.0106657	-0.272012	0.524	0.622	1
Tln1	0.0108707	-0.302118	0.28	0.421	1
Sumo2	0.0109069	-0.297582	0.516	0.634	1
Cd302	0.0109628	0.484627	0.161	0.079	1
Ubac1	0.0109733	0.352525	0.075	0.018	1
Eif4a1	0.0119448	-0.297387	0.638	0.732	1
Slc35a1	0.0120075	0.309677	0.063	0.012	1
Samd5	0.0121665	-0.287749	0.016	0.061	1
Gars	0.0123877	-0.334769	0.071	0.146	1
U2af2	0.012523	0.429953	0.217	0.122	1
Alkbh2	0.0125849	0.292273	0.051	0.006	1
Rnf113a2	0.0126795	0.275485	0.051	0.006	1
Srp72	0.0130193	0.470292	0.169	0.085	1
Tagln2	0.0131321	-0.275319	0.594	0.726	1
Pigp	0.0131403	-0.385037	0.094	0.177	1
Ramp2	0.0131964	-0.34455	0.642	0.744	1
Rgs2	0.0132695	0.390743	0.197	0.104	1
4833403J16Rik	0.0134299	0.300821	0.102	0.037	1
Cped1	0.0134314	0.470557	0.169	0.085	1
Usp16	0.0135434	-0.321528	0.087	0.165	1
Commd6	0.0135993	0.369614	0.146	0.067	1
Xrn2	0.0139606	-0.394142	0.126	0.213	1
Wdr83os	0.0141801	-0.399571	0.161	0.256	1
Gosr2	0.0142607	-0.304912	0.047	0.11	1
Atp5g1	0.0144887	-0.318401	0.35	0.488	1
Ccn2	0.0144912	0.771228	0.173	0.091	1
Slc10a7	0.0145553	-0.376233	0.035	0.091	1
Syt11	0.0149277	-0.304295	0.024	0.073	1
Mfap1a	0.0149406	0.295814	0.091	0.03	1
Anapc15	0.0149664	-0.299797	0.031	0.085	1
St3gal4	0.0150133	-0.267314	0.067	0.14	1
Slc38a2	0.0150505	0.3464	0.705	0.652	1
Rdh10	0.0151238	-0.266588	0.039	0.098	1
Crispld1	0.015302	0.457776	0.165	0.085	1
Siva1	0.0155358	0.43672	0.142	0.067	1
Plpp1	0.0155405	-0.411213	0.307	0.427	1
Ifrd1	0.0156127	-0.345638	0.335	0.445	1
Pabpn1	0.0159426	-0.271403	0.24	0.354	1
Ndufs4	0.0161293	-0.32579	0.154	0.25	1
Mustn1	0.0162179	-0.257319	0.087	0.171	1
Thrsp	0.0162773	0.558722	0.205	0.116	1
Wdr92	0.0164287	-0.261518	0.008	0.043	1
Raph1	0.0164615	0.377863	0.213	0.122	1
Chmp6	0.016501	-0.257783	0.059	0.128	1
Adsl	0.0169503	0.291331	0.059	0.012	1
Fis1	0.0169626	-0.473043	0.283	0.378	1
Hnrnpa2b1	0.0170234	0.351732	0.646	0.579	1
Cstf2	0.0171751	0.298971	0.059	0.012	1
Hoxb5	0.0171834	-0.264356	0.008	0.043	1
Btbd3	0.0172318	0.382264	0.189	0.104	1
Glod4	0.0172964	-0.283306	0.075	0.146	1
Prkce	0.0173751	-0.377395	0.071	0.14	1
Ammecr1	0.0173977	0.257227	0.047	0.006	1
Hspa1a	0.0174402	0.6699	0.634	0.561	1
Lmna	0.017477	-0.490753	0.484	0.561	1
Pin1	0.017558	-0.4091	0.087	0.159	1
Arf2	0.0178419	-0.411496	0.098	0.177	1
Mcm2	0.0179249	0.283129	0.047	0.006	1
Samm50	0.017956	-0.30392	0.079	0.152	1
Stat1	0.0185533	0.295227	0.181	0.098	1
Spry2	0.0185913	0.372177	0.114	0.049	1
Asap2	0.0186823	-0.379489	0.098	0.177	1
Wdr26	0.0187561	0.382955	0.327	0.226	1
Cdk6	0.0187894	0.420882	0.079	0.024	1
Nr1d2	0.0188701	-0.311102	0.15	0.244	1
Cbr1	0.0189941	0.404793	0.106	0.043	1
Ctla2a	0.0191958	-0.281327	0.701	0.799	1
Neu1	0.0194656	0.265797	0.142	0.067	1
Rnf14	0.0195375	-0.361697	0.063	0.128	1
Bglap	0.0202928	0.348503	0.079	0.024	1
Dlg4	0.0206174	0.321934	0.114	0.049	1
Parva	0.0208248	0.378368	0.13	0.061	1
Mrpl30	0.0209412	-0.305609	0.15	0.244	1
Irf2bp2	0.0209821	0.387788	0.287	0.189	1
Pdgfb	0.0210237	0.721131	0.398	0.305	1
Sgta	0.0212848	-0.367164	0.102	0.177	1
Dpf2	0.0213583	0.435342	0.138	0.067	1
Polr2g	0.0213751	0.585287	0.236	0.152	1
Uros	0.0220113	0.261947	0.031	0	1
Isca1	0.0221744	0.39649	0.161	0.085	1
Rbm4	0.0223245	0.342216	0.138	0.067	1
Rab1a	0.0224334	0.404819	0.362	0.262	1
Ankrd33b	0.0225067	-0.294767	0.067	0.134	1
Aldh2	0.0225682	-0.450191	0.197	0.287	1
Smad5	0.0226852	0.474896	0.193	0.116	1
Snrpa1	0.0227134	-0.404626	0.079	0.146	1
Capn2	0.0227419	-0.389894	0.142	0.226	1
Ppp1r37	0.0228004	-0.308186	0.047	0.104	1
Mrpl51	0.0232701	0.415498	0.209	0.122	1
Serp1	0.0232822	-0.389978	0.157	0.238	1
Ciao2a	0.0233805	-0.512227	0.071	0.134	1
9930111J21Rik2	0.0234246	0.432195	0.197	0.11	1
Furin	0.0234637	0.351574	0.146	0.073	1
Lztr1	0.0234724	-0.265118	0.02	0.061	1
Mob2	0.0235772	-0.610386	0.118	0.189	1
Ei24	0.0236128	0.374312	0.161	0.085	1
Atg101	0.0237907	-0.421412	0.098	0.171	1
Slain2	0.0239628	-0.353648	0.102	0.177	1
Exoc6	0.0241952	0.474233	0.134	0.067	1
Slc38a10	0.0244658	-0.355104	0.098	0.171	1
Notch1	0.0245229	0.413653	0.453	0.348	1
Csf2rb2	0.0248003	-0.274902	0.087	0.159	1
Ftl1-ps1	0.0248246	0.26117	0.075	0.024	1
Ccnh	0.0248246	0.377271	0.075	0.024	1
Stub1	0.0248549	-0.288331	0.173	0.268	1
Iqsec2	0.0249291	-0.250211	0.02	0.061	1
Kdm6a	0.0249821	0.319779	0.154	0.079	1
Egfl7	0.0250292	-0.251485	0.76	0.835	1
Cpsf6	0.0251697	0.315256	0.154	0.079	1
Ndufb11	0.0253054	-0.340617	0.394	0.512	1
Atad1	0.0253341	-0.378292	0.075	0.14	1
Ikzf5	0.0253543	0.329241	0.138	0.067	1
Acadl	0.0255702	-0.372309	0.126	0.207	1
Filip1l	0.0255963	0.453371	0.173	0.098	1
Tent2	0.0257521	0.353983	0.102	0.043	1
Aurkaip1	0.0257681	-0.303037	0.173	0.268	1
Uba2	0.0257793	0.432256	0.142	0.073	1
Rab11b	0.0257855	-0.260628	0.213	0.317	1
Tcf15	0.0258883	-0.541738	0.165	0.256	1
Pdcd6	0.0259057	-0.294861	0.157	0.256	1
Gm17066	0.0259317	0.274244	0.043	0.006	1
Rab7	0.0261642	-0.262246	0.276	0.384	1
Mtor	0.0262326	-0.367352	0.028	0.073	1
Nop10	0.0264694	0.329372	0.311	0.213	1
Fblim1	0.0265307	0.265487	0.13	0.061	1
Lox	0.0267075	0.254414	0.043	0.006	1
Ttc7b	0.0267091	-0.255714	0.055	0.116	1
Rpl23a	0.0267561	0.256498	0.791	0.707	1
Anapc7	0.026952	-0.251044	0.039	0.091	1
Snrk	0.0270504	0.385368	0.378	0.28	1
Grina	0.0273389	-0.305997	0.177	0.268	1
Picalm	0.0273587	0.388176	0.528	0.451	1
Cdipt	0.0273827	-0.341341	0.122	0.201	1
Tmem223	0.0274304	-0.374908	0.134	0.213	1
Sorbs2	0.0280151	0.428265	0.299	0.213	1
Xab2	0.0280653	-0.312368	0.024	0.067	1
Tmem87b	0.0284644	0.371372	0.134	0.067	1
Mrpl36	0.0288095	0.44034	0.142	0.073	1
Cavin3	0.0288708	-0.369298	0.508	0.591	1
Nova2	0.0288927	-0.496699	0.106	0.177	1
Igtp	0.0289504	-0.390913	0.094	0.165	1
Rasd1	0.0291296	0.553201	0.189	0.11	1
Fhl1	0.029154	-0.282279	0.028	0.073	1
Cdk2ap2	0.0291654	0.336184	0.15	0.079	1
Ipo5	0.0293278	-0.354007	0.075	0.14	1
Taok2	0.0294478	0.405482	0.165	0.091	1
Wasf2	0.0298089	-0.380985	0.461	0.567	1
Med7	0.0299049	0.469367	0.091	0.037	1
Cd200	0.0300412	-0.334444	0.461	0.573	1
Nek7	0.0301	-0.329423	0.161	0.244	1
Emc6	0.0301919	0.365851	0.157	0.085	1
Crip2	0.0301972	-0.25737	0.657	0.732	1
B230219D22Rik	0.030319	0.368293	0.335	0.244	1
Myl12a	0.0304934	-0.323528	0.598	0.726	1
Morc2a	0.0307169	0.290037	0.063	0.018	1
E2f7	0.0308901	-0.41159	0.059	0.116	1
Rgs5	0.0309377	-0.558053	0	0.018	1
Pigk	0.0317983	-0.368706	0.071	0.134	1
Selenok	0.0319044	-0.258869	0.543	0.665	1
Aftph	0.0323182	0.461369	0.13	0.067	1
Cyc1	0.0323829	-0.289444	0.157	0.244	1
Cct2	0.0324848	-0.317416	0.26	0.354	1
Atp6v1g1	0.0325869	-0.34303	0.264	0.36	1
Atxn10	0.0328793	0.334972	0.154	0.085	1
Phc3	0.0329368	0.352771	0.122	0.061	1
Pttg1ip	0.0331745	0.383523	0.39	0.305	1
Rock2	0.0333221	0.29891	0.386	0.287	1
Lbp	0.0334698	0.34131	0.169	0.098	1
Ccdc148	0.0334817	0.291575	0.063	0.018	1
Eci2	0.0334862	-0.29936	0.126	0.207	1
Tob2	0.0334956	0.507033	0.39	0.305	1
Serpinh1	0.0335066	-0.319945	0.445	0.543	1
Riok1	0.0340042	-0.371436	0.047	0.098	1
Drg1	0.0343341	-0.330057	0.079	0.14	1
Ctsa	0.0345353	-0.41559	0.083	0.146	1
Snrpc	0.0347546	-0.388539	0.244	0.335	1
Spry4	0.034917	0.335978	0.13	0.067	1
Suz12	0.0349851	0.342562	0.173	0.098	1
Taf1d	0.0350166	0.482097	0.335	0.262	1
Ube2q2	0.0350876	0.313949	0.091	0.037	1
Atg4b	0.0351937	0.342837	0.051	0.012	1
Heatr6	0.0351937	0.251204	0.051	0.012	1
Bax	0.0353727	-0.282774	0.248	0.341	1
Thoc3	0.0354178	0.294352	0.051	0.012	1
Dtymk	0.035505	0.28462	0.098	0.043	1
Senp5	0.0361022	-0.319437	0.051	0.104	1
Prkch	0.0361742	-0.323736	0.24	0.329	1
Thsd1	0.0362015	0.412689	0.106	0.049	1
Zeb1	0.0365849	0.35957	0.283	0.195	1
Zdhhc20	0.0369093	0.388523	0.209	0.134	1
Zfp148	0.0372894	0.321255	0.209	0.128	1
Gatad1	0.0374062	-0.326101	0.106	0.177	1
Arhgdia	0.0375146	-0.330658	0.335	0.433	1
Dock4	0.0375174	-0.292411	0.146	0.226	1
Smim4	0.0376072	0.27042	0.091	0.037	1
Cpox	0.0376072	0.273616	0.091	0.037	1
Bloc1s1	0.0379245	0.320618	0.106	0.049	1
Hsph1	0.0381073	0.467196	0.232	0.159	1
Sgk3	0.0381589	-0.269097	0.047	0.098	1
Cdc26	0.038502	-0.296396	0.122	0.195	1
Cbx7	0.0385546	0.259329	0.071	0.024	1
Gnpda2	0.0386002	0.252489	0.114	0.055	1
Ppt1	0.0387305	0.352948	0.106	0.049	1
Tuba1c	0.0388538	0.414236	0.13	0.067	1
Notch4	0.0391811	-0.329404	0.102	0.171	1
Ifit3	0.0392106	-0.372405	0.043	0.091	1
Bbip1	0.03927	0.416976	0.177	0.104	1
Nod1	0.0394459	0.3298	0.13	0.067	1
Odr4	0.0400088	-0.254628	0.083	0.146	1
Egr3	0.0400687	0.408042	0.201	0.128	1
Golph3	0.0401549	0.460606	0.177	0.11	1
Sox17	0.0403585	0.759192	0.323	0.244	1
Son	0.0406154	0.312781	0.594	0.543	1
Car4	0.0407252	0.71499	0.059	0.018	1
Ctdsp1	0.0410633	-0.362492	0.087	0.146	1
Pdlim1	0.0410859	-0.343057	0.264	0.36	1
Ncbp2	0.0411352	0.474471	0.102	0.049	1
Specc1l	0.0412784	0.330246	0.079	0.03	1
Rtraf	0.0413173	-0.337703	0.272	0.354	1
Ndufb3	0.0413409	0.490295	0.335	0.262	1
Gimap4	0.0417124	0.398019	0.319	0.232	1
B3gnt2	0.0419379	-0.25639	0.142	0.22	1
Rsbn1	0.0425175	-0.275319	0.075	0.134	1
Gprc5a	0.0426157	0.343948	0.059	0.018	1
Eif3g	0.0427807	-0.308859	0.146	0.22	1
Atp5g3	0.0433823	0.369499	0.409	0.323	1
Pank3	0.0434685	0.411144	0.165	0.098	1
Wdr3	0.0443303	0.305204	0.059	0.018	1
Lmo4	0.0447344	0.417138	0.264	0.183	1
Plcb1	0.0449258	0.475072	0.173	0.104	1
Ube2m	0.0450123	-0.337493	0.146	0.22	1
Acot8	0.0455705	-0.263009	0.016	0.049	1
Polg	0.0465143	-0.287215	0.035	0.079	1
Rhot1	0.0465793	-0.347659	0.067	0.122	1
Cyb5r1	0.0469512	-0.32206	0.067	0.122	1
Acin1	0.0469581	0.369084	0.358	0.262	1
Rassf1	0.0469895	0.363533	0.319	0.238	1
Parp6	0.0471425	-0.327382	0.016	0.049	1
Snrnp48	0.0472303	-0.289828	0.11	0.177	1
Tmem59	0.0473261	0.303399	0.61	0.506	1
Map2k3	0.0473465	-0.28776	0.213	0.293	1
Acox1	0.047384	-0.332838	0.185	0.268	1
Sema3f	0.0482319	-0.415447	0.134	0.201	1
Cnnm3	0.0483403	-0.267344	0.024	0.061	1
Plin3	0.0483403	-0.27644	0.024	0.061	1
Timm10b	0.0485599	0.372436	0.303	0.226	1
Cyb561	0.0486935	-0.279559	0.039	0.085	1
Utp14a	0.0488123	0.320558	0.094	0.043	1
Med17	0.0489291	-0.292812	0.039	0.085	1
Tulp4	0.0489497	-0.38092	0.201	0.28	1
Ptpn18	0.0491064	0.457985	0.154	0.091	1
Epha4	0.0494167	0.394784	0.118	0.061	1
Cytl1	0.0494619	0.917501	0.047	0.012	1
Cpt1a	0.0496254	-0.310352	0.067	0.122	1
Hnrnpd	0.0496425	-0.328292	0.252	0.341	1
Jup	0.0498024	0.302384	0.358	0.262	1
Slc35b1	0.0500976	0.416093	0.154	0.091	1
Snhg6	0.0502148	0.269853	0.11	0.055	1
Zhx1	0.0502148	0.313338	0.11	0.055	1
Minpp1	0.0507268	0.298389	0.075	0.03	1
Uimc1	0.0514497	0.259302	0.102	0.049	1
Psmg4	0.051574	0.301526	0.142	0.079	1
Runx1t1	0.0516588	0.256806	0.047	0.012	1
Ppp1r15a	0.0524486	0.386479	0.665	0.616	1
Chuk	0.0525058	0.254929	0.102	0.049	1
Cav2	0.0525671	0.324563	0.445	0.36	1
Dazap2	0.0526493	0.404992	0.413	0.341	1
Ociad1	0.0526906	0.454184	0.197	0.128	1
Mfng	0.0531775	-0.3715	0.142	0.207	1
Arhgap18	0.0533292	-0.271761	0.134	0.207	1
Ppp2r5a	0.0540068	0.477924	0.417	0.348	1
2021-09-09	0.0543129	-0.253298	0.146	0.22	1
Spag7	0.0545982	-0.296175	0.098	0.165	1
Uqcc2	0.0546343	0.368877	0.295	0.22	1
Gngt2	0.0548083	-0.360528	0.327	0.415	1
Cfd	0.054832	0.666876	0.035	0.006	1
Tmem255b	0.055036	-0.316573	0.063	0.116	1
Swap70	0.0551346	0.440495	0.291	0.22	1
Ibsp	0.0552287	0.379964	0.035	0.006	1
Mrpl42	0.0552511	-0.252961	0.118	0.189	1
Edn1	0.0553502	0.891042	0.189	0.122	1
Gbp7	0.055421	0.282901	0.217	0.14	1
Cbx3	0.0557819	0.448114	0.323	0.244	1
Id3	0.0559337	-0.279764	0.709	0.805	1
Usp3	0.0559514	0.330883	0.146	0.085	1
Abca3	0.0561252	-0.309776	0.083	0.14	1
2021-03-08	0.0564155	-0.290551	0.051	0.098	1
Ifit1	0.0564377	-0.407577	0.067	0.122	1
Mrps26	0.056605	-0.279016	0.055	0.104	1
Hspa1b	0.0567078	0.840817	0.508	0.47	1
Serpinb6b	0.057275	0.28454	0.091	0.043	1
Mdh1	0.0573088	-0.28209	0.087	0.146	1
Klf13	0.0575797	0.493489	0.398	0.329	1
Ncor1	0.0575892	-0.351364	0.339	0.402	1
Psmd5	0.0576398	0.350518	0.083	0.037	1
Actr1b	0.0581132	-0.349088	0.087	0.146	1
Dleu2	0.0584516	-0.385088	0.126	0.189	1
C730034F03Rik	0.0584796	0.27317	0.075	0.03	1
Gcc1	0.058723	0.350465	0.138	0.079	1
Ick	0.0591461	-0.415494	0.051	0.098	1
Cyth3	0.0593647	0.253575	0.201	0.134	1
Mt1	0.0593826	0.820182	0.165	0.098	1
Atp2a2	0.0598408	-0.311278	0.213	0.293	1
Mlxip	0.0602486	0.255888	0.091	0.043	1
Rpia	0.0603953	0.301971	0.106	0.055	1
Smim27	0.0607564	0.301804	0.091	0.043	1
Mia3	0.0609944	-0.301327	0.138	0.201	1
Mcrs1	0.0625618	0.307511	0.091	0.043	1
Arid1a	0.0625656	0.296467	0.228	0.152	1
Nipbl	0.0627058	0.303405	0.323	0.232	1
Gm17056	0.0628585	-0.296812	0.075	0.128	1
Bzw1	0.0633234	0.279187	0.425	0.329	1
Cnot3	0.0643771	0.439991	0.15	0.091	1
Slc25a38	0.0645298	0.309343	0.063	0.024	1
Puf60	0.0648333	-0.270319	0.15	0.22	1
Cntln	0.0656257	0.385469	0.13	0.073	1
Itga1	0.0656785	0.416903	0.476	0.409	1
Maf1	0.0657197	-0.36932	0.106	0.165	1
Insig1	0.0658367	0.285952	0.063	0.024	1
Eif3l	0.065896	0.446478	0.161	0.104	1
Stam2	0.0660324	0.250283	0.091	0.043	1
Hfe	0.0660596	0.314753	0.114	0.061	1
Rbck1	0.0661062	-0.251876	0.134	0.201	1
Borcs8	0.0661668	0.291618	0.063	0.024	1
Tssc4	0.0662434	0.29029	0.154	0.091	1
Fbxl18	0.0663198	0.257551	0.098	0.049	1
Gnb2	0.0668383	-0.308114	0.52	0.585	1
Ralgds	0.0670186	-0.269838	0.091	0.146	1
Bex3	0.0672795	0.308713	0.114	0.061	1
Nsf	0.067727	0.254655	0.146	0.085	1
Ugdh	0.0679166	-0.366043	0.087	0.14	1
Zzz3	0.0681591	0.401464	0.161	0.104	1
Serinc1	0.0682328	0.27796	0.343	0.262	1
Adgre5	0.0684564	-0.269284	0.094	0.152	1
Snrpg	0.0684719	0.402111	0.539	0.451	1
Hsp90aa1	0.0686806	0.278395	0.791	0.799	1
Spata13	0.0690254	0.265865	0.106	0.055	1
Cops6	0.0695007	-0.284233	0.098	0.159	1
Rnf145	0.0698124	0.369869	0.118	0.067	1
Lamb2	0.0701477	0.323163	0.189	0.122	1
S100a13	0.070185	0.268152	0.732	0.72	1
Mettl3	0.0702671	0.25789	0.043	0.012	1
Mob4	0.0708619	0.378358	0.213	0.146	1
Prnp	0.0711011	-0.272588	0.173	0.25	1
Ier3ip1	0.071207	0.368386	0.315	0.238	1
Selenop	0.0712278	0.414416	0.65	0.598	1
Cdc42ep1	0.0713273	0.297488	0.138	0.079	1
Hnrnpc	0.07183	0.361298	0.472	0.415	1
Rbm27	0.0718887	-0.276962	0.122	0.189	1
Npepps	0.0726082	-0.346344	0.083	0.134	1
Fmc1	0.0727795	0.300504	0.185	0.122	1
Ramac	0.072859	-0.29015	0.083	0.134	1
Asah1	0.0730668	-0.374348	0.134	0.195	1
Sbds	0.0734695	-0.286399	0.205	0.268	1
Hgs	0.0736483	0.300351	0.071	0.03	1
Tax1bp1	0.0736534	-0.306842	0.429	0.5	1
Csrp1	0.0738249	-0.26281	0.228	0.305	1
Commd4	0.0739722	-0.284926	0.063	0.11	1
Tie1	0.0740832	-0.277366	0.331	0.421	1
Lrrc8c	0.0746668	0.334912	0.35	0.274	1
Pip4k2a	0.0748138	0.383361	0.11	0.061	1
Kdelr2	0.0749404	-0.414578	0.22	0.305	1
Drap1	0.0752025	-0.263317	0.24	0.317	1
Ndfip1	0.0756918	0.409074	0.37	0.311	1
Eif4enif1	0.076046	-0.255888	0.039	0.079	1
Dhx38	0.0762632	-0.272043	0.063	0.11	1
4930555A03Rik	0.0767054	-0.253281	0.008	0.03	1
Lysmd2	0.0767592	0.292683	0.079	0.037	1
Rps6ka3	0.0769566	-0.257082	0.24	0.317	1
Ramp3	0.0769715	-0.435027	0.087	0.14	1
Pald1	0.0770011	-0.254702	0.043	0.085	1
Smarca4	0.077322	0.376033	0.185	0.128	1
C2cd2	0.0776618	-0.319412	0.059	0.104	1
Myd88	0.077721	0.255358	0.157	0.098	1
Mnat1	0.0778133	0.303247	0.094	0.049	1
Hspa9	0.0778973	0.29275	0.181	0.122	1
Cox17	0.0779098	0.342474	0.311	0.238	1
Car2	0.0779389	0.327074	0.323	0.25	1
Chst2	0.0780703	0.341634	0.193	0.128	1
Snx2	0.078342	0.333997	0.272	0.201	1
Rnf138	0.0784346	0.368852	0.126	0.073	1
Eprs	0.0792144	0.3025	0.185	0.122	1
Pigq	0.079544	0.28222	0.11	0.061	1
Adprhl2	0.0798115	-0.393375	0.031	0.067	1
Sap18	0.080074	-0.364262	0.185	0.256	1
Scnm1	0.0801183	0.266178	0.079	0.037	1
Fam241a	0.0803971	-0.258135	0.067	0.116	1
Katna1	0.0804474	0.351053	0.169	0.11	1
Mxi1	0.0808042	0.291889	0.079	0.037	1
Plpp6	0.0810178	-0.311032	0.035	0.073	1
Pls3	0.0816243	-0.389551	0.264	0.335	1
Btg2	0.0819088	0.465408	0.551	0.512	1
Cyba	0.0819708	-0.480797	0.28	0.348	1
Ice1	0.0819768	0.259862	0.134	0.079	1
Zdhhc21	0.0820983	0.286458	0.051	0.018	1
Bri3	0.082295	-0.252245	0.323	0.402	1
Smagp	0.0822969	-0.295727	0.22	0.293	1
1810037I17Rik	0.0824276	0.276608	0.469	0.396	1
Ctsd	0.0825534	-0.259783	0.469	0.555	1
Vegfa	0.0825628	-0.319103	0.079	0.128	1
Dcn	0.0830839	0.320862	0.031	0.006	1
St8sia4	0.0836183	-0.285537	0.106	0.165	1
Zfp521	0.0838544	0.265682	0.134	0.079	1
Tspan2	0.0846154	-0.320865	0.083	0.134	1
Hspg2	0.0846866	-0.298738	0.457	0.555	1
Ablim1	0.0848609	-0.257449	0.37	0.451	1
Mindy2	0.0848875	-0.350427	0.157	0.22	1
Stx12	0.0860031	0.291731	0.22	0.152	1
Sdc3	0.0862051	0.553907	0.134	0.085	1
Atxn7l3b	0.0866102	0.367671	0.311	0.244	1
Cipc	0.0866613	-0.280823	0.012	0.037	1
St8sia6	0.0866837	0.292136	0.094	0.049	1
Gamt	0.0877693	-0.296344	0.024	0.055	1
Agap1	0.0880151	0.287613	0.094	0.049	1
Ttf1	0.0882838	-0.287837	0.028	0.061	1
Ptp4a2	0.0883901	0.328045	0.461	0.402	1
Clic4	0.088538	-0.26803	0.606	0.665	1
Mgp	0.0891609	1.19664	0.252	0.183	1
Slc43a2	0.0891935	-0.263151	0.059	0.104	1
Dck	0.0892129	-0.259589	0.024	0.055	1
Tppp	0.0896983	-0.312754	0.024	0.055	1
Zfp106	0.0897914	0.364323	0.157	0.104	1
Prdx5	0.0900097	-0.258659	0.146	0.207	1
Tmed1	0.0905685	-0.266626	0.028	0.061	1
Klf10	0.0907177	-0.25647	0.177	0.244	1
Arl6ip5	0.0913376	0.356655	0.315	0.244	1
Plod1	0.0916541	-0.39414	0.236	0.299	1
Sft2d2	0.0921914	0.270493	0.138	0.085	1
Cemip2	0.0922465	0.386279	0.327	0.262	1
Use1	0.0924373	-0.405233	0.161	0.22	1
Hmgn2	0.0926894	-0.2785	0.079	0.128	1
Epn2	0.0929595	0.259303	0.177	0.116	1
Zcchc7	0.0937031	0.322312	0.154	0.098	1
Plekhg5	0.0938935	0.292784	0.102	0.055	1
Vim	0.0940849	-0.307862	0.74	0.774	1
Esm1	0.0944615	-0.324719	0.02	0.049	1
Ankrd13c	0.0948025	0.261303	0.138	0.085	1
Pdha1	0.0955804	0.336481	0.13	0.079	1
Ubald2	0.0957771	0.370409	0.228	0.165	1
Ids	0.0958542	0.305632	0.106	0.061	1
Fam174a	0.0962786	0.360798	0.173	0.116	1
Arhgap29	0.0963191	0.299596	0.417	0.329	1
Tomm22	0.0969937	-0.256708	0.224	0.293	1
Megf8	0.0972053	0.259889	0.067	0.03	1
Tcp11l2	0.0976352	-0.3135	0.157	0.22	1
Fli1	0.0980137	0.418081	0.398	0.354	1
Eps15	0.0980278	0.432109	0.146	0.098	1
Rala	0.0984203	-0.308367	0.142	0.201	1
Ist1	0.0984979	-0.263597	0.098	0.152	1
Wdr48	0.0989461	0.276152	0.067	0.03	1
Ubxn7	0.0998257	0.28911	0.067	0.03	1
Thumpd3	0.0998967	0.284537	0.091	0.049	1
Atp2b1	0.0999955	-0.419057	0.291	0.36	1
Fbxo9	0.100841	0.252159	0.091	0.049	1
Glul	0.100871	0.271309	0.484	0.409	1
Gtf3c6	0.101054	-0.338068	0.051	0.091	1
Rnf19a	0.101359	0.334333	0.15	0.098	1
Gkn3	0.101385	0.636536	0.039	0.012	1
Nr2f1	0.10141	0.280742	0.091	0.049	1
Rpl7l1	0.101421	0.395655	0.165	0.11	1
Trip11	0.101587	0.278081	0.142	0.091	1
Jdp2	0.101729	0.312139	0.173	0.116	1
Nudt9	0.101792	0.286977	0.091	0.049	1
Tmem251	0.102007	0.259629	0.075	0.037	1
Asap1	0.102673	-0.268448	0.201	0.268	1
Ndel1	0.102843	-0.274026	0.205	0.268	1
Ctso	0.103416	-0.27686	0.091	0.14	1
Supt20	0.104047	0.351132	0.142	0.091	1
Psmb6	0.104168	-0.272177	0.295	0.366	1
S100a10	0.10434	-0.286242	0.642	0.689	1
Caprin1	0.104389	0.301716	0.24	0.177	1
Dusp11	0.105137	0.41798	0.295	0.238	1
BC004004	0.105845	0.259978	0.138	0.085	1
Gna13	0.106245	-0.400689	0.213	0.268	1
Nufip1	0.106673	-0.275712	0.047	0.085	1
Eif5a	0.107326	-0.262976	0.528	0.604	1
Crip1	0.108341	-0.256255	0.61	0.652	1
Socs4	0.108507	0.299574	0.075	0.037	1
Brk1	0.109021	0.330631	0.335	0.274	1
Yipf3	0.109303	0.349348	0.169	0.116	1
Rsf1	0.11127	0.290099	0.217	0.152	1
Fbln5	0.111982	0.315007	0.28	0.213	1
Plxna2	0.112587	0.293559	0.228	0.165	1
Yes1	0.112776	0.35891	0.248	0.189	1
Nfkbid	0.113092	-0.280864	0.063	0.104	1
Pfdn4	0.113174	0.35388	0.154	0.104	1
Unkl	0.113832	0.252479	0.047	0.018	1
Sat1	0.113868	0.357171	0.551	0.518	1
Sdhb	0.114032	-0.259985	0.102	0.152	1
Impdh1	0.114275	-0.283724	0.087	0.134	1
Stab1	0.114557	0.265108	0.307	0.238	1
Zfp652	0.114892	-0.266312	0.13	0.183	1
Ebna1bp2	0.114952	-0.257279	0.106	0.159	1
Sertad3	0.11587	0.261926	0.091	0.049	1
Uqcr10	0.11591	0.377564	0.457	0.402	1
Gbp3	0.115943	-0.394859	0.063	0.104	1
Arl6ip6	0.116157	0.251074	0.118	0.073	1
Grpel1	0.117616	0.32958	0.173	0.122	1
Cd300lg	0.117868	-0.294594	0.465	0.543	1
Trf	0.117914	0.34183	0.11	0.067	1
Ints12	0.118008	0.272884	0.047	0.018	1
Adgrg6	0.118762	0.257982	0.134	0.085	1
Ripk3	0.119509	-0.325113	0.059	0.098	1
Bcap29	0.119525	-0.296143	0.039	0.073	1
Sirt2	0.119682	-0.480841	0.118	0.165	1
Nr4a1	0.119758	0.384986	0.394	0.341	1
Irf7	0.119809	-0.469583	0.079	0.122	1
Tex261	0.119828	0.301753	0.134	0.085	1
Pvr	0.120113	-0.25955	0.063	0.104	1
Fam222b	0.120161	-0.344057	0.059	0.098	1
Chd6	0.120515	0.286429	0.142	0.091	1
Ccnd1	0.121374	-0.262542	0.177	0.238	1
Swt1	0.121375	0.354109	0.169	0.116	1
Tmem176b	0.121503	0.260797	0.508	0.433	1
Sec14l1	0.121671	0.269126	0.232	0.171	1
St3gal6	0.122542	-0.401784	0.138	0.189	1
Zhx3	0.123211	-0.304438	0.067	0.11	1
Ptpn12	0.123309	0.32783	0.244	0.195	1
Dcxr	0.123553	0.25155	0.047	0.018	1
Pcbp2	0.12376	0.275674	0.583	0.518	1
Acer2	0.124428	0.394096	0.079	0.043	1
Tpm4	0.124914	-0.286918	0.516	0.598	1
Wipi2	0.125242	0.301149	0.189	0.134	1
Ier3	0.125554	-0.252488	0.732	0.793	1
Atp11c	0.125735	0.340633	0.146	0.098	1
Mcrip1	0.125811	-0.293554	0.157	0.213	1
Birc5	0.126527	0.332748	0.063	0.03	1
Snrpe	0.12691	0.286437	0.429	0.378	1
Arhgap5	0.127003	0.289454	0.303	0.238	1
1110059E24Rik	0.127453	-0.251482	0.083	0.128	1
Rab22a	0.127638	0.251624	0.126	0.079	1
Cxcl9	0.127746	-0.935951	0.075	0.116	1
Selenon	0.127801	0.259177	0.079	0.043	1
Vwa1	0.127866	-0.287402	0.142	0.195	1
Urod	0.128498	-0.266634	0.035	0.067	1
Tsen34	0.128857	-0.317295	0.157	0.207	1
Tnfsf12	0.128881	0.411743	0.165	0.116	1
Zfp593	0.129577	-0.254614	0.059	0.098	1
Xpo7	0.12981	0.308053	0.087	0.049	1
4921524J17Rik	0.130531	0.393766	0.256	0.201	1
Stk25	0.130805	-0.371234	0.118	0.165	1
Rapgef2	0.131037	0.272094	0.177	0.122	1
Ilf3	0.131052	0.277038	0.094	0.055	1
Cxcl2	0.132621	0.578207	0.063	0.03	1
Ppp1r12c	0.133075	-0.437853	0.13	0.177	1
Acvr2a	0.133186	0.254676	0.063	0.03	1
Bvht	0.133644	0.357906	0.228	0.177	1
Snapc1	0.134088	0.321807	0.087	0.049	1
Araf	0.13457	0.290602	0.087	0.049	1
Mcc	0.134828	0.309926	0.102	0.061	1
Zfp979	0.13521	-0.268027	0.059	0.098	1
Ptp4a3	0.135473	-0.310008	0.169	0.226	1
Tmem140	0.136231	-0.43502	0.181	0.238	1
Kdm1a	0.137438	0.351623	0.161	0.11	1
Mier3	0.138921	0.279945	0.094	0.055	1
Rbmx	0.139389	-0.377081	0.051	0.085	1
Akap9	0.139654	0.29365	0.193	0.14	1
Pacsin2	0.140276	-0.281131	0.094	0.14	1
Tcerg1	0.140427	0.342764	0.157	0.11	1
Abcb1a	0.140855	0.388255	0.165	0.116	1
Tomm70a	0.141297	0.258271	0.118	0.073	1
Etnk1	0.142637	0.331331	0.28	0.226	1
Naa35	0.143477	0.270689	0.087	0.049	1
Rassf9	0.143717	0.266674	0.094	0.055	1
Clk3	0.144209	-0.258575	0.091	0.134	1
1110038B12Rik	0.144512	0.422147	0.185	0.14	1
Sh3glb2	0.144839	-0.294391	0.122	0.171	1
Uhrf2	0.144864	0.25038	0.189	0.134	1
Rasgrf2	0.145484	0.276065	0.126	0.079	1
Babam1	0.145639	0.310208	0.13	0.085	1
Cnot1	0.146693	0.317556	0.205	0.159	1
Wdr61	0.148485	0.363608	0.106	0.067	1
Smad7	0.148603	0.336663	0.366	0.311	1
Rpl22l1	0.148754	0.265985	0.673	0.671	1
Rpp21	0.149113	0.337306	0.146	0.104	1
Rbm39	0.149555	0.322127	0.618	0.622	1
Tmem65	0.150052	-0.268645	0.118	0.165	1
Adgrf5	0.150219	0.300058	0.72	0.695	1
Ier5	0.150469	-0.291747	0.539	0.604	1
Srprb	0.150661	-0.278452	0.051	0.085	1
Dusp7	0.150727	0.260524	0.13	0.085	1
Zranb1	0.150784	0.307765	0.189	0.14	1
Dusp2	0.150862	0.285334	0.173	0.122	1
Guk1	0.150868	0.286983	0.146	0.098	1
Ngdn	0.152064	-0.324903	0.071	0.11	1
Inka1	0.152148	-0.306319	0.114	0.159	1
Psmb10	0.152584	0.296388	0.217	0.165	1
Ube2i	0.153512	-0.296745	0.268	0.317	1
S100a6	0.154252	-0.278386	0.579	0.634	1
Ifih1	0.154822	0.284213	0.114	0.073	1
Slu7	0.156148	0.288776	0.122	0.079	1
H2-T23	0.156411	-0.316082	0.256	0.317	1
Cptp	0.156996	0.27595	0.043	0.018	1
Ndufb7	0.156998	0.321619	0.406	0.36	1
Arpc1b	0.15744	-0.292377	0.461	0.518	1
Nubp2	0.157732	0.348311	0.083	0.049	1
Rrp9	0.158561	0.260802	0.043	0.018	1
Tmem165	0.158727	0.307495	0.142	0.098	1
Aqp1	0.159	-0.3595	0.543	0.598	1
Nagk	0.159128	-0.26472	0.051	0.085	1
Rsbn1l	0.159575	-0.303261	0.154	0.201	1
Cyp4b1	0.159737	0.403172	0.272	0.22	1
St13	0.159991	-0.326637	0.248	0.299	1
Sh3bp5	0.160274	0.307092	0.457	0.402	1
Gnaq	0.16082	0.377448	0.343	0.293	1
Daam1	0.160915	-0.35543	0.063	0.098	1
Rae1	0.161146	0.307416	0.059	0.03	1
Lsm5	0.162544	-0.255731	0.138	0.189	1
Usp6nl	0.162803	0.273732	0.091	0.055	1
Fads1	0.163166	0.260403	0.059	0.03	1
Gtf2h5	0.163587	0.39863	0.236	0.189	1
Fgf23	0.163806	-0.383002	0.016	0.037	1
Ppp1r14b	0.164517	-0.308552	0.217	0.268	1
Atp6v0b	0.166087	0.271809	0.315	0.262	1
Rtl8a	0.166184	-0.336037	0.161	0.213	1
Prdx2	0.166468	0.260755	0.453	0.384	1
Homer1	0.166629	0.261253	0.091	0.055	1
Blvra	0.167939	0.362369	0.083	0.049	1
Uba7	0.168846	0.328284	0.091	0.055	1
Hhex	0.169723	0.341175	0.228	0.177	1
Ninj1	0.170618	0.30405	0.189	0.14	1
Sod1	0.172143	0.272601	0.358	0.305	1
Mapk1	0.172325	0.253739	0.169	0.122	1
Dnm3	0.172403	-0.300443	0.098	0.14	1
Adipor2	0.172922	0.364784	0.197	0.152	1
Bola2	0.175278	0.284569	0.197	0.152	1
Igfbp5	0.175469	0.715588	0.075	0.043	1
Paip2b	0.175483	-0.26087	0.016	0.037	1
Dcaf11	0.176793	0.272362	0.098	0.061	1
Lpar6	0.177225	0.31157	0.272	0.22	1
Snx5	0.17785	0.267055	0.189	0.14	1
Traf7	0.177993	-0.365102	0.106	0.146	1
Thra	0.178643	0.30529	0.161	0.116	1
Cracr2b	0.178984	0.28596	0.339	0.287	1
Chmp2b	0.180351	0.321585	0.228	0.183	1
Bhlhe40	0.180604	0.320635	0.362	0.323	1
Nr2c2	0.181096	0.260416	0.146	0.104	1
Cdk13	0.181096	0.28041	0.146	0.104	1
Prag1	0.181219	0.278	0.075	0.043	1
Lims1	0.182087	0.340786	0.217	0.171	1
Btg1	0.182913	0.27842	0.685	0.707	1
Ssbp4	0.183589	-0.341834	0.193	0.238	1
Krtcap2	0.183724	0.290888	0.492	0.451	1
Setd3	0.184178	-0.305727	0.106	0.146	1
Hspd1	0.184228	0.332456	0.268	0.22	1
Mindy1	0.185211	0.286213	0.11	0.073	1
Zfp787	0.187895	0.379601	0.087	0.055	1
Rnf213	0.191549	-0.281216	0.185	0.232	1
Tpp2	0.194455	0.256479	0.24	0.189	1
Polr2m	0.196281	-0.268484	0.161	0.207	1
Nol7	0.197558	0.253533	0.358	0.305	1
Kat2b	0.197638	0.307938	0.102	0.067	1
Aimp1	0.198234	-0.314759	0.169	0.213	1
Dot1l	0.201367	-0.403289	0.067	0.098	1
Gm1673	0.204716	0.382043	0.248	0.195	1
Prickle1	0.204958	0.25453	0.087	0.055	1
Trim28	0.207663	0.321618	0.193	0.152	1
Iqsec1	0.208679	0.279902	0.114	0.079	1
Eif4b	0.210042	0.267899	0.24	0.195	1
Cebpd	0.211067	-0.302866	0.339	0.402	1
Sgk1	0.21142	0.322132	0.657	0.652	1
Uap1	0.212197	-0.269441	0.15	0.195	1
Tmpo	0.212328	0.322238	0.236	0.195	1
Crtc2	0.21309	0.288651	0.205	0.159	1
Pmepa1	0.213245	0.374924	0.22	0.177	1
Fabp4	0.214067	-0.29794	0.909	0.866	1
Slc5a3	0.214818	0.321182	0.244	0.195	1
Rif1	0.21491	0.255025	0.087	0.055	1
Tmem87a	0.215061	0.257513	0.071	0.043	1
Srsf11	0.215233	0.332983	0.354	0.311	1
Irak2	0.216028	-0.348861	0.035	0.061	1
Utp3	0.216456	0.298961	0.169	0.128	1
Gpm6a	0.217615	0.358872	0.24	0.189	1
Tm9sf4	0.221168	0.354008	0.106	0.073	1
Gpr182	0.22133	0.285922	0.205	0.165	1
Nedd9	0.222105	0.309203	0.307	0.268	1
Zfx	0.222755	0.264424	0.13	0.091	1
Tprgl	0.22533	-0.283407	0.327	0.378	1
Btnl9	0.225615	0.259344	0.276	0.232	1
Ewsr1	0.226967	0.264104	0.228	0.183	1
Frmd4a	0.227653	0.319229	0.193	0.152	1
Gulp1	0.228904	0.431527	0.091	0.061	1
Upp1	0.229122	-0.264193	0.189	0.232	1
Zfp36	0.23029	0.314581	0.669	0.64	1
Zfp318	0.23056	0.256782	0.063	0.037	1
Eif2s2	0.231623	0.308959	0.516	0.512	1
Actr1a	0.233213	-0.296368	0.094	0.128	1
Cdc42ep3	0.233259	-0.255395	0.22	0.268	1
Slc30a5	0.233459	0.304266	0.083	0.055	1
Zmym5	0.234166	0.345718	0.228	0.195	1
Brd7	0.235747	0.339899	0.114	0.079	1
Hspe1	0.236045	0.292165	0.413	0.384	1
Dnajc15	0.237323	0.268868	0.11	0.079	1
Pold4	0.238654	0.361354	0.157	0.122	1
Cdkn2aip	0.241322	-0.309309	0.146	0.183	1
Ptk2	0.241489	0.328527	0.197	0.159	1
Fcf1	0.247043	0.255358	0.154	0.116	1
Tns2	0.247355	0.289607	0.209	0.171	1
Ndufaf8	0.249698	-0.299905	0.102	0.134	1
Rtcb	0.252373	-0.292139	0.114	0.152	1
Lmo7	0.254985	0.336266	0.11	0.079	1
Snw1	0.256719	0.327852	0.193	0.159	1
Cpsf2	0.257841	0.290406	0.098	0.067	1
Mxra8	0.258228	0.324866	0.161	0.128	1
Knop1	0.259709	-0.273577	0.087	0.116	1
Dars	0.262073	0.340312	0.102	0.073	1
Cbx1	0.263313	-0.252339	0.22	0.262	1
Ntf3	0.264705	-0.254303	0.024	0.043	1
Fundc1	0.265161	-0.257901	0.043	0.067	1
Cmc2	0.266217	0.253548	0.083	0.055	1
Josd2	0.268615	0.276901	0.083	0.055	1
Ube2r2	0.268786	0.258366	0.248	0.207	1
Fabp5	0.268939	-0.561865	0.406	0.427	1
Numb	0.269113	0.361334	0.161	0.128	1
Ext2	0.269698	0.278455	0.169	0.134	1
Asns	0.270257	0.271766	0.075	0.049	1
Cxadr	0.270657	0.516121	0.102	0.073	1
Csnk2a1	0.271207	0.286113	0.331	0.293	1
Hoxa7	0.271856	-0.256984	0.122	0.159	1
Cmip	0.27206	-0.310877	0.157	0.189	1
Itprid2	0.272968	0.252689	0.138	0.104	1
Prxl2c	0.27368	0.299638	0.15	0.116	1
Phf12	0.274173	0.255685	0.094	0.067	1
Tle4	0.276516	0.298837	0.181	0.146	1
Ednrb	0.277585	-0.264109	0.106	0.14	1
Erg	0.279929	0.409656	0.205	0.177	1
Gm2a	0.282102	0.265169	0.067	0.043	1
Odc1	0.282299	0.286351	0.358	0.323	1
Tanc1	0.282396	0.265055	0.264	0.226	1
Ldb2	0.284471	0.308775	0.362	0.335	1
Cxcr4	0.284872	0.258125	0.067	0.043	1
Uba52	0.285464	0.302729	0.37	0.329	1
Fam98c	0.285773	-0.315496	0.055	0.079	1
Ifngr2	0.286476	0.262084	0.094	0.067	1
Lims2	0.286536	-0.305765	0.22	0.262	1
Aplnr	0.287171	-0.370523	0.165	0.195	1
Tex10	0.289301	0.281094	0.075	0.049	1
Ndufa7	0.28986	0.263616	0.476	0.457	1
Clip1	0.291505	-0.254577	0.075	0.104	1
Vmp1	0.291528	-0.255102	0.126	0.159	1
Tcea1	0.292142	0.328586	0.283	0.25	1
Hba-a1	0.29239	-0.403808	0.193	0.238	1
Rac1	0.295799	0.287085	0.598	0.591	1
Taf7	0.297235	0.383684	0.252	0.22	1
Atxn2	0.297335	0.260648	0.142	0.11	1
Taf3	0.297542	0.252752	0.094	0.067	1
Lamtor5	0.298047	0.322119	0.22	0.183	1
Ripk1	0.299951	0.330144	0.22	0.189	1
Tgfbr2	0.30262	0.281638	0.374	0.341	1
Acbd3	0.30334	0.254832	0.15	0.116	1
Mrpl15	0.303992	0.284304	0.094	0.067	1
Parp14	0.305354	-0.351817	0.205	0.238	1
Tuba1a	0.307788	-0.265666	0.398	0.433	1
Nfe2l1	0.308102	0.252684	0.346	0.305	1
Wipf1	0.315774	0.319943	0.161	0.128	1
Nxn	0.316617	-0.271902	0.122	0.152	1
Ganab	0.317394	0.278052	0.134	0.104	1
3830406C13Rik	0.320359	0.254135	0.087	0.061	1
Phc2	0.32289	0.277836	0.205	0.177	1
Cops9	0.324484	0.338695	0.232	0.201	1
Lcp1	0.325939	0.260675	0.134	0.104	1
Adamts1	0.327831	0.297723	0.543	0.53	1
Prpf40a	0.327862	0.295753	0.236	0.213	1
Tug1	0.330814	0.253103	0.13	0.104	1
Ap2m1	0.332447	0.276423	0.291	0.256	1
Tcim	0.336291	0.447225	0.472	0.47	1
Sox13	0.337413	0.278776	0.098	0.073	1
Egr1	0.338782	0.251905	0.744	0.713	1
Atp6v1a	0.34095	0.267193	0.177	0.146	1
Sirpa	0.341131	0.32137	0.154	0.128	1
Fn1	0.341487	0.293208	0.154	0.122	1
Ube2g2	0.345318	0.342388	0.15	0.122	1
Gltp	0.347357	0.273377	0.142	0.11	1
Etl4	0.347579	0.288403	0.185	0.159	1
C2cd2l	0.347647	-0.269914	0.031	0.049	1
Rpp25l	0.348817	0.2836	0.063	0.043	1
Pde2a	0.35023	0.313156	0.323	0.299	1
Scaf8	0.350341	0.310892	0.071	0.049	1
Rit1	0.352105	-0.257096	0.102	0.128	1
Orai3	0.352736	0.271346	0.055	0.037	1
Prrc2b	0.354146	0.291179	0.197	0.165	1
Desi1	0.354802	0.25457	0.091	0.067	1
Sema6d	0.35482	-0.261996	0.232	0.268	1
Rnf115	0.357923	-0.32264	0.098	0.122	1
Camsap1	0.360819	-0.26061	0.047	0.067	1
Foxo1	0.364904	0.304103	0.232	0.207	1
Cnot6	0.368086	0.288484	0.276	0.25	1
S100a9	0.372559	0.532311	0.016	0.006	1
Gm12002	0.37645	0.287851	0.055	0.037	1
Cbx5	0.376862	0.253588	0.15	0.122	1
Maf	0.377259	0.2626	0.24	0.207	1
S100a8	0.377299	0.389326	0.016	0.006	1
Tspan7	0.383973	0.256002	0.449	0.439	1
Mpc1	0.385206	0.29962	0.209	0.183	1
Tm6sf1	0.385279	0.312517	0.244	0.213	1
Tra2b	0.387611	0.250678	0.543	0.524	1
Mt2	0.390551	0.351801	0.102	0.079	1
Gata6	0.391599	0.304304	0.031	0.018	1
Npnt	0.39575	0.272895	0.161	0.134	1
Sox4	0.396285	0.387183	0.28	0.262	1
Tmem14c	0.397414	0.25567	0.339	0.323	1
Dnajc19	0.397779	0.265631	0.157	0.134	1
Stmn2	0.400424	0.267756	0.256	0.232	1
Slc20a1	0.403286	0.327959	0.197	0.177	1
Zfp207	0.404232	0.28217	0.283	0.262	1
Atp6ap1	0.405636	-0.272454	0.146	0.171	1
Fut8	0.410997	0.289346	0.067	0.049	1
Kctd12	0.41399	0.28524	0.35	0.335	1
Papss1	0.424809	-0.26845	0.083	0.104	1
Sub1	0.427628	0.275502	0.472	0.451	1
Bbx	0.433077	0.263187	0.138	0.116	1
Gm26532	0.445332	0.255256	0.173	0.146	1
Klf6	0.445976	0.304523	0.469	0.488	1
Smtn	0.447472	0.252157	0.146	0.122	1
AC149090.1	0.455774	-0.291696	0.126	0.146	1
Filip1	0.460037	0.281186	0.146	0.122	1
D10Wsu102e	0.461365	0.270321	0.071	0.055	1
Arrdc3	0.472224	-0.267903	0.102	0.122	1
Mgst3	0.477061	0.295069	0.13	0.11	1
Scand1	0.477576	0.296508	0.291	0.274	1
Cdkn1a	0.480908	-0.255971	0.583	0.64	1
Marf1	0.481592	0.25978	0.13	0.11	1
Far1	0.491434	0.26598	0.154	0.134	1
Bccip	0.499024	0.251705	0.126	0.11	1
Ifi27l2a	0.500163	0.357026	0.083	0.104	1
Sumo1	0.507164	0.31438	0.343	0.341	1
Tsc22d1	0.517248	0.284473	0.48	0.476	1
Vwf	0.520971	0.257718	0.185	0.165	1
Dhrs3	0.522411	0.261286	0.15	0.128	1
Aarsd1	0.524906	-0.2815	0.071	0.085	1
mt-Atp8	0.525363	0.256219	0.28	0.274	1
Abce1	0.537444	0.276076	0.106	0.091	1
Apod	0.555143	0.63076	0.012	0.006	1
Gm26917	0.566161	-0.590663	0.201	0.177	1
Usp47	0.573715	0.281846	0.13	0.116	1
Dpm3	0.574416	-0.266414	0.224	0.238	1
Ltc4s	0.58632	0.271981	0.157	0.14	1
Sppl2a	0.602925	0.330925	0.256	0.25	1
Psmc2	0.607393	0.253505	0.197	0.189	1
Rapgef4	0.612726	0.259035	0.13	0.116	1
Dctn4	0.616391	-0.290588	0.165	0.183	1
Csf3	0.62863	-0.285018	0.051	0.061	1
Depp1	0.633319	0.261165	0.193	0.177	1
Tmem252	0.636215	-0.254777	0.126	0.11	1
Tbl1x	0.637975	0.255881	0.201	0.183	1
Vcam1	0.640874	0.428349	0.248	0.244	1
Hspa14	0.653002	0.261905	0.138	0.128	1
Cxcl10	0.658136	-0.278432	0.122	0.134	1
Adamts4	0.661875	-0.366002	0.169	0.177	1
Ifi203	0.697449	-0.288416	0.386	0.39	1
Cep85l	0.699391	0.262588	0.114	0.104	1
Got2	0.704853	-0.267831	0.091	0.098	1
Shroom4	0.757312	0.279616	0.11	0.104	1
Cxcl12	0.757319	0.425661	0.476	0.494	1
Atp13a3	0.762415	0.300822	0.173	0.165	1
Rasl11a	0.774301	-0.623776	0.091	0.098	1
Cxcl1	0.825218	0.268678	0.189	0.183	1
Hmgcl	0.833419	-0.251614	0.071	0.073	1
Zc3h13	0.848472	-0.253004	0.146	0.134	1
Hey1	0.865189	-0.257793	0.094	0.098	1
Cst3	0.885087	0.330286	0.831	0.878	1
Pcp4l1	0.905691	0.262721	0.138	0.146	1
Ptpra	0.966424	0.268358	0.181	0.195	1

## Sheet: Young_Female_vs_Male_BMEC_2
	p_val	avg_log2FC	pct.1	pct.2	p_val_adj
Xist	0.000151305	3.31253	0.846	0	1
Rpl35	0.000256771	-2.41144	0.231	0.909	1
Rps29	0.000328067	-0.866026	1	1	1
Gm10076	0.000649569	-2.27284	0.154	0.818	1
Pin4	0.00117151	-2.01188	0	0.636	1
Atp5h	0.00194318	-1.68449	0.462	0.909	1
Ubb	0.00258934	-1.08805	0.923	1	1
Rpl10	0.00405187	-1.90748	0.615	0.818	1
Fam32a	0.0061283	1.66936	0.538	0	1
Rps24	0.00646886	-0.739113	1	1	1
Slc25a3	0.00662512	1.3843	0.846	0.455	1
Pmvk	0.0090388	-1.52554	0	0.455	1
Mrpl36	0.0090388	-1.63836	0	0.455	1
Ndufs4	0.0090388	-1.64844	0	0.455	1
Gm14964	0.0090388	-2.07818	0	0.455	1
Lbp	0.00937631	1.37928	0.923	0.545	1
Carhsp1	0.00941564	-1.7354	0.077	0.545	1
Hjurp	0.0096229	1.67268	0.692	0.182	1
Pdpn	0.0115497	-1.3834	0.385	0.818	1
Cdk4	0.013316	1.8115	0.462	0	1
Hba-a2	0.013316	1.66824	0.462	0	1
Irf9	0.013316	1.59756	0.462	0	1
Gsk3b	0.013316	2.34406	0.462	0	1
Smim11	0.013316	1.78812	0.462	0	1
Bag1	0.0139669	1.23957	0.692	0.091	1
Zfp91	0.0139669	-1.54757	0.231	0.636	1
Cox7a2	0.0144615	1.62954	0.769	0.182	1
Tmed10	0.0156848	2.05275	0.538	0.091	1
Eif1a	0.0156848	1.5433	0.538	0.091	1
Zfas1	0.0164861	1.75593	0.615	0.091	1
Ifi27l2a	0.0182217	1.66538	0.615	0.182	1
Qk	0.0186366	1.69005	0.692	0.273	1
Fam102b	0.0189184	1.6242	0.538	0.091	1
Cpne2	0.0189184	1.58649	0.538	0.091	1
Eng	0.0209951	-1.49002	0.077	0.545	1
Hnrnpk	0.0213379	-1.06292	0.538	0.818	1
Plpp1	0.0227206	1.83058	0.538	0.091	1
Dhx36	0.0229093	-1.37783	0	0.364	1
BC028528	0.0229093	-1.43026	0	0.364	1
Wwp1	0.0229093	-1.35978	0	0.364	1
Map3k7	0.0229093	-1.35205	0	0.364	1
Cux1	0.0229093	-1.4006	0	0.364	1
Napa	0.0229093	-1.31386	0	0.364	1
Stard10	0.0229093	-1.47338	0	0.364	1
Ushbp1	0.0229093	-1.56241	0	0.364	1
Cnot1	0.0229093	-1.59145	0	0.364	1
Ciao2b	0.0229093	-1.41019	0	0.364	1
Lrrfip2	0.0229093	-1.62502	0	0.364	1
C1d	0.0229093	-1.3877	0	0.364	1
Supt6	0.0229093	-1.29949	0	0.364	1
Klhdc2	0.0229093	-1.38499	0	0.364	1
Stag2	0.0229093	-1.6718	0	0.364	1
Col18a1	0.0235709	-1.67365	0.231	0.636	1
Socs3	0.0237363	-1.53129	0.538	0.727	1
Map3k1	0.0256342	1.70792	0.615	0.182	1
Gabarap	0.0270203	-0.921934	0.692	0.909	1
Car2	0.0271699	1.36876	0.538	0.091	1
Mrpl21	0.0271995	-1.59419	0.077	0.455	1
Sox18	0.0276174	1.63293	0.385	0	1
Ssr2	0.0276174	0.931626	0.385	0	1
Etfb	0.0276174	1.5982	0.385	0	1
Rad23a	0.0276174	1.17479	0.385	0	1
Rasgrf2	0.0276174	1.42564	0.385	0	1
Ago2	0.0276174	1.26609	0.385	0	1
Ddx17	0.0276174	1.35933	0.385	0	1
Eif4g1	0.0276174	1.46178	0.385	0	1
Lsm2	0.0276174	1.63775	0.385	0	1
Smndc1	0.0276174	1.33067	0.385	0	1
Selenop	0.0276605	-1.64388	0.846	1	1
Sbds	0.0302332	1.60041	0.615	0.182	1
Anxa1	0.0302332	1.28899	0.615	0.182	1
1810058I24Rik	0.0329672	-1.46655	0.077	0.455	1
Mgll	0.0329672	-1.36617	0.077	0.455	1
Mrps12	0.0329672	-1.40241	0.077	0.455	1
Eif1	0.0344177	-0.690262	0.923	0.909	1
Tardbp	0.0364661	1.41015	0.462	0.091	1
Mdfic	0.0364661	1.27845	0.462	0.091	1
Dapk1	0.0364661	1.37383	0.462	0.091	1
Gm47283	0.0364661	1.82437	0.462	0.091	1
Rps16	0.0370044	-0.692809	0.923	1	1
Ndufb1-ps	0.0371689	-1.35566	0.308	0.636	1
Tuba1b	0.0372656	1.10466	0.769	0.455	1
Uqcr10	0.0383215	-1.02846	0.385	0.727	1
Selenok	0.0383215	1.23848	0.692	0.364	1
Alyref	0.0389304	-1.47098	0.231	0.545	1
Usp25	0.0389304	-1.34768	0.231	0.545	1
Ptgfrn	0.0397514	-1.12519	0.077	0.455	1
2021-03-05	0.0397514	-1.15229	0.077	0.455	1
Gnai2	0.0400798	-0.926681	0.615	0.818	1
Vamp8	0.0417018	-1.68378	0.154	0.545	1
mt-Nd4	0.0425828	0.501831	1	1	1
Gapdh	0.0430389	-1.30895	0.538	0.727	1
Rheb	0.0433051	0.943088	0.692	0.182	1
Hspa1a	0.0433051	0.707852	0.692	0.182	1
Yme1l1	0.0434286	1.10497	0.462	0.091	1
Bnip3l	0.0449307	-1.16964	0.231	0.636	1
Hmgb1	0.045159	-0.716142	0.769	0.909	1
Hdgf	0.0452882	1.02777	0.538	0.091	1
Dad1	0.0472101	-1.04051	0.385	0.818	1
Rps27l	0.0480057	0.98382	0.769	0.545	1
Atp2b1	0.0485002	1.13121	0.615	0.182	1
Pbrm1	0.0485002	1.11933	0.615	0.182	1
Rps25	0.0488564	-0.301649	1	1	1
Rpl26	0.0488564	0.500062	1	1	1
Stab1	0.0491313	-1.36936	0.154	0.545	1
Cyb5a	0.0495507	-1.20205	0.462	0.818	1
Vdac2	0.0502761	-1.24835	0.308	0.636	1
Tspan5	0.0514824	1.3564	0.462	0.091	1
Ndufb2	0.0514824	1.60383	0.462	0.091	1
Zfhx3	0.0514824	1.43144	0.462	0.091	1
G3bp1	0.0514824	1.38396	0.462	0.091	1
Bex3	0.0514824	1.36288	0.462	0.091	1
Ifi27	0.0523049	-1.26366	0.231	0.636	1
Tomm6	0.0532443	0.835249	0.538	0.091	1
Hspa9	0.0533964	-1.25986	0.231	0.545	1
Fermt2	0.0549432	0.921686	0.692	0.273	1
Dhx9	0.0550995	1.22312	0.308	0	1
Rc3h1	0.0550995	1.32742	0.308	0	1
Creg1	0.0550995	1.2035	0.308	0	1
Rbm18	0.0550995	0.97638	0.308	0	1
Ppp6c	0.0550995	1.25574	0.308	0	1
Cenpb	0.0550995	1.18224	0.308	0	1
Ncoa3	0.0550995	1.06819	0.308	0	1
Alg5	0.0550995	1.02266	0.308	0	1
S100a1	0.0550995	1.5575	0.308	0	1
Smim27	0.0550995	1.12029	0.308	0	1
Nfx1	0.0550995	1.11952	0.308	0	1
Rnf38	0.0550995	1.17851	0.308	0	1
Kif1b	0.0550995	1.08768	0.308	0	1
Rbpj	0.0550995	1.47874	0.308	0	1
Stim2	0.0550995	1.13752	0.308	0	1
Znhit1	0.0550995	1.23769	0.308	0	1
Ephb4	0.0550995	1.41134	0.308	0	1
Arpc1a	0.0550995	1.13917	0.308	0	1
Pon2	0.0550995	1.35703	0.308	0	1
Foxp2	0.0550995	1.54419	0.308	0	1
Cped1	0.0550995	1.32903	0.308	0	1
Znrf2	0.0550995	0.909198	0.308	0	1
Paf1	0.0550995	1.19304	0.308	0	1
Mcmbp	0.0550995	1.20174	0.308	0	1
Frg1	0.0550995	1.2618	0.308	0	1
Pdlim3	0.0550995	1.43841	0.308	0	1
Cherp	0.0550995	1.22781	0.308	0	1
Nr3c2	0.0550995	0.763785	0.308	0	1
Glg1	0.0550995	1.5745	0.308	0	1
Arhgap32	0.0550995	1.30464	0.308	0	1
Twf2	0.0550995	1.34483	0.308	0	1
Manf	0.0550995	1.23769	0.308	0	1
Crtap	0.0550995	1.3383	0.308	0	1
Apaf1	0.0550995	1.07802	0.308	0	1
Mapk9	0.0550995	1.24391	0.308	0	1
Gm12216	0.0550995	1.47088	0.308	0	1
Slfn2	0.0550995	1.47475	0.308	0	1
Hoxb7	0.0550995	1.45005	0.308	0	1
Nr1d1	0.0550995	1.21884	0.308	0	1
Map3k3	0.0550995	1.023	0.308	0	1
Id2	0.0550995	2.11965	0.308	0	1
Strn3	0.0550995	1.09661	0.308	0	1
Mgat2	0.0550995	1.08381	0.308	0	1
Max	0.0550995	1.02404	0.308	0	1
Srek1	0.0550995	1.24469	0.308	0	1
Samd8	0.0550995	0.97638	0.308	0	1
Mtmr12	0.0550995	1.07675	0.308	0	1
Copz1	0.0550995	1.13752	0.308	0	1
Ltn1	0.0550995	0.815209	0.308	0	1
Akap8l	0.0550995	1.05546	0.308	0	1
Abhd16a	0.0550995	1.21366	0.308	0	1
Bambi	0.0550995	1.33457	0.308	0	1
Iigp1	0.0550995	1.75134	0.308	0	1
Pten	0.0550995	1.10855	0.308	0	1
Ide	0.0550995	1.0877	0.308	0	1
Avpi1	0.0550995	1.41224	0.308	0	1
Nfkb2	0.0550995	1.47035	0.308	0	1
Nkap	0.0550995	1.11466	0.308	0	1
Taf1	0.0550995	1.05546	0.308	0	1
Rab9	0.0550995	1.03328	0.308	0	1
AC149090.1	0.0550995	1.15537	0.308	0	1
Zfp281	0.0554956	-0.838023	0	0.273	1
Cr1l	0.0554956	-1.85871	0	0.273	1
Upf2	0.0554956	-1.31547	0	0.273	1
Taf3	0.0554956	-1.02936	0	0.273	1
Arl5b	0.0554956	-1.2711	0	0.273	1
Pdcl	0.0554956	-1.15224	0	0.273	1
Rab33b	0.0554956	-0.987074	0	0.273	1
Mindy1	0.0554956	-0.988555	0	0.273	1
Dram2	0.0554956	-1.22888	0	0.273	1
Ahcyl1	0.0554956	-0.789639	0	0.273	1
Eif4e	0.0554956	-1.30795	0	0.273	1
Ripk2	0.0554956	-1.31748	0	0.273	1
Rngtt	0.0554956	-1.04883	0	0.273	1
Cdc26	0.0554956	-1.17885	0	0.273	1
Mier1	0.0554956	-1.08439	0	0.273	1
Nfyc	0.0554956	-1.00026	0	0.273	1
Stx12	0.0554956	-1.28572	0	0.273	1
Mxra8	0.0554956	-1.05983	0	0.273	1
Cdk6	0.0554956	-1.11275	0	0.273	1
A630072M18Rik	0.0554956	-1.0808	0	0.273	1
Pi4k2b	0.0554956	-0.945038	0	0.273	1
Polr2b	0.0554956	-1.15177	0	0.273	1
Scarb2	0.0554956	-1.27289	0	0.273	1
Gigyf1	0.0554956	-0.976338	0	0.273	1
Tril	0.0554956	-1.53014	0	0.273	1
Avl9	0.0554956	-1.22041	0	0.273	1
Smarcad1	0.0554956	-0.897974	0	0.273	1
Ipo8	0.0554956	-1.29687	0	0.273	1
Clcn4	0.0554956	-1.10078	0	0.273	1
Fxyd1	0.0554956	-0.976338	0	0.273	1
Lsm14a	0.0554956	-1.05537	0	0.273	1
Pcid2	0.0554956	-1.48018	0	0.273	1
Fnta	0.0554956	-1.36459	0	0.273	1
Ing2	0.0554956	-1.31054	0	0.273	1
Homer3	0.0554956	-0.976338	0	0.273	1
Robo4	0.0554956	-1.91201	0	0.273	1
Sdhd	0.0554956	-0.853218	0	0.273	1
Copb2	0.0554956	-1.23726	0	0.273	1
Usp19	0.0554956	-1.05036	0	0.273	1
Plekhg1	0.0554956	-1.21039	0	0.273	1
Pfkl	0.0554956	-1.08985	0	0.273	1
Rtcb	0.0554956	-1.2123	0	0.273	1
Smtn	0.0554956	-1.10007	0	0.273	1
Tmem11	0.0554956	-1.11275	0	0.273	1
Arhgap23	0.0554956	-1.1477	0	0.273	1
Nkiras2	0.0554956	-1.04268	0	0.273	1
Pak1ip1	0.0554956	-1.09508	0	0.273	1
Rnf44	0.0554956	-1.14356	0	0.273	1
Peli2	0.0554956	-1.08229	0	0.273	1
Derl1	0.0554956	-1.17134	0	0.273	1
Cpne8	0.0554956	-1.29208	0	0.273	1
Chmp2b	0.0554956	-1.31852	0	0.273	1
Msrb1	0.0554956	-1.01688	0	0.273	1
Gpsm3	0.0554956	-1.2997	0	0.273	1
Sh3gl1	0.0554956	-0.929659	0	0.273	1
Jcad	0.0554956	-1.15698	0	0.273	1
Zeb1	0.0554956	-1.32499	0	0.273	1
Csnk1g3	0.0554956	-1.38841	0	0.273	1
Fam89b	0.0554956	-1.24797	0	0.273	1
Hhex	0.0554956	-1.29687	0	0.273	1
Hspa12a	0.0554956	-1.11374	0	0.273	1
Grk5	0.0554956	-1.28572	0	0.273	1
Plp2	0.0554956	-1.05537	0	0.273	1
Fundc1	0.0554956	-1.03091	0	0.273	1
Cetn2	0.0554956	-1.55338	0	0.273	1
Pgk1	0.0554956	-1.1512	0	0.273	1
Ppia	0.0558882	-0.442306	1	1	1
Rpl8	0.0558882	-0.633579	1	1	1
Hspe1	0.0568695	0.991822	0.769	0.455	1
Gnb1	0.0581642	-0.498052	0.231	0.727	1
Gpx1	0.0589212	1.02068	0.846	0.455	1
Dnajb9	0.0589416	1.29197	0.692	0.364	1
Gas5	0.0605235	1.10723	0.769	0.636	1
mt-Nd4l	0.0605235	-0.724297	0.538	0.909	1
Dusp5	0.0607502	-1.46258	0.154	0.455	1
Tmem234	0.0621687	1.12962	0.538	0.182	1
Rpl22	0.0636859	-0.482589	0.846	1	1
Lyn	0.0652436	-1.02773	0.308	0.545	1
Mgat4b	0.0673421	-0.753428	0.154	0.545	1
Zscan26	0.0675732	-1.16104	0.077	0.455	1
Arhgdib	0.0677819	-0.927438	0.308	0.727	1
Ier3	0.0690175	1.33948	0.769	0.636	1
Srp9	0.0701035	-0.819044	0.231	0.636	1
Skil	0.0713596	1.4444	0.462	0.091	1
Mafk	0.0713596	-1.28622	0.154	0.455	1
Cd151	0.0713596	-1.34883	0.154	0.455	1
Srsf10	0.0721009	-0.999537	0.231	0.545	1
Arl6ip4	0.0721009	0.942555	0.538	0.182	1
Grcc10	0.0721009	-1.40954	0.231	0.545	1
Rps4x	0.0724893	-0.508093	1	1	1
Mrps33	0.0725745	-0.983966	0.385	0.636	1
Tra2b	0.0725745	0.755502	0.692	0.273	1
Dtymk	0.0726894	-1.20479	0.077	0.364	1
Prdx6	0.0726894	-1.45011	0.077	0.364	1
Plekho2	0.0726894	-1.232	0.077	0.364	1
Mrps16	0.0726894	-1.42475	0.077	0.364	1
Ube2a	0.0726894	-1.2594	0.077	0.364	1
Srrm2	0.0742138	1.07875	0.769	0.455	1
Tuba1a	0.0760726	-1.05283	0.462	0.727	1
Spcs2	0.0783484	-1.01932	0.154	0.545	1
Ppp3ca	0.0784671	0.93784	0.923	0.455	1
Wnk1	0.0784671	1.03168	0.846	0.545	1
Nr4a2	0.0798285	1.58945	0.385	0.091	1
Hypk	0.0798285	1.50497	0.385	0.091	1
Bmp2k	0.0798285	1.24338	0.385	0.091	1
Arpc4	0.0798285	0.976474	0.385	0.091	1
Tjp1	0.0798285	1.55472	0.385	0.091	1
Selenos	0.0798285	1.40834	0.385	0.091	1
Gtpbp4	0.0798285	1.18738	0.385	0.091	1
Ssr1	0.0798285	1.25793	0.385	0.091	1
Tmed9	0.0798285	1.89062	0.385	0.091	1
Cbx5	0.0798285	1.62661	0.385	0.091	1
Prdx3	0.0798285	0.953561	0.385	0.091	1
Msn	0.0808626	-0.701378	0.615	1	1
Cd47	0.0815282	0.870299	1	0.636	1
Atp6v0c	0.082992	0.912433	0.692	0.273	1
Rnh1	0.0832967	-1.13822	0.231	0.545	1
Cct4	0.0832967	1.15532	0.538	0.182	1
Ube2b	0.0832967	1.02746	0.538	0.182	1
Bmpr2	0.083442	-1.60946	0.154	0.455	1
Zc3h15	0.083442	-1.2726	0.154	0.455	1
Vps35	0.083442	-1.26009	0.154	0.455	1
Unc5b	0.083442	-1.23458	0.154	0.455	1
Gna13	0.083442	0.897305	0.462	0.091	1
Zfp706	0.083442	-1.17241	0.154	0.455	1
Comt	0.083442	0.945153	0.462	0.091	1
Eif3m	0.08649	0.752535	0.615	0.182	1
Tle5	0.08649	-0.929228	0.308	0.545	1
Rab21	0.08649	-0.961597	0.308	0.545	1
Pfdn4	0.0866767	-1.0838	0.077	0.364	1
Dnajb4	0.0866767	-1.15787	0.077	0.364	1
Ypel3	0.0866767	-1.406	0.077	0.364	1
Aig1	0.0866767	-1.26534	0.077	0.364	1
Sirt1	0.0866767	-1.18108	0.077	0.364	1
Smarce1	0.0866767	-1.12285	0.077	0.364	1
Lats2	0.0866767	-0.958037	0.077	0.364	1
Sap18	0.0866767	-1.22713	0.077	0.364	1
Ntan1	0.0866767	-1.0495	0.077	0.364	1
Ubtd1	0.0866767	-1.18484	0.077	0.364	1
Rack1	0.0873584	0.528901	0.923	0.909	1
Atp5c1	0.0886379	-0.748525	0.308	0.727	1
Ywhaz	0.0889439	0.680474	0.846	0.545	1
Hspa1b	0.0889439	1.38643	0.769	0.636	1
Hsp90aa1	0.0922156	0.77149	0.846	0.818	1
Gnas	0.0929262	-0.487543	1	1	1
Rpl35a	0.0929262	0.424452	1	1	1
Foxo1	0.0938318	1.17648	0.385	0.091	1
Ctcf	0.0938318	1.11771	0.385	0.091	1
Dpysl2	0.0938318	1.00025	0.385	0.091	1
Arl4a	0.0956589	-1.17689	0.462	0.818	1
Eloc	0.095861	1.1605	0.538	0.182	1
Notch1	0.095861	0.975924	0.538	0.182	1
Adgrg3	0.095861	0.99467	0.538	0.182	1
Anp32a	0.095861	-1.00811	0.231	0.545	1
Clic1	0.0961324	-0.86093	0.615	0.909	1
Fam133b	0.0971304	-1.26286	0.154	0.455	1
Prmt1	0.0971304	-1.18167	0.154	0.455	1
Cope	0.0971304	-0.913897	0.154	0.455	1
Taok1	0.0971304	-1.1658	0.154	0.455	1
Tasor	0.0971304	0.665143	0.462	0.091	1
Psmb5	0.0971304	0.405201	0.462	0.091	1
Tomm22	0.0971304	-1.11508	0.154	0.455	1
Sri	0.0990404	-1.23482	0.308	0.545	1
Ets2	0.0990404	-1.25294	0.308	0.545	1
Lrg1	0.0990404	-1.67601	0.308	0.545	1
Bcap31	0.0990404	0.602203	0.615	0.182	1
Srsf3	0.0999833	0.982584	0.692	0.364	1
Oip5os1	0.102761	-0.868577	0.077	0.364	1
Smc4	0.102761	-0.926049	0.077	0.364	1
Kcmf1	0.102761	-1.27175	0.077	0.364	1
Arhgef7	0.102761	-1.22456	0.077	0.364	1
Cmtm8	0.102761	-1.26009	0.077	0.364	1
Triobp	0.102761	-1.17969	0.077	0.364	1
Wipf3	0.104743	1.51162	0.462	0.182	1
Jak1	0.105839	-1.11149	0.231	0.636	1
Smad1	0.105839	1.43881	0.538	0.273	1
Tmem70	0.106829	1.11152	0.231	0	1
Eif4e2	0.106829	0.987877	0.231	0	1
Cops9	0.106829	1.24616	0.231	0	1
Rnpepl1	0.106829	0.983662	0.231	0	1
Fam174a	0.106829	1.21626	0.231	0	1
2900060B14Rik	0.106829	0.962676	0.231	0	1
Mapkapk2	0.106829	0.716624	0.231	0	1
Mdm4	0.106829	0.738565	0.231	0	1
Ivns1abp	0.106829	0.859069	0.231	0	1
Fam129a	0.106829	1.06582	0.231	0	1
Kifap3	0.106829	0.890607	0.231	0	1
Brox	0.106829	1.13372	0.231	0	1
Iars2	0.106829	1.08308	0.231	0	1
Nmt2	0.106829	1.15514	0.231	0	1
Hspa14	0.106829	0.618754	0.231	0	1
Prkcq	0.106829	0.795079	0.231	0	1
Phpt1	0.106829	0.961173	0.231	0	1
Rabl6	0.106829	0.962676	0.231	0	1
Surf1	0.106829	1.33168	0.231	0	1
Mmadhc	0.106829	1.16148	0.231	0	1
Ssrp1	0.106829	0.785026	0.231	0	1
Slc39a13	0.106829	0.610468	0.231	0	1
Trim44	0.106829	1.13626	0.231	0	1
Ccndbp1	0.106829	0.962676	0.231	0	1
Idh3b	0.106829	0.680672	0.231	0	1
Ergic3	0.106829	1.20283	0.231	0	1
Phf20	0.106829	0.915121	0.231	0	1
Scand1	0.106829	0.951595	0.231	0	1
Osbpl2	0.106829	0.612157	0.231	0	1
Rnf13	0.106829	1.11516	0.231	0	1
Gmps	0.106829	0.785026	0.231	0	1
4933434E20Rik	0.106829	1.02816	0.231	0	1
Crtc2	0.106829	1.23356	0.231	0	1
Prpf38b	0.106829	0.705404	0.231	0	1
Lamtor3	0.106829	0.963644	0.231	0	1
Unc13b	0.106829	0.814333	0.231	0	1
Shb	0.106829	0.966775	0.231	0	1
Gng10	0.106829	0.977208	0.231	0	1
Psip1	0.106829	0.848908	0.231	0	1
Cntln	0.106829	0.632331	0.231	0	1
Caap1	0.106829	0.843929	0.231	0	1
Yrdc	0.106829	0.987877	0.231	0	1
Gm12940	0.106829	0.809259	0.231	0	1
Map3k6	0.106829	0.963047	0.231	0	1
Sdhb	0.106829	1.07229	0.231	0	1
Necap2	0.106829	0.680672	0.231	0	1
Abcf2	0.106829	1.18361	0.231	0	1
Maea	0.106829	1.24182	0.231	0	1
Letm1	0.106829	1.14959	0.231	0	1
Bod1l	0.106829	0.618754	0.231	0	1
Fryl	0.106829	0.847995	0.231	0	1
Ttc28	0.106829	0.761356	0.231	0	1
Iscu	0.106829	1.18004	0.231	0	1
Kctd10	0.106829	1.15963	0.231	0	1
Atp6v0a2	0.106829	1.16148	0.231	0	1
Srrt	0.106829	1.02608	0.231	0	1
Get4	0.106829	0.811342	0.231	0	1
Pds5b	0.106829	0.752927	0.231	0	1
Zc3hc1	0.106829	0.843929	0.231	0	1
Trim24	0.106829	0.727516	0.231	0	1
Nod1	0.106829	0.991303	0.231	0	1
Rnf103	0.106829	0.963644	0.231	0	1
Tia1	0.106829	1.12865	0.231	0	1
Isy1	0.106829	0.831521	0.231	0	1
Ruvbl1	0.106829	0.905217	0.231	0	1
Lpcat3	0.106829	0.624123	0.231	0	1
Tm7sf3	0.106829	1.37468	0.231	0	1
Caprin2	0.106829	0.915121	0.231	0	1
Prpf31	0.106829	0.905562	0.231	0	1
Kptn	0.106829	1.16437	0.231	0	1
Ethe1	0.106829	1.40735	0.231	0	1
Hnrnpl	0.106829	0.9328	0.231	0	1
Gpatch1	0.106829	0.854125	0.231	0	1
Gtf2h1	0.106829	1.55281	0.231	0	1
Mrpl17	0.106829	1.08541	0.231	0	1
Copb1	0.106829	0.559673	0.231	0	1
Mosmo	0.106829	1.02225	0.231	0	1
Taok2	0.106829	0.951119	0.231	0	1
Mob2	0.106829	1.02816	0.231	0	1
Kbtbd11	0.106829	0.757619	0.231	0	1
Saraf	0.106829	1.00629	0.231	0	1
Rwdd4a	0.106829	0.863661	0.231	0	1
Spcs3	0.106829	0.973031	0.231	0	1
Comp	0.106829	1.21011	0.231	0	1
Gm17435	0.106829	1.16179	0.231	0	1
Farsa	0.106829	1.00126	0.231	0	1
Chd9	0.106829	0.819703	0.231	0	1
Amfr	0.106829	0.802372	0.231	0	1
Cbfb	0.106829	0.610468	0.231	0	1
Chmp1a	0.106829	0.953595	0.231	0	1
Ubash3b	0.106829	0.926318	0.231	0	1
Arcn1	0.106829	1.15123	0.231	0	1
Wdr61	0.106829	0.680672	0.231	0	1
2310009A05Rik	0.106829	0.762265	0.231	0	1
Rassf1	0.106829	1.20047	0.231	0	1
Usp4	0.106829	0.768822	0.231	0	1
Uqcrc1	0.106829	0.988657	0.231	0	1
Myd88	0.106829	0.624123	0.231	0	1
Tmem158	0.106829	1.07708	0.231	0	1
Ppil4	0.106829	1.12415	0.231	0	1
Eif4ebp2	0.106829	0.901861	0.231	0	1
Ccdc6	0.106829	0.618754	0.231	0	1
Pcnt	0.106829	0.559673	0.231	0	1
Usp15	0.106829	0.757619	0.231	0	1
Rnf215	0.106829	1.24232	0.231	0	1
Mdh1	0.106829	0.559673	0.231	0	1
Cfap36	0.106829	0.632331	0.231	0	1
Erlec1	0.106829	1.03507	0.231	0	1
Trim41	0.106829	0.859069	0.231	0	1
Ulk2	0.106829	0.802001	0.231	0	1
Tvp23b	0.106829	1.53531	0.231	0	1
Xaf1	0.106829	0.598388	0.231	0	1
Smg6	0.106829	1.06303	0.231	0	1
Vps53	0.106829	0.618754	0.231	0	1
Ift20	0.106829	1.02144	0.231	0	1
Utp18	0.106829	0.964656	0.231	0	1
Ppp1r9b	0.106829	0.863661	0.231	0	1
Psmc5	0.106829	0.895724	0.231	0	1
Prpsap1	0.106829	0.88854	0.231	0	1
Asap2	0.106829	0.768442	0.231	0	1
Itgb1bp1	0.106829	0.757619	0.231	0	1
Nrcam	0.106829	1.05189	0.231	0	1
Mia2	0.106829	0.956152	0.231	0	1
Prpf39	0.106829	0.914778	0.231	0	1
Hif1a	0.106829	1.03294	0.231	0	1
Slirp	0.106829	1.02782	0.231	0	1
Zc3h14	0.106829	0.632331	0.231	0	1
Cdc42bpb	0.106829	0.93768	0.231	0	1
Ahnak2	0.106829	0.980727	0.231	0	1
Nol8	0.106829	0.927022	0.231	0	1
Fam172a	0.106829	1.13626	0.231	0	1
Tspan14	0.106829	1.19463	0.231	0	1
Mapk1ip1l	0.106829	1.24519	0.231	0	1
Ap5m1	0.106829	1.03126	0.231	0	1
Adcy4	0.106829	1.07229	0.231	0	1
Parp4	0.106829	0.908635	0.231	0	1
Eef1akmt1	0.106829	1.07708	0.231	0	1
Atp8a2	0.106829	0.93967	0.231	0	1
Fbxl7	0.106829	0.612157	0.231	0	1
Nup50	0.106829	1.19721	0.231	0	1
Fmnl3	0.106829	1.52762	0.231	0	1
Lima1	0.106829	0.971892	0.231	0	1
Grasp	0.106829	1.01168	0.231	0	1
0610012G03Rik	0.106829	0.866046	0.231	0	1
Wdr53	0.106829	0.933679	0.231	0	1
Mylk	0.106829	0.559673	0.231	0	1
Sft2d1	0.106829	0.982577	0.231	0	1
Map3k4	0.106829	1.15616	0.231	0	1
Pigq	0.106829	0.793536	0.231	0	1
Tmem63b	0.106829	0.793536	0.231	0	1
Vegfa	0.106829	1.09377	0.231	0	1
Lbh	0.106829	0.768442	0.231	0	1
Slc8a1	0.106829	0.947029	0.231	0	1
Ss18	0.106829	0.848523	0.231	0	1
Snhg4	0.106829	0.785026	0.231	0	1
Prrc1	0.106829	1.16997	0.231	0	1
4930503L19Rik	0.106829	0.79237	0.231	0	1
Ier3ip1	0.106829	0.746149	0.231	0	1
Zfp407	0.106829	0.927022	0.231	0	1
Vegfb	0.106829	0.951119	0.231	0	1
Sdhaf2	0.106829	0.884955	0.231	0	1
Xpnpep1	0.106829	0.967873	0.231	0	1
Gdi1	0.106829	1.05929	0.231	0	1
Eif2s3x	0.106829	1.29917	0.231	0	1
Zrsr2	0.106829	0.746149	0.231	0	1
Thbd	0.10974	1.37275	0.385	0.091	1
Ube2k	0.10974	0.898763	0.385	0.091	1
Frmd4b	0.10974	0.852186	0.385	0.091	1
Timm13	0.10974	1.06018	0.385	0.091	1
Ednrb	0.10974	1.34039	0.385	0.091	1
Nr4a1	0.10974	0.989543	0.385	0.091	1
Eif4b	0.10974	1.16283	0.385	0.091	1
Shoc2	0.10974	1.03914	0.385	0.091	1
Cdc42	0.110326	-0.379859	0.769	0.909	1
Ctsd	0.112339	-1.79622	0.231	0.455	1
Arhgap5	0.112339	-1.28666	0.231	0.455	1
Nop53	0.112558	-1.06001	0.154	0.455	1
Cacybp	0.113004	-1.07663	0.308	0.545	1
Cnbp	0.113191	0.799912	0.692	0.364	1
Arhgdia	0.113191	-0.790953	0.385	0.727	1
Eif4a2	0.113191	1.34033	0.615	0.455	1
Rbm3	0.113265	-0.730055	0.692	0.727	1
Tubb4b	0.114382	0.948672	0.615	0.364	1
Nop58	0.114401	1.03941	0.615	0.273	1
Atp5o	0.114401	0.616915	0.615	0.273	1
Rpl29	0.11767	-0.525448	0.846	1	1
Rpl37	0.11775	0.545025	1	1	1
Ctnna1	0.117941	-0.415769	0.385	0.818	1
Huwe1	0.120363	0.937768	0.462	0.182	1
Ddx24	0.120544	1.1153	0.538	0.273	1
Nek7	0.121133	-0.891547	0.077	0.364	1
Bcas2	0.121133	-0.700667	0.077	0.364	1
Emc10	0.121133	-0.985138	0.077	0.364	1
Eci2	0.121133	-0.802342	0.077	0.364	1
Pgm5	0.121133	-1.33431	0.077	0.364	1
Ptpn12	0.12166	0.698306	0.692	0.273	1
Atp5b	0.12166	-1.0598	0.385	0.636	1
Eif3f	0.121802	0.648777	0.769	0.455	1
Sgk1	0.124874	0.671806	0.846	0.455	1
Pdcd5	0.125513	-0.865014	0.231	0.545	1
Crip2	0.127252	-0.683188	0.615	0.818	1
Hnrnpa1	0.127252	0.948306	0.846	0.545	1
Aimp1	0.127708	0.730602	0.385	0.091	1
Svbp	0.127708	0.858425	0.385	0.091	1
2021-09-11	0.127708	0.870394	0.385	0.091	1
Ddx47	0.127708	1.04537	0.385	0.091	1
Kpnb1	0.127708	0.79839	0.385	0.091	1
Sdcbp	0.127737	-0.779809	0.385	0.727	1
Fus	0.127737	0.893653	0.692	0.364	1
Parva	0.128829	-0.857114	0.231	0.455	1
Arl1	0.128829	-1.1335	0.231	0.455	1
Tm4sf1	0.129029	0.93051	0.846	0.636	1
Cox7c	0.129029	-0.62618	0.692	0.818	1
Crk	0.129296	1.11685	0.615	0.364	1
Grina	0.129629	1.05703	0.615	0.273	1
Acadl	0.129855	-0.98044	0.154	0.455	1
Chmp5	0.129855	-1.078	0.154	0.455	1
Fkbp3	0.129855	-0.893994	0.154	0.455	1
Dnajc3	0.129855	-0.814698	0.154	0.455	1
Cops5	0.131024	-0.777232	0	0.182	1
Fam126b	0.131024	-0.749433	0	0.182	1
Mgat5	0.131024	-1.24527	0	0.182	1
Srgap2	0.131024	-0.700491	0	0.182	1
Ppp1r15b	0.131024	-0.800981	0	0.182	1
Qsox1	0.131024	-0.817786	0	0.182	1
Mpzl1	0.131024	-0.864334	0	0.182	1
Igsf8	0.131024	-0.923554	0	0.182	1
Cep170	0.131024	-1.23348	0	0.182	1
Prpf18	0.131024	-0.730349	0	0.182	1
Zmynd19	0.131024	-0.921212	0	0.182	1
Mrpl41	0.131024	-1.29333	0	0.182	1
Anapc2	0.131024	-0.631128	0	0.182	1
Surf2	0.131024	-0.782571	0	0.182	1
Gapvd1	0.131024	-0.937878	0	0.182	1
Bbs5	0.131024	-0.980121	0	0.182	1
Immp1l	0.131024	-0.749433	0	0.182	1
Lin7c	0.131024	-0.647177	0	0.182	1
Spred1	0.131024	-0.766304	0	0.182	1
Dnajc17	0.131024	-0.662509	0	0.182	1
Dll4	0.131024	-0.896077	0	0.182	1
AA467197	0.131024	-0.865251	0	0.182	1
Hspa12b	0.131024	-1.03331	0	0.182	1
Nsfl1c	0.131024	-0.941073	0	0.182	1
Rem1	0.131024	-0.730349	0	0.182	1
Cbfa2t2	0.131024	-0.781663	0	0.182	1
Stau1	0.131024	-0.941073	0	0.182	1
Hltf	0.131024	-0.937878	0	0.182	1
Dcun1d1	0.131024	-0.686996	0	0.182	1
Fat4	0.131024	-0.924104	0	0.182	1
Lhfp	0.131024	-0.877999	0	0.182	1
Mfsd1	0.131024	-1.03407	0	0.182	1
Schip1	0.131024	-0.839794	0	0.182	1
Kpna4	0.131024	-0.944559	0	0.182	1
Dap3	0.131024	-1.24461	0	0.182	1
Tars2	0.131024	-0.713479	0	0.182	1
Bola1	0.131024	-0.713479	0	0.182	1
Rbm15	0.131024	-0.877999	0	0.182	1
Slc35a3	0.131024	-1.21275	0	0.182	1
Pdlim5	0.131024	-0.97936	0	0.182	1
Znhit6	0.131024	-0.896077	0	0.182	1
Gm11837	0.131024	-1.25815	0	0.182	1
Ggh	0.131024	-0.766304	0	0.182	1
Il11ra1	0.131024	-1.01085	0	0.182	1
Slc31a1	0.131024	-0.99697	0	0.182	1
Nsun4	0.131024	-0.713479	0	0.182	1
Foxj3	0.131024	-0.781663	0	0.182	1
Zmpste24	0.131024	-0.662509	0	0.182	1
Ppt1	0.131024	-0.647177	0	0.182	1
Gnl2	0.131024	-0.802211	0	0.182	1
Arid1a	0.131024	-0.730349	0	0.182	1
Szrd1	0.131024	-0.885461	0	0.182	1
Ctnnbip1	0.131024	-1.06889	0	0.182	1
Eno1	0.131024	-1.01007	0	0.182	1
Phf13	0.131024	-1.01085	0	0.182	1
Pmpcb	0.131024	-0.777232	0	0.182	1
Cenpa	0.131024	-0.923554	0	0.182	1
Nelfa	0.131024	-1.1483	0	0.182	1
Grpel1	0.131024	-0.909641	0	0.182	1
Tbc1d14	0.131024	-0.749433	0	0.182	1
Bloc1s4	0.131024	-0.749433	0	0.182	1
Wdr1	0.131024	-0.766304	0	0.182	1
Nup54	0.131024	-0.827812	0	0.182	1
Aff1	0.131024	-0.686996	0	0.182	1
Dr1	0.131024	-1.1066	0	0.182	1
Sgsm1	0.131024	-0.717197	0	0.182	1
Unc119b	0.131024	-0.729408	0	0.182	1
Psmd9	0.131024	-0.700491	0	0.182	1
Bud23	0.131024	-1.04955	0	0.182	1
Fscn1	0.131024	-0.937878	0	0.182	1
Eif2ak1	0.131024	-0.589714	0	0.182	1
Tmem168	0.131024	-0.938693	0	0.182	1
Krba1	0.131024	-1.01085	0	0.182	1
Gsdme	0.131024	-0.713479	0	0.182	1
Plekha8	0.131024	-0.941073	0	0.182	1
Vopp1	0.131024	-0.865251	0	0.182	1
Tex261	0.131024	-0.864334	0	0.182	1
Exoc6b	0.131024	-1.06086	0	0.182	1
Arhgap25	0.131024	-0.589714	0	0.182	1
Chchd4	0.131024	-0.662509	0	0.182	1
Tmem43	0.131024	-1.02042	0	0.182	1
Tmf1	0.131024	-0.885461	0	0.182	1
Lmcd1	0.131024	-0.924377	0	0.182	1
Plxnd1	0.131024	-0.782571	0	0.182	1
Csgalnact2	0.131024	-0.589714	0	0.182	1
Cnot3	0.131024	-0.662509	0	0.182	1
Ppp1r12c	0.131024	-0.730349	0	0.182	1
Ube2m	0.131024	-0.980912	0	0.182	1
Irf2bp1	0.131024	-0.923554	0	0.182	1
Zfp180	0.131024	-0.877999	0	0.182	1
Sertad3	0.131024	-1.03407	0	0.182	1
Samd4b	0.131024	-0.937878	0	0.182	1
Ankrd27	0.131024	-0.645153	0	0.182	1
Uri1	0.131024	-0.645153	0	0.182	1
Ptov1	0.131024	-1.01007	0	0.182	1
Fzd4	0.131024	-1.03331	0	0.182	1
Smpd1	0.131024	-0.800981	0	0.182	1
Timm10b	0.131024	-0.863637	0	0.182	1
Ino80e	0.131024	-0.97936	0	0.182	1
LTO1	0.131024	-0.941073	0	0.182	1
Lsm1	0.131024	-1.02042	0	0.182	1
Tll1	0.131024	-0.802211	0	0.182	1
Tmem161a	0.131024	-0.749433	0	0.182	1
Kxd1	0.131024	-1.19813	0	0.182	1
Pkn1	0.131024	-0.965443	0	0.182	1
Siah1a	0.131024	-0.686996	0	0.182	1
Ciapin1	0.131024	-0.924104	0	0.182	1
Slc7a6os	0.131024	-0.777232	0	0.182	1
Afg3l1	0.131024	-0.909641	0	0.182	1
2310022B05Rik	0.131024	-0.713479	0	0.182	1
Cdkn2d	0.131024	-0.471171	0	0.182	1
Rab3d	0.131024	-1.24527	0	0.182	1
Spa17	0.131024	-0.713479	0	0.182	1
Vwa5a	0.131024	-0.864334	0	0.182	1
Npat	0.131024	-0.589714	0	0.182	1
Gm28229	0.131024	-0.781663	0	0.182	1
Atp2c1	0.131024	-1.18618	0	0.182	1
Uba7	0.131024	-0.965443	0	0.182	1
Map4	0.131024	-0.937878	0	0.182	1
Vta1	0.131024	-0.817786	0	0.182	1
Tbpl1	0.131024	-0.800981	0	0.182	1
Adarb1	0.131024	-0.766304	0	0.182	1
Lsm7	0.131024	-0.662509	0	0.182	1
Apba3	0.131024	-1.24527	0	0.182	1
Tcp11l2	0.131024	-0.471171	0	0.182	1
Chpt1	0.131024	-0.97936	0	0.182	1
Bod1	0.131024	-0.713479	0	0.182	1
Cyfip2	0.131024	-0.471171	0	0.182	1
Ttc19	0.131024	-0.782571	0	0.182	1
Mmgt2	0.131024	-0.717197	0	0.182	1
Rpain	0.131024	-0.471171	0	0.182	1
Appbp2	0.131024	-0.737677	0	0.182	1
Scpep1	0.131024	-0.863637	0	0.182	1
Plxdc1	0.131024	-0.802211	0	0.182	1
Med1	0.131024	-0.645153	0	0.182	1
Tmem101	0.131024	-0.781663	0	0.182	1
Tmub2	0.131024	-0.878848	0	0.182	1
Tlk2	0.131024	-1.52988	0	0.182	1
Acox1	0.131024	-0.700491	0	0.182	1
Chmp6	0.131024	-1.082	0	0.182	1
Aspscr1	0.131024	-0.863637	0	0.182	1
Wdr45b	0.131024	-0.471171	0	0.182	1
Cenpo	0.131024	-1.02621	0	0.182	1
Atad2b	0.131024	-0.645153	0	0.182	1
Gm17056	0.131024	-0.749433	0	0.182	1
Trappc6b	0.131024	-1.54141	0	0.182	1
Fbxo33	0.131024	-0.82576	0	0.182	1
Arf6	0.131024	-0.749433	0	0.182	1
Pgf	0.131024	-0.645153	0	0.182	1
Acyp1	0.131024	-0.777232	0	0.182	1
Evl	0.131024	-0.717197	0	0.182	1
Dync1h1	0.131024	-1.23348	0	0.182	1
Pitrm1	0.131024	-0.980121	0	0.182	1
Stard3nl	0.131024	-0.713479	0	0.182	1
Nqo2	0.131024	-0.924104	0	0.182	1
Ranbp9	0.131024	-0.647177	0	0.182	1
Spin1	0.131024	-0.645153	0	0.182	1
Zfyve16	0.131024	-0.896077	0	0.182	1
Serinc5	0.131024	-1.02621	0	0.182	1
Hmgcr	0.131024	-0.896077	0	0.182	1
Rpp14	0.131024	-0.909641	0	0.182	1
Fut11	0.131024	-0.729408	0	0.182	1
Anxa11	0.131024	-0.645153	0	0.182	1
Gdf10	0.131024	-0.906011	0	0.182	1
Samd4	0.131024	-0.647177	0	0.182	1
Ang	0.131024	-1.02621	0	0.182	1
Cenpj	0.131024	-0.686996	0	0.182	1
Phf11d	0.131024	-0.974728	0	0.182	1
Rnaseh2b	0.131024	-1.04564	0	0.182	1
Pibf1	0.131024	-1.02621	0	0.182	1
Pcca	0.131024	-0.686996	0	0.182	1
Ubr5	0.131024	-1.02042	0	0.182	1
Slc45a4	0.131024	-0.817786	0	0.182	1
Zc3h3	0.131024	-0.941073	0	0.182	1
Adsl	0.131024	-0.729408	0	0.182	1
Bik	0.131024	-1.03407	0	0.182	1
Parvb	0.131024	-0.737677	0	0.182	1
Mapk11	0.131024	-0.849835	0	0.182	1
Cdip1	0.131024	-0.937878	0	0.182	1
Cpped1	0.131024	-0.717197	0	0.182	1
Pdxdc1	0.131024	-0.662509	0	0.182	1
Dgcr6	0.131024	-0.647177	0	0.182	1
Klhl24	0.131024	-0.877999	0	0.182	1
Parl	0.131024	-0.924104	0	0.182	1
Il1rap	0.131024	-0.802211	0	0.182	1
Spice1	0.131024	-0.817786	0	0.182	1
Bbx	0.131024	-0.827812	0	0.182	1
Tomm70a	0.131024	-0.800981	0	0.182	1
Cbr1	0.131024	-1.25865	0	0.182	1
Tbp	0.131024	-0.817786	0	0.182	1
Mapk8ip3	0.131024	-0.589714	0	0.182	1
Gm34455	0.131024	-1.08937	0	0.182	1
Zfand3	0.131024	-0.589714	0	0.182	1
Rpp21	0.131024	-0.645153	0	0.182	1
Tfeb	0.131024	-0.645153	0	0.182	1
Ubxn6	0.131024	-0.82576	0	0.182	1
Fem1a	0.131024	-1.02621	0	0.182	1
Safb2	0.131024	-0.886552	0	0.182	1
Khsrp	0.131024	-0.839794	0	0.182	1
Dnajc18	0.131024	-0.877999	0	0.182	1
2021-03-03	0.131024	-0.471171	0	0.182	1
Synpo	0.131024	-0.777232	0	0.182	1
Tubb6	0.131024	-1.01085	0	0.182	1
Cep192	0.131024	-0.713479	0	0.182	1
Rbfa	0.131024	-0.802211	0	0.182	1
Pqlc1	0.131024	-0.921212	0	0.182	1
Tshz1	0.131024	-0.471171	0	0.182	1
Gstp1	0.131024	-1.02621	0	0.182	1
Aip	0.131024	-0.802211	0	0.182	1
Rbm4b	0.131024	-0.886552	0	0.182	1
Kat5	0.131024	-0.662509	0	0.182	1
Rasgrp2	0.131024	-0.645153	0	0.182	1
Gng3	0.131024	-0.471171	0	0.182	1
9930021J03Rik	0.131024	-1.10107	0	0.182	1
Sh3pxd2a	0.131024	-0.662509	0	0.182	1
Mxi1	0.131024	-0.631128	0	0.182	1
Tcf7l2	0.131024	-0.589714	0	0.182	1
Praf2	0.131024	-0.980121	0	0.182	1
Otud5	0.131024	-0.864334	0	0.182	1
Uba1	0.131024	-0.980121	0	0.182	1
Tmem185a	0.131024	-0.713479	0	0.182	1
F8a	0.131024	-0.713479	0	0.182	1
Cmc4	0.131024	-0.923554	0	0.182	1
Tmsb15b1	0.131024	-1.19813	0	0.182	1
Mospd2	0.131024	-1.24461	0	0.182	1
Rpl37a	0.131977	-0.426701	1	1	1
Ftl1	0.131977	-1.00545	0.923	1	1
Rps12	0.131977	0.506946	1	1	1
Ppfibp1	0.132751	0.722677	0.692	0.455	1
Ythdc1	0.136802	0.93975	0.538	0.273	1
Dpysl3	0.136802	0.812806	0.538	0.273	1
Fundc2	0.136802	1.11073	0.538	0.273	1
Nedd4	0.136818	0.775804	0.769	0.455	1
Nedd8	0.140677	0.684055	0.769	0.364	1
Micos13	0.141981	-0.7848	0.077	0.364	1
Matr3	0.141981	-0.745289	0.077	0.364	1
Nenf	0.142804	-1.22183	0.231	0.545	1
Btbd7	0.142804	-0.642064	0.231	0.545	1
F11r	0.145541	-1.0181	0.308	0.545	1
Rhob	0.145677	0.875723	0.615	0.364	1
Dnaja1	0.145738	0.861779	0.923	0.636	1
Calm2	0.145738	0.593037	0.846	0.727	1
Tcn2	0.146385	-0.72066	0.308	0.636	1
Sertad2	0.146385	-0.69583	0.308	0.636	1
Pdap1	0.147142	-1.15303	0.231	0.455	1
Ptpre	0.147142	-1.3893	0.231	0.455	1
Myl12b	0.147142	-1.03762	0.231	0.455	1
Rpl18	0.147501	-0.429175	0.923	1	1
Eprs	0.147885	0.893748	0.385	0.091	1
Eif4h	0.147885	0.651368	0.385	0.091	1
Use1	0.147885	0.561463	0.385	0.091	1
Sntb2	0.147885	0.855702	0.385	0.091	1
Dnajc8	0.149149	-1.00433	0.154	0.455	1
Wwc2	0.149149	-0.808486	0.154	0.455	1
Syf2	0.154702	1.31655	0.538	0.273	1
Glul	0.158846	-1.20791	0.154	0.364	1
Eif1b	0.158846	-1.39691	0.154	0.364	1
Stx7	0.158846	-1.13842	0.154	0.364	1
Epn2	0.158846	-1.09697	0.154	0.364	1
Pros1	0.158846	-1.03832	0.154	0.364	1
Atp6ap2	0.158846	-1.25616	0.154	0.364	1
Cyb5r3	0.159214	-1.137	0.615	0.818	1
Fxyd5	0.161868	0.741722	0.538	0.182	1
Nr3c1	0.161868	0.742829	0.538	0.182	1
Nupr1	0.163602	0.777774	0.615	0.364	1
Dpm3	0.164294	-0.811389	0.308	0.545	1
Marcksl1	0.164294	-0.82775	0.308	0.545	1
Actn4	0.164294	-1.02082	0.308	0.545	1
Rps21	0.164384	0.259955	1	1	1
Mrpl52	0.165419	-0.776531	0.615	0.727	1
Nav1	0.165481	1.02321	0.308	0.091	1
Gsn	0.165481	1.04582	0.308	0.091	1
Cpne3	0.165481	0.975312	0.308	0.091	1
Eps15	0.165481	1.60312	0.308	0.091	1
Anapc5	0.165481	0.703321	0.308	0.091	1
Zyx	0.165481	0.987022	0.308	0.091	1
Rab4b	0.165481	0.87559	0.308	0.091	1
Fxyd2	0.165481	1.43877	0.308	0.091	1
Vsir	0.165481	1.08497	0.308	0.091	1
Smad5	0.165481	0.982629	0.308	0.091	1
Rgs7bp	0.165481	0.876093	0.308	0.091	1
Wapl	0.165481	1.2527	0.308	0.091	1
Apobec3	0.165481	1.23662	0.308	0.091	1
Cebpz	0.165481	0.802536	0.308	0.091	1
Cystm1	0.165481	1.19309	0.308	0.091	1
Ap3s1	0.165481	0.973138	0.308	0.091	1
Atp11b	0.167381	-1.13167	0.231	0.455	1
P4hb	0.167381	-0.842186	0.231	0.455	1
Mydgf	0.167381	-0.866363	0.231	0.455	1
Mff	0.170412	0.29815	0.385	0.091	1
Prpf40a	0.170412	0.524034	0.385	0.091	1
Nckap1	0.170412	0.454503	0.385	0.091	1
Pggt1b	0.170412	0.613207	0.385	0.091	1
Aebp1	0.170556	1.0269	0.385	0.182	1
Tob1	0.171085	-1.00033	0.538	0.727	1
Gatad2b	0.178254	0.410463	0.462	0.182	1
Fis1	0.178254	0.45969	0.462	0.182	1
Rras	0.178254	0.722554	0.462	0.182	1
Ucp2	0.178254	0.274812	0.462	0.182	1
Ogdh	0.178254	0.865367	0.462	0.182	1
Nme1	0.178254	0.90126	0.462	0.182	1
Pcnp	0.178254	0.878969	0.462	0.182	1
Ndrg1	0.180775	-0.416231	0.692	0.909	1
Txndc9	0.18083	-1.28719	0.077	0.273	1
Cep350	0.18083	-1.33202	0.077	0.273	1
Tor1aip2	0.18083	-0.874305	0.077	0.273	1
Smyd2	0.18083	-0.972376	0.077	0.273	1
Snap23	0.18083	-1.04464	0.077	0.273	1
Mall	0.18083	-0.919427	0.077	0.273	1
Proser1	0.18083	-0.831949	0.077	0.273	1
Pear1	0.18083	-0.921369	0.077	0.273	1
Kdm4c	0.18083	-0.965147	0.077	0.273	1
Ppp1r14a	0.18083	-1.23859	0.077	0.273	1
Tm2d2	0.18083	-0.831949	0.077	0.273	1
Irf2	0.18083	-1.05542	0.077	0.273	1
Irf8	0.18083	-0.874305	0.077	0.273	1
Msl2	0.18083	-1.00792	0.077	0.273	1
Glod4	0.18083	-1.27196	0.077	0.273	1
Ezh1	0.18083	-1.44077	0.077	0.273	1
Vat1	0.18083	-1.00058	0.077	0.273	1
Mark3	0.18083	-1.22993	0.077	0.273	1
Slmap	0.18083	-0.949355	0.077	0.273	1
Tmem65	0.18083	-0.805146	0.077	0.273	1
Cdc5l	0.18083	-1.23378	0.077	0.273	1
Nars	0.18083	-1.00792	0.077	0.273	1
Pkn3	0.182597	-0.877626	0.154	0.364	1
Ctdspl2	0.182597	-1.05805	0.154	0.364	1
Supt4a	0.182597	-0.758696	0.154	0.364	1
Ccny	0.182597	-0.718341	0.154	0.364	1
Rpl13	0.182683	0.282559	1	1	1
Tln1	0.182792	0.444343	0.538	0.182	1
Rbbp6	0.182792	0.818632	0.462	0.273	1
Rcan1	0.182792	-0.670866	0.231	0.545	1
Atp6v1g1	0.1848	0.648449	0.615	0.273	1
Pitpna	0.1848	-0.894207	0.385	0.545	1
Zfand5	0.1848	-1.3259	0.385	0.545	1
Igfbp4	0.184811	-1.07071	0.308	0.545	1
Ndufc2	0.189644	-1.26698	0.231	0.455	1
Cdv3	0.189644	-1.20978	0.231	0.455	1
S100a13	0.190462	0.990437	0.692	0.545	1
Srsf2	0.191411	0.554838	0.923	0.727	1
Cdk11b	0.191794	1.5562	0.308	0.091	1
Nos3	0.191794	1.24635	0.308	0.091	1
Rchy1	0.191794	1.02594	0.308	0.091	1
Stat3	0.191794	1.06342	0.308	0.091	1
Cfl2	0.191794	0.851696	0.308	0.091	1
Fcf1	0.191794	1.00185	0.308	0.091	1
Ecm2	0.191794	0.849955	0.308	0.091	1
Psmd6	0.191794	1.13592	0.308	0.091	1
Mrpl13	0.191794	1.09673	0.308	0.091	1
Hcfc1r1	0.191794	0.919718	0.308	0.091	1
Serinc3	0.194103	0.639746	0.846	0.455	1
Atraid	0.194187	-0.701178	0.154	0.455	1
Snrpd2	0.194187	-0.559042	0.154	0.455	1
Nsmce4a	0.194187	0.859501	0.385	0.182	1
Nbdy	0.194187	0.947753	0.385	0.182	1
Ranbp2	0.195754	0.341896	0.538	0.273	1
Gimap6	0.200759	-0.633435	0.462	0.636	1
Impdh2	0.201561	0.489982	0.462	0.182	1
Brd4	0.201561	0.68706	0.462	0.182	1
Rps19	0.202449	-0.269686	1	1	1
Rpl38	0.202449	-0.324149	1	1	1
Capns1	0.204359	0.833036	0.615	0.364	1
Arfgef1	0.204632	0.642223	0.154	0	1
D030040B21Rik	0.204632	0.617751	0.154	0	1
Inpp4a	0.204632	1.00649	0.154	0	1
Tgfbrap1	0.204632	0.604682	0.154	0	1
Tex30	0.204632	0.450118	0.154	0	1
Stat1	0.204632	0.465369	0.154	0	1
Mfsd6	0.204632	0.456151	0.154	0	1
Inpp1	0.204632	0.39755	0.154	0	1
Stk17b	0.204632	0.617329	0.154	0	1
Pikfyve	0.204632	0.960225	0.154	0	1
Zfp142	0.204632	0.915334	0.154	0	1
Ndufa10	0.204632	0.642223	0.154	0	1
Stk25	0.204632	0.989649	0.154	0	1
Atg4b	0.204632	0.463499	0.154	0	1
Relch	0.204632	0.676427	0.154	0	1
Kdsr	0.204632	0.630666	0.154	0	1
Fam72a	0.204632	0.383539	0.154	0	1
Dstyk	0.204632	0.407149	0.154	0	1
Arl8a	0.204632	0.666575	0.154	0	1
Phlda3	0.204632	0.440801	0.154	0	1
Zbtb41	0.204632	0.440801	0.154	0	1
Cacna1e	0.204632	0.885077	0.154	0	1
Cop1	0.204632	0.57208	0.154	0	1
B4galt3	0.204632	0.885077	0.154	0	1
Kif26b	0.204632	0.584115	0.154	0	1
Parp1	0.204632	0.465369	0.154	0	1
Rab3gap2	0.204632	0.39755	0.154	0	1
Kctd3	0.204632	0.810217	0.154	0	1
Bend7	0.204632	0.792397	0.154	0	1
Mindy3	0.204632	0.584115	0.154	0	1
Mllt10	0.204632	0.383539	0.154	0	1
Spopl	0.204632	0.450118	0.154	0	1
Gle1	0.204632	0.465369	0.154	0	1
Spout1	0.204632	0.989649	0.154	0	1
Ntmt1	0.204632	0.456151	0.154	0	1
Tor1b	0.204632	0.666575	0.154	0	1
Nup214	0.204632	0.383539	0.154	0	1
Mapkap1	0.204632	0.450118	0.154	0	1
Gtdc1	0.204632	0.465369	0.154	0	1
Orc4	0.204632	0.39755	0.154	0	1
Stam2	0.204632	0.770689	0.154	0	1
Wdsub1	0.204632	0.855934	0.154	0	1
Metap1d	0.204632	0.831492	0.154	0	1
Hoxd10	0.204632	0.656864	0.154	0	1
Tmx2	0.204632	0.842829	0.154	0	1
Timm10	0.204632	0.407149	0.154	0	1
Tnks1bp1	0.204632	0.604682	0.154	0	1
Arhgap1	0.204632	0.85446	0.154	0	1
Phf21a	0.204632	0.383539	0.154	0	1
Cd82	0.204632	0.655582	0.154	0	1
Ttc17	0.204632	0.450118	0.154	0	1
Slc30a4	0.204632	0.39755	0.154	0	1
Tmem127	0.204632	0.642223	0.154	0	1
Slc4a11	0.204632	0.810217	0.154	0	1
Pank2	0.204632	0.656864	0.154	0	1
Mkks	0.204632	0.637431	0.154	0	1
Jag1	0.204632	0.609459	0.154	0	1
Kif16b	0.204632	0.770689	0.154	0	1
Nxt1	0.204632	0.67414	0.154	0	1
Psmf1	0.204632	0.625576	0.154	0	1
Pxmp4	0.204632	0.642223	0.154	0	1
Dlgap4	0.204632	0.873691	0.154	0	1
Ralgapb	0.204632	0.789989	0.154	0	1
Zhx3	0.204632	0.831492	0.154	0	1
Snx21	0.204632	0.450118	0.154	0	1
Cd40	0.204632	0.519532	0.154	0	1
Elmo2	0.204632	0.383539	0.154	0	1
Cse1l	0.204632	0.440801	0.154	0	1
Zfp64	0.204632	0.676427	0.154	0	1
Vapb	0.204632	0.655582	0.154	0	1
4921531C22Rik	0.204632	0.85446	0.154	0	1
Ppdpf	0.204632	0.617751	0.154	0	1
Pkia	0.204632	0.792397	0.154	0	1
Mrps28	0.204632	0.960225	0.154	0	1
E2f5	0.204632	1.00925	0.154	0	1
Pik3ca	0.204632	0.465369	0.154	0	1
Mrpl47	0.204632	0.894651	0.154	0	1
Hspa4l	0.204632	0.547158	0.154	0	1
Cog6	0.204632	0.944175	0.154	0	1
Rfxap	0.204632	0.592553	0.154	0	1
Ptx3	0.204632	1.05032	0.154	0	1
Mlf1	0.204632	0.625576	0.154	0	1
Gfm1	0.204632	0.717623	0.154	0	1
Fnip2	0.204632	0.39755	0.154	0	1
Etfdh	0.204632	0.85446	0.154	0	1
Trim2	0.204632	0.853273	0.154	0	1
Golph3l	0.204632	0.617329	0.154	0	1
Rprd2	0.204632	0.383539	0.154	0	1
Polr3gl	0.204632	0.440801	0.154	0	1
Pex11b	0.204632	0.609459	0.154	0	1
Rnf115	0.204632	0.617751	0.154	0	1
Fmo5	0.204632	0.824345	0.154	0	1
Tent5c	0.204632	0.604682	0.154	0	1
Gm42941	0.204632	0.824345	0.154	0	1
Gm42659	0.204632	0.885077	0.154	0	1
St7l	0.204632	0.592553	0.154	0	1
Cept1	0.204632	0.584115	0.154	0	1
Cdc14a	0.204632	0.450118	0.154	0	1
Trmt13	0.204632	0.592553	0.154	0	1
Larp7	0.204632	0.478611	0.154	0	1
Casp6	0.204632	0.799704	0.154	0	1
Tbck	0.204632	0.407149	0.154	0	1
Ints12	0.204632	0.456151	0.154	0	1
Ppa2	0.204632	0.617329	0.154	0	1
Rap1gds1	0.204632	0.478611	0.154	0	1
Nexn	0.204632	0.943262	0.154	0	1
Chd7	0.204632	0.708883	0.154	0	1
Fam92a	0.204632	0.519532	0.154	0	1
Nbn	0.204632	0.39755	0.154	0	1
Osgin2	0.204632	0.465369	0.154	0	1
Ddx58	0.204632	0.742919	0.154	0	1
Rpp25l	0.204632	0.456151	0.154	0	1
Dnajb5	0.204632	0.664889	0.154	0	1
Ccdc107	0.204632	0.799704	0.154	0	1
Smc2	0.204632	1.01931	0.154	0	1
Nipsnap3b	0.204632	0.463499	0.154	0	1
E130308A19Rik	0.204632	0.625576	0.154	0	1
Prpf4	0.204632	0.383539	0.154	0	1
Alad	0.204632	1.00925	0.154	0	1
Dock7	0.204632	0.39755	0.154	0	1
Czib	0.204632	0.519532	0.154	0	1
Zyg11b	0.204632	0.67414	0.154	0	1
Tut4	0.204632	0.945142	0.154	0	1
Prpf38a	0.204632	1.05705	0.154	0	1
Mknk1	0.204632	0.950754	0.154	0	1
Gpbp1l1	0.204632	0.383539	0.154	0	1
Eif2b3	0.204632	1.03678	0.154	0	1
Rnf220	0.204632	1.11262	0.154	0	1
Sf3a3	0.204632	0.750096	0.154	0	1
Snip1	0.204632	0.717623	0.154	0	1
Zmym6	0.204632	0.725318	0.154	0	1
Smim12	0.204632	0.716311	0.154	0	1
Srsf4	0.204632	0.478611	0.154	0	1
Epb41	0.204632	0.407149	0.154	0	1
Rpa2	0.204632	1.00925	0.154	0	1
Dhdds	0.204632	0.676427	0.154	0	1
Lypla2	0.204632	0.580589	0.154	0	1
A430005L14Rik	0.204632	0.465369	0.154	0	1
Dbf4	0.204632	1.05705	0.154	0	1
Cacna2d1	0.204632	0.655582	0.154	0	1
Mapre3	0.204632	0.584115	0.154	0	1
Tmem128	0.204632	0.39755	0.154	0	1
9230114K14Rik	0.204632	0.584115	0.154	0	1
Tbc1d19	0.204632	0.617329	0.154	0	1
Wdr19	0.204632	0.604682	0.154	0	1
Gm42726	0.204632	0.39755	0.154	0	1
Tec	0.204632	0.589984	0.154	0	1
Chic2	0.204632	0.810217	0.154	0	1
Ppat	0.204632	0.407149	0.154	0	1
Mthfd2l	0.204632	0.782914	0.154	0	1
Sdad1	0.204632	0.465369	0.154	0	1
Coq2	0.204632	0.440801	0.154	0	1
D930016D06Rik	0.204632	0.383539	0.154	0	1
Gtpbp6	0.204632	0.712169	0.154	0	1
Pptc7	0.204632	0.478611	0.154	0	1
Cdk2ap1	0.204632	0.456151	0.154	0	1
Rabgef1	0.204632	0.841846	0.154	0	1
Dnajc30	0.204632	0.609459	0.154	0	1
Pom121	0.204632	0.456151	0.154	0	1
B3glct	0.204632	0.39755	0.154	0	1
Casd1	0.204632	0.383539	0.154	0	1
Sgce	0.204632	0.676427	0.154	0	1
Asns	0.204632	0.779561	0.154	0	1
Fam3c	0.204632	0.912848	0.154	0	1
Mest	0.204632	0.57208	0.154	0	1
Akr1b3	0.204632	0.859922	0.154	0	1
Gm49041	0.204632	0.656864	0.154	0	1
Ezh2	0.204632	0.729004	0.154	0	1
Zfp777	0.204632	0.656864	0.154	0	1
Gimap1	0.204632	0.792397	0.154	0	1
Hoxa9	0.204632	0.725318	0.154	0	1
Mturn	0.204632	0.383539	0.154	0	1
Htra2	0.204632	0.383539	0.154	0	1
Snrnp27	0.204632	0.383539	0.154	0	1
Aak1	0.204632	0.383539	0.154	0	1
Adamts9	0.204632	0.383539	0.154	0	1
Trnt1	0.204632	0.664889	0.154	0	1
Arl8b	0.204632	0.39755	0.154	0	1
Foxj2	0.204632	0.799704	0.154	0	1
Zfp384	0.204632	1.05024	0.154	0	1
2310001H17Rik	0.204632	0.609459	0.154	0	1
Cmas	0.204632	0.944175	0.154	0	1
Tmtc1	0.204632	0.584115	0.154	0	1
Tfpt	0.204632	0.981199	0.154	0	1
Nat14	0.204632	1.00016	0.154	0	1
Inafm1	0.204632	0.792397	0.154	0	1
Bbc3	0.204632	0.989649	0.154	0	1
Pglyrp1	0.204632	0.859922	0.154	0	1
Phldb3	0.204632	0.656864	0.154	0	1
Cic	0.204632	0.547158	0.154	0	1
B9d2	0.204632	1.28785	0.154	0	1
Med29	0.204632	1.1457	0.154	0	1
Uba2	0.204632	0.724324	0.154	0	1
Tshz3	0.204632	0.478611	0.154	0	1
Nosip	0.204632	0.450118	0.154	0	1
Cd37	0.204632	0.39755	0.154	0	1
Izumo1	0.204632	0.831899	0.154	0	1
Prmt3	0.204632	0.676427	0.154	0	1
Herc2	0.204632	0.831492	0.154	0	1
1810008I18Rik	0.204632	0.960225	0.154	0	1
Synm	0.204632	0.912848	0.154	0	1
Chd2	0.204632	0.383539	0.154	0	1
Mfge8	0.204632	0.456151	0.154	0	1
Abhd2	0.204632	0.625576	0.154	0	1
Polg	0.204632	0.465369	0.154	0	1
Ngrn	0.204632	0.676427	0.154	0	1
Fes	0.204632	0.456151	0.154	0	1
Tm6sf1	0.204632	0.465369	0.154	0	1
Trim3	0.204632	0.456151	0.154	0	1
Far1	0.204632	0.757058	0.154	0	1
Cog7	0.204632	0.440801	0.154	0	1
Mvp	0.204632	0.841776	0.154	0	1
Ate1	0.204632	0.383539	0.154	0	1
Pstk	0.204632	0.725318	0.154	0	1
Dhx32	0.204632	0.450118	0.154	0	1
Dusp8	0.204632	0.717623	0.154	0	1
Coprs	0.204632	0.478611	0.154	0	1
Mrps31	0.204632	0.676427	0.154	0	1
Plat	0.204632	0.656864	0.154	0	1
Gpat4	0.204632	0.944175	0.154	0	1
Fgfr1	0.204632	0.463499	0.154	0	1
Plpp5	0.204632	0.478611	0.154	0	1
Ash2l	0.204632	0.478611	0.154	0	1
Dusp4	0.204632	0.39755	0.154	0	1
Dlc1	0.204632	0.676427	0.154	0	1
Zdhhc2	0.204632	0.852104	0.154	0	1
Cep44	0.204632	0.625576	0.154	0	1
Gatad2a	0.204632	0.782914	0.154	0	1
Ell	0.204632	0.617329	0.154	0	1
Iqcn	0.204632	0.450118	0.154	0	1
Ap1m1	0.204632	0.642223	0.154	0	1
Hmgxb4	0.204632	0.687208	0.154	0	1
Ddx39	0.204632	0.637431	0.154	0	1
Itfg1	0.204632	0.463499	0.154	0	1
Aktip	0.204632	0.617751	0.154	0	1
Dok4	0.204632	0.642223	0.154	0	1
Ccdc102a	0.204632	0.712169	0.154	0	1
Cfap20	0.204632	0.885077	0.154	0	1
Terf2	0.204632	0.943262	0.154	0	1
Ddx19a	0.204632	0.782914	0.154	0	1
Tmem170	0.204632	1.00925	0.154	0	1
Cmip	0.204632	0.885844	0.154	0	1
Mbtps1	0.204632	0.736384	0.154	0	1
Banp	0.204632	0.666575	0.154	0	1
Rnf166	0.204632	0.945142	0.154	0	1
Mc1r	0.204632	0.666575	0.154	0	1
Urb2	0.204632	0.81883	0.154	0	1
Galnt2	0.204632	0.584115	0.154	0	1
Tsnax	0.204632	0.463499	0.154	0	1
Smco4	0.204632	0.831492	0.154	0	1
Tmed1	0.204632	0.407149	0.154	0	1
Elof1	0.204632	0.842829	0.154	0	1
Bbs9	0.204632	0.592553	0.154	0	1
Bcl9l	0.204632	0.465369	0.154	0	1
Rnf214	0.204632	0.831899	0.154	0	1
Zpr1	0.204632	0.617751	0.154	0	1
Rbm7	0.204632	0.717623	0.154	0	1
Zbtb16	0.204632	0.519532	0.154	0	1
Ncam1	0.204632	0.757058	0.154	0	1
Ireb2	0.204632	0.440801	0.154	0	1
Ube2q2	0.204632	0.383539	0.154	0	1
Mpi	0.204632	0.717623	0.154	0	1
Clk3	0.204632	0.440801	0.154	0	1
Thsd4	0.204632	0.666575	0.154	0	1
Pias1	0.204632	0.39755	0.154	0	1
Map2k5	0.204632	0.67414	0.154	0	1
Dpp8	0.204632	1.23897	0.154	0	1
Oaz2	0.204632	0.687208	0.154	0	1
Tpm1	0.204632	0.686233	0.154	0	1
Cep162	0.204632	0.625576	0.154	0	1
Zbtb38	0.204632	0.824345	0.154	0	1
Pccb	0.204632	0.478611	0.154	0	1
Parp3	0.204632	1.02986	0.154	0	1
Tusc2	0.204632	1.10704	0.154	0	1
Ip6k1	0.204632	0.450118	0.154	0	1
Ndufaf3	0.204632	0.779561	0.154	0	1
Smarcc1	0.204632	0.62967	0.154	0	1
Klhl18	0.204632	0.664889	0.154	0	1
Epm2aip1	0.204632	0.799704	0.154	0	1
Rps27rt	0.204632	0.383539	0.154	0	1
Fyco1	0.204632	1.14874	0.154	0	1
Heca	0.204632	0.810217	0.154	0	1
Ifngr1	0.204632	0.642223	0.154	0	1
Akap7	0.204632	0.831492	0.154	0	1
Rnf146	0.204632	0.724898	0.154	0	1
Rnf217	0.204632	0.655582	0.154	0	1
Smpd2	0.204632	0.637431	0.154	0	1
Ccdc138	0.204632	0.824345	0.154	0	1
P4ha1	0.204632	0.770689	0.154	0	1
Ascc1	0.204632	0.852104	0.154	0	1
Pald1	0.204632	0.894651	0.154	0	1
Ppa1	0.204632	0.383539	0.154	0	1
Ank3	0.204632	0.383539	0.154	0	1
Gstt2	0.204632	0.679711	0.154	0	1
Gatd3a	0.204632	0.656864	0.154	0	1
Pwwp3a	0.204632	0.519532	0.154	0	1
Mbd3	0.204632	0.609459	0.154	0	1
Eid3	0.204632	0.592553	0.154	0	1
Igf1	0.204632	1.04891	0.154	0	1
Scyl2	0.204632	0.736384	0.154	0	1
Tmtc3	0.204632	0.456151	0.154	0	1
Krr1	0.204632	0.687208	0.154	0	1
Tbc1d15	0.204632	0.81883	0.154	0	1
Mdm2	0.204632	0.465369	0.154	0	1
Rnf41	0.204632	0.981199	0.154	0	1
Ormdl2	0.204632	0.873691	0.154	0	1
Drg1	0.204632	0.679711	0.154	0	1
Eif4enif1	0.204632	0.81883	0.154	0	1
Ccdc117	0.204632	1.09833	0.154	0	1
Ccm2	0.204632	0.617751	0.154	0	1
Igfbp3	0.204632	0.67414	0.154	0	1
Rab1a	0.204632	1.09882	0.154	0	1
Ahsa2	0.204632	0.989649	0.154	0	1
Psme4	0.204632	0.841776	0.154	0	1
Sgcd	0.204632	0.952576	0.154	0	1
Igtp	0.204632	0.831899	0.154	0	1
Hist3h2a	0.204632	1.05705	0.154	0	1
Snap47	0.204632	0.792397	0.154	0	1
Cops3	0.204632	0.617329	0.154	0	1
Nt5m	0.204632	0.655582	0.154	0	1
Flii	0.204632	0.799704	0.154	0	1
2810001G20Rik	0.204632	1.05705	0.154	0	1
Tmem88	0.204632	0.456151	0.154	0	1
Gps2	0.204632	0.679711	0.154	0	1
Dlg4	0.204632	0.737791	0.154	0	1
Ncbp3	0.204632	0.580589	0.154	0	1
Hic1	0.204632	0.989649	0.154	0	1
Gosr1	0.204632	0.383539	0.154	0	1
Myo18a	0.204632	0.960225	0.154	0	1
Nf1	0.204632	0.841776	0.154	0	1
Dhx40	0.204632	0.725318	0.154	0	1
Ypel2	0.204632	0.959479	0.154	0	1
Mrps23	0.204632	0.852104	0.154	0	1
Stxbp4	0.204632	0.584115	0.154	0	1
Mbtd1	0.204632	0.383539	0.154	0	1
Col1a1	0.204632	0.770689	0.154	0	1
Fam117a	0.204632	0.656864	0.154	0	1
Scrn2	0.204632	0.960225	0.154	0	1
Mrpl45	0.204632	0.782914	0.154	0	1
Mllt6	0.204632	0.440801	0.154	0	1
Hap1	0.204632	0.456151	0.154	0	1
Dhx58os	0.204632	0.81883	0.154	0	1
Nbr1	0.204632	0.568255	0.154	0	1
Arl4d	0.204632	0.456151	0.154	0	1
Ubtf	0.204632	0.617329	0.154	0	1
Myl4	0.204632	0.617751	0.154	0	1
Itgb3	0.204632	0.736384	0.154	0	1
Tex2	0.204632	0.584115	0.154	0	1
Milr1	0.204632	0.383539	0.154	0	1
Smurf2	0.204632	0.617751	0.154	0	1
Map2k6	0.204632	0.960225	0.154	0	1
Mif4gd	0.204632	0.989649	0.154	0	1
Jmjd6	0.204632	0.637431	0.154	0	1
Baiap2	0.204632	0.664889	0.154	0	1
Hgs	0.204632	1.08913	0.154	0	1
Fasn	0.204632	0.39755	0.154	0	1
Asxl2	0.204632	0.873691	0.154	0	1
Ttc32	0.204632	0.736384	0.154	0	1
Ap4s1	0.204632	0.609459	0.154	0	1
Heatr5a	0.204632	0.383539	0.154	0	1
Togaram1	0.204632	0.407149	0.154	0	1
Gm9887	0.204632	0.799704	0.154	0	1
Nin	0.204632	0.625576	0.154	0	1
Sipa1l1	0.204632	0.478611	0.154	0	1
Elmsan1	0.204632	0.440801	0.154	0	1
Golga5	0.204632	1.16052	0.154	0	1
Wdr20	0.204632	0.799704	0.154	0	1
Apopt1	0.204632	0.589984	0.154	0	1
Mplkip	0.204632	0.456151	0.154	0	1
Cdk13	0.204632	0.625576	0.154	0	1
Zkscan8	0.204632	1.36585	0.154	0	1
Riok1	0.204632	0.407149	0.154	0	1
Gfod1	0.204632	0.603833	0.154	0	1
Fam8a1	0.204632	0.841776	0.154	0	1
Auh	0.204632	0.383539	0.154	0	1
Lman2	0.204632	0.664889	0.154	0	1
Prr7	0.204632	0.604682	0.154	0	1
Zfp87	0.204632	0.519532	0.154	0	1
Nsun2	0.204632	0.478611	0.154	0	1
Lhfpl2	0.204632	0.824345	0.154	0	1
Iqgap2	0.204632	0.604682	0.154	0	1
Polk	0.204632	1.00649	0.154	0	1
Rad17	0.204632	0.465369	0.154	0	1
Slc30a5	0.204632	0.85446	0.154	0	1
Nln	0.204632	0.644131	0.154	0	1
Mtrex	0.204632	0.407149	0.154	0	1
Pdhb	0.204632	0.944175	0.154	0	1
Mustn1	0.204632	0.996105	0.154	0	1
Lrrc18	0.204632	0.584115	0.154	0	1
Prxl2a	0.204632	0.440801	0.154	0	1
Cgrrf1	0.204632	0.678327	0.154	0	1
Pip4p1	0.204632	0.407149	0.154	0	1
Arhgef40	0.204632	0.620433	0.154	0	1
Rab2b	0.204632	0.478611	0.154	0	1
Mmp14	0.204632	1.13634	0.154	0	1
Dhrs4	0.204632	0.463499	0.154	0	1
Dhrs1	0.204632	0.666575	0.154	0	1
Nop9	0.204632	0.604682	0.154	0	1
Zmym2	0.204632	0.617329	0.154	0	1
Stc1	0.204632	0.568255	0.154	0	1
Egr3	0.204632	0.942915	0.154	0	1
Bin3	0.204632	0.538449	0.154	0	1
Sorbs3	0.204632	0.67414	0.154	0	1
Cln5	0.204632	0.694096	0.154	0	1
Ndfip2	0.204632	1.00925	0.154	0	1
Tpm3-rs7	0.204632	0.478611	0.154	0	1
Clybl	0.204632	0.407149	0.154	0	1
Nadk2	0.204632	0.981199	0.154	0	1
Lmbrd2	0.204632	0.944175	0.154	0	1
Otulin	0.204632	0.735158	0.154	0	1
Oxr1	0.204632	0.912848	0.154	0	1
Zhx1	0.204632	0.519532	0.154	0	1
Fbxo32	0.204632	0.664889	0.154	0	1
Khdrbs3	0.204632	0.407149	0.154	0	1
Card10	0.204632	0.724898	0.154	0	1
Josd1	0.204632	0.440801	0.154	0	1
Cbx6	0.204632	0.906439	0.154	0	1
Aco2	0.204632	0.440801	0.154	0	1
Ncaph2	0.204632	0.724898	0.154	0	1
Sco2	0.204632	0.463499	0.154	0	1
Rapgef3	0.204632	0.57208	0.154	0	1
Col2a1	0.204632	0.712169	0.154	0	1
Bcdin3d	0.204632	0.463499	0.154	0	1
Ubald1	0.204632	0.792397	0.154	0	1
Nagpa	0.204632	0.407149	0.154	0	1
Fopnl	0.204632	0.736384	0.154	0	1
Mcm4	0.204632	0.960225	0.154	0	1
Mzt2	0.204632	0.960225	0.154	0	1
Senp5	0.204632	0.592553	0.154	0	1
Sec22a	0.204632	0.478611	0.154	0	1
Popdc2	0.204632	0.625576	0.154	0	1
Tbc1d23	0.204632	1.00649	0.154	0	1
Cmss1	0.204632	0.62967	0.154	0	1
Cldnd1	0.204632	0.656864	0.154	0	1
Hspa13	0.204632	0.62967	0.154	0	1
Vps26c	0.204632	1.14205	0.154	0	1
Dyrk1a	0.204632	0.538449	0.154	0	1
Ezr	0.204632	0.656864	0.154	0	1
Riok2	0.204632	0.39755	0.154	0	1
Flywch2	0.204632	0.885844	0.154	0	1
Tbc1d24	0.204632	0.407149	0.154	0	1
Mlst8	0.204632	0.456151	0.154	0	1
Capn15	0.204632	0.592553	0.154	0	1
Mrpl28	0.204632	0.609459	0.154	0	1
Stk38	0.204632	0.952576	0.154	0	1
BC004004	0.204632	0.450118	0.154	0	1
Cmtr1	0.204632	0.407149	0.154	0	1
Akap8	0.204632	0.796936	0.154	0	1
Rxrb	0.204632	0.39755	0.154	0	1
Tap2	0.204632	0.885077	0.154	0	1
Ppt2	0.204632	0.810217	0.154	0	1
Atf6b	0.204632	0.463499	0.154	0	1
2310061I04Rik	0.204632	0.824345	0.154	0	1
Enpp5	0.204632	0.972246	0.154	0	1
Mad2l1bp	0.204632	0.538449	0.154	0	1
Zfp318	0.204632	0.39755	0.154	0	1
Mrps10	0.204632	0.842829	0.154	0	1
Bysl	0.204632	0.676427	0.154	0	1
Rftn1	0.204632	0.85446	0.154	0	1
Mpnd	0.204632	1.14078	0.154	0	1
Ranbp3	0.204632	0.519532	0.154	0	1
Cdc42ep3	0.204632	0.383539	0.154	0	1
Hnrnpll	0.204632	0.609459	0.154	0	1
Dync2li1	0.204632	0.712169	0.154	0	1
Rnf138	0.204632	0.687208	0.154	0	1
Tcerg1	0.204632	0.687208	0.154	0	1
Hmgxb3	0.204632	0.450118	0.154	0	1
Pcyox1l	0.204632	0.687208	0.154	0	1
Zfp532	0.204632	0.725318	0.154	0	1
Sec11c	0.204632	0.568255	0.154	0	1
Rnmt	0.204632	1.00925	0.154	0	1
Cpt1a	0.204632	0.625576	0.154	0	1
Rbm14	0.204632	0.676427	0.154	0	1
Mrpl11	0.204632	1.225	0.154	0	1
Cst6	0.204632	0.519532	0.154	0	1
Pcnx3	0.204632	0.782914	0.154	0	1
Ltbp3	0.204632	0.547158	0.154	0	1
Zfpl1	0.204632	0.655582	0.154	0	1
Gpr137	0.204632	0.666575	0.154	0	1
Stip1	0.204632	0.440801	0.154	0	1
Tmem223	0.204632	0.952576	0.154	0	1
Hnrnpul2	0.204632	0.604682	0.154	0	1
Lrrn4cl	0.204632	0.456151	0.154	0	1
Cpsf7	0.204632	0.584115	0.154	0	1
Patl1	0.204632	0.592553	0.154	0	1
Vps13a	0.204632	0.637431	0.154	0	1
D030056L22Rik	0.204632	0.944175	0.154	0	1
Cemip2	0.204632	0.617329	0.154	0	1
Pum3	0.204632	0.39755	0.154	0	1
Rpl9-ps6	0.204632	1.28345	0.154	0	1
Slc16a12	0.204632	0.664889	0.154	0	1
Fra10ac1	0.204632	0.799704	0.154	0	1
Slc25a28	0.204632	1.01137	0.154	0	1
Borcs7	0.204632	0.440801	0.154	0	1
Pdcd11	0.204632	1.00049	0.154	0	1
Ccdc186	0.204632	1.2455	0.154	0	1
Fam204a	0.204632	0.463499	0.154	0	1
Timm17b	0.204632	0.85446	0.154	0	1
Wdr13	0.204632	0.824345	0.154	0	1
Porcn	0.204632	0.724898	0.154	0	1
Gm14636	0.204632	0.609459	0.154	0	1
Rap2c	0.204632	0.81883	0.154	0	1
Rtl8b	0.204632	0.383539	0.154	0	1
Haus7	0.204632	0.885844	0.154	0	1
Irak1	0.204632	0.55104	0.154	0	1
Taz	0.204632	1.00016	0.154	0	1
Brcc3	0.204632	0.39755	0.154	0	1
Ar	0.204632	0.997346	0.154	0	1
Foxo4	0.204632	1.11262	0.154	0	1
Slc16a2	0.204632	0.981199	0.154	0	1
Acot9	0.204632	0.655582	0.154	0	1
Cdkl5	0.204632	0.584115	0.154	0	1
Clca3a1	0.205657	1.56138	0.462	0.273	1
Tmem14c	0.205657	-0.386852	0.231	0.545	1
Myh9	0.205657	-0.38476	0.231	0.545	1
Clk1	0.206599	0.511267	0.615	0.273	1
Ndufb5	0.206599	0.438016	0.615	0.273	1
Hsp90b1	0.206599	-0.835175	0.385	0.545	1
Chmp4b	0.207165	-0.761507	0.308	0.545	1
Lgmn	0.207165	-0.558308	0.308	0.545	1
Acbd6	0.208883	-1.3535	0.154	0.364	1
Ube2e3	0.208883	-1.08428	0.154	0.364	1
Atp5f1	0.208883	-0.968885	0.154	0.364	1
Map7d1	0.208883	-0.877849	0.154	0.364	1
Mknk2	0.208883	-0.867995	0.154	0.364	1
Tax1bp3	0.208883	-1.45071	0.154	0.364	1
Arrdc3	0.208883	-0.897149	0.154	0.364	1
Aamp	0.211669	-0.621995	0.077	0.273	1
C130074G19Rik	0.211669	-1.17897	0.077	0.273	1
Cir1	0.211669	-0.802743	0.077	0.273	1
Caprin1	0.211669	-1.1602	0.077	0.273	1
Qser1	0.211669	-0.579666	0.077	0.273	1
Trpc4ap	0.211669	-0.96658	0.077	0.273	1
Khdc4	0.211669	-0.806908	0.077	0.273	1
Hp1bp3	0.211669	-0.89539	0.077	0.273	1
Gpn1	0.211669	-0.815716	0.077	0.273	1
Clock	0.211669	-1.00694	0.077	0.273	1
Mrps17	0.211669	-0.674149	0.077	0.273	1
Gimap5	0.211669	-0.744248	0.077	0.273	1
Ppp5c	0.211669	-1.04043	0.077	0.273	1
Bckdha	0.211669	-0.660792	0.077	0.273	1
Cbl	0.211669	-0.76131	0.077	0.273	1
Amotl2	0.211669	-1.12863	0.077	0.273	1
Itga9	0.211669	-0.662888	0.077	0.273	1
Hivep2	0.211669	-0.640507	0.077	0.273	1
Cdc40	0.211669	-0.831152	0.077	0.273	1
Emid1	0.211669	-1.29098	0.077	0.273	1
Hba-a1	0.211669	-0.787557	0.077	0.273	1
Polr2a	0.211669	-0.979688	0.077	0.273	1
Git1	0.211669	-0.871107	0.077	0.273	1
Hectd1	0.211669	-1.11111	0.077	0.273	1
Sel1l	0.211669	-1.02464	0.077	0.273	1
Gm28875	0.211669	-0.80204	0.077	0.273	1
Tnpo1	0.211669	-0.917796	0.077	0.273	1
Celsr1	0.211669	-1.04397	0.077	0.273	1
Fmr1	0.211669	-1.23198	0.077	0.273	1
Nus1	0.214015	-0.53088	0.231	0.455	1
Tc2n	0.214015	-1.50562	0.231	0.455	1
Ostf1	0.214015	-0.861861	0.231	0.455	1
Epb41l2	0.219051	0.913923	0.538	0.273	1
Slc41a1	0.220137	2.10272	0.385	0.182	1
Pcp4l1	0.220137	1.38459	0.385	0.182	1
Ctsz	0.220137	0.88779	0.385	0.182	1
Fam76a	0.220137	0.860113	0.385	0.182	1
Smarca5	0.220137	0.963737	0.385	0.182	1
Arih1	0.220137	0.923084	0.385	0.182	1
Os9	0.220137	0.934911	0.385	0.182	1
Nbeal1	0.221061	0.689188	0.308	0.091	1
Tor1aip1	0.221061	0.817159	0.308	0.091	1
Ddrgk1	0.221061	0.674235	0.308	0.091	1
Bet1	0.221061	0.757159	0.308	0.091	1
Rbm28	0.221061	0.609826	0.308	0.091	1
Rab43	0.221061	0.590352	0.308	0.091	1
Tmcc1	0.221061	0.916025	0.308	0.091	1
Tmem147	0.221061	1.35554	0.308	0.091	1
Mesd	0.221061	0.849886	0.308	0.091	1
Atxn2l	0.221061	0.643975	0.308	0.091	1
Bola2	0.221061	0.698494	0.308	0.091	1
Cfdp1	0.221061	0.944558	0.308	0.091	1
Tmem205	0.221061	0.705554	0.308	0.091	1
Nfic	0.221061	0.764953	0.308	0.091	1
Uhrf1bp1l	0.221061	0.667526	0.308	0.091	1
Col23a1	0.221061	0.819844	0.308	0.091	1
Fnip1	0.221061	0.550258	0.308	0.091	1
Mrpl55	0.221061	0.760702	0.308	0.091	1
Pitpnc1	0.221061	0.714493	0.308	0.091	1
Ninj1	0.221061	0.744095	0.308	0.091	1
Gng2	0.221061	0.889074	0.308	0.091	1
Mrps6	0.221061	0.783663	0.308	0.091	1
Smchd1	0.221061	0.865432	0.308	0.091	1
Svil	0.221061	1.19377	0.308	0.091	1
Ube2d2a	0.221061	0.636129	0.308	0.091	1
Zmat2	0.221061	0.628547	0.308	0.091	1
Pbdc1	0.221061	0.820354	0.308	0.091	1
Cdkn1a	0.223045	1.34851	0.615	0.455	1
mt-Co1	0.223731	-0.409262	1	1	1
Polr2i	0.227015	0.902178	0.462	0.182	1
Ppp1r18	0.227015	0.532512	0.462	0.182	1
Sf3b2	0.227015	0.6642	0.462	0.182	1
Ssr4	0.227015	0.703384	0.462	0.182	1
Cebpb	0.22731	-1.18633	0.462	0.545	1
Wsb1	0.22731	0.749482	0.615	0.364	1
Snu13	0.229103	0.599294	0.692	0.455	1
Psmb3	0.230208	-0.820507	0.308	0.636	1
Edf1	0.230533	0.411112	0.538	0.182	1
Tomm5	0.230533	-0.709152	0.231	0.545	1
Maf	0.233933	-0.597829	0.769	0.909	1
Bsg	0.23397	-0.768223	0.538	0.727	1
Raly	0.237809	-0.838534	0.154	0.364	1
Il7	0.237809	-1.24265	0.154	0.364	1
Lztfl1	0.237809	-0.644477	0.154	0.364	1
Sar1a	0.237809	-0.740774	0.154	0.364	1
Ilrun	0.237809	-0.870941	0.154	0.364	1
Ankrd12	0.237809	-0.68693	0.154	0.364	1
Scp2	0.240568	-1.16449	0.231	0.455	1
Ebna1bp2	0.240568	-1.06313	0.231	0.455	1
Cd164	0.244274	0.71358	0.538	0.273	1
Nfkbia	0.245537	0.606295	0.846	0.818	1
Mrps9	0.24614	-0.58259	0.077	0.273	1
Tiprl	0.24614	-0.997337	0.077	0.273	1
Pnrc2	0.24614	-0.717696	0.077	0.273	1
Gltp	0.24614	-0.509851	0.077	0.273	1
Bcl7b	0.24614	-0.894134	0.077	0.273	1
Pan3	0.24614	-0.704717	0.077	0.273	1
Nr2c2	0.24614	-0.459986	0.077	0.273	1
Ldha	0.24614	-0.784278	0.077	0.273	1
Brd7	0.24614	-0.512036	0.077	0.273	1
Psmb10	0.24614	-0.620391	0.077	0.273	1
Imp3	0.24614	-0.459986	0.077	0.273	1
Polr2m	0.24614	-0.723654	0.077	0.273	1
Faim	0.24614	-0.609416	0.077	0.273	1
Dctn2	0.24614	-0.6134	0.077	0.273	1
Gpr182	0.24614	-0.849017	0.077	0.273	1
Nt5c3b	0.24614	-0.598056	0.077	0.273	1
Larp4b	0.24614	-0.816536	0.077	0.273	1
Prelid1	0.24614	-0.838896	0.077	0.273	1
Atxn10	0.24614	-0.52745	0.077	0.273	1
Erg	0.24614	-0.74121	0.077	0.273	1
H2-Ke6	0.24614	-0.538662	0.077	0.273	1
Bag6	0.24614	-0.498081	0.077	0.273	1
Map3k11	0.24614	-0.86996	0.077	0.273	1
Ganab	0.24614	-0.495368	0.077	0.273	1
Cdc37l1	0.24614	-0.941687	0.077	0.273	1
Pdha1	0.24614	-0.738543	0.077	0.273	1
mt-Nd2	0.246155	-0.296972	0.846	0.909	1
mt-Cytb	0.246566	0.321883	1	1	1
Mbnl1	0.247049	-0.571223	0.462	0.636	1
Kctd12	0.247049	-0.622985	0.462	0.636	1
Ppp1ca	0.247049	-0.530598	0.462	0.636	1
Mrpl30	0.248485	0.810835	0.385	0.182	1
Dab2ip	0.248485	0.809413	0.385	0.182	1
Topors	0.248485	0.783141	0.385	0.182	1
Magoh	0.248485	0.824524	0.385	0.182	1
Gtf2a2	0.248485	0.86235	0.385	0.182	1
Msi2	0.248485	0.78606	0.385	0.182	1
Foxc1	0.248485	0.673751	0.385	0.182	1
Gmfb	0.248485	-0.279158	0.154	0.455	1
Ints6	0.248485	1.2937	0.385	0.182	1
Acap2	0.248485	0.780577	0.385	0.182	1
Tsc22d3	0.248485	1.78615	0.385	0.182	1
Btg1	0.249742	0.516213	0.769	0.545	1
Stt3b	0.252042	0.557711	0.615	0.364	1
Sat1	0.25323	1.14869	0.692	0.455	1
Raph1	0.2534	0.581492	0.308	0.091	1
Ackr3	0.2534	0.778407	0.308	0.091	1
Celf2	0.2534	0.781738	0.308	0.091	1
Tmx4	0.2534	0.460153	0.308	0.091	1
Armc1	0.2534	0.66521	0.308	0.091	1
Cisd2	0.2534	0.616405	0.308	0.091	1
Hnrnpr	0.2534	0.558413	0.308	0.091	1
Cul1	0.2534	0.59697	0.308	0.091	1
Gpi1	0.2534	0.649967	0.308	0.091	1
Tpp1	0.2534	0.773504	0.308	0.091	1
Sbf2	0.2534	0.452727	0.308	0.091	1
Kcnq1ot1	0.2534	0.864753	0.308	0.091	1
Tmem208	0.2534	0.444336	0.308	0.091	1
Timm8b	0.2534	0.440165	0.308	0.091	1
Lars2	0.2534	0.607259	0.308	0.091	1
Pa2g4	0.2534	0.498383	0.308	0.091	1
Sparc	0.2534	0.719547	0.308	0.091	1
Zbtb4	0.2534	0.499824	0.308	0.091	1
Caskin2	0.2534	0.643733	0.308	0.091	1
Csnk1d	0.2534	0.429106	0.308	0.091	1
Foxn3	0.2534	0.656202	0.308	0.091	1
Nid1	0.2534	0.700337	0.308	0.091	1
Colec12	0.2534	0.664343	0.308	0.091	1
Dmxl1	0.2534	0.704871	0.308	0.091	1
Errfi1	0.254682	0.597602	0.462	0.182	1
Sbno2	0.254682	0.784596	0.462	0.182	1
Rpl31	0.254929	0.458412	0.769	0.727	1
Selenof	0.254929	0.580275	0.769	0.727	1
Morf4l1	0.254929	0.619153	0.769	0.727	1
Tmed2	0.255674	-0.711395	0.385	0.545	1
Arf1	0.255674	0.947876	0.538	0.364	1
Pmepa1	0.257476	0.83946	0.462	0.273	1
Lmo4	0.257476	1.13713	0.462	0.273	1
Ube2s	0.257476	0.928165	0.462	0.273	1
Dusp3	0.257476	0.755193	0.462	0.273	1
Tnfrsf12a	0.257476	0.827931	0.462	0.273	1
Ppp1r10	0.257476	1.12282	0.462	0.273	1
Pcsk6	0.257624	-0.744017	0.308	0.545	1
Tnrc6c	0.257624	0.924317	0.462	0.364	1
Rpl12	0.258473	-0.507734	0.923	0.909	1
Myl12a	0.265935	-0.346294	0.462	0.727	1
Zbtb20	0.268895	-0.375018	0.692	0.909	1
Lamtor5	0.269362	-0.549514	0.231	0.455	1
Hmgn1	0.269362	-0.868788	0.231	0.455	1
Tgfb2	0.269454	-0.652973	0.154	0.364	1
Gucy1b1	0.269454	-0.576003	0.154	0.364	1
Camk2d	0.269454	-0.613404	0.154	0.364	1
Zzz3	0.269454	-0.707703	0.154	0.364	1
Spty2d1	0.269454	-0.709967	0.154	0.364	1
Plvap	0.269454	-0.767227	0.154	0.364	1
Ndufs6	0.269454	-0.966113	0.154	0.364	1
Ndufb4	0.269454	-0.671323	0.154	0.364	1
Snx2	0.269454	-0.732201	0.154	0.364	1
Smc1a	0.269454	-0.660886	0.154	0.364	1
Rpl21	0.270986	-0.453397	0.923	1	1
Rplp1	0.270986	0.301488	1	1	1
Snrpg	0.274854	0.639532	0.769	0.545	1
Cavin1	0.274854	-0.594849	0.615	0.727	1
Sarnp	0.278591	0.513877	0.615	0.364	1
Nab1	0.279293	0.597821	0.385	0.182	1
Itpkb	0.279293	0.999445	0.385	0.182	1
Calcrl	0.279293	-0.855137	0.231	0.364	1
Ctbp1	0.279293	0.492957	0.385	0.182	1
Sirt2	0.279293	0.606081	0.385	0.182	1
Smg1	0.279293	0.630034	0.385	0.182	1
Vps36	0.279293	0.46971	0.385	0.182	1
Lims1	0.279293	0.519911	0.385	0.182	1
Chchd10	0.279293	0.726817	0.385	0.182	1
Mylip	0.279293	0.861905	0.385	0.182	1
Nsd1	0.279293	0.588246	0.385	0.182	1
Apc	0.279293	-0.747181	0.231	0.364	1
Fkbp1a	0.282749	-0.359029	0.769	0.909	1
Ubxn4	0.283035	-0.517141	0.385	0.545	1
Rac1	0.283035	0.601279	0.538	0.364	1
Luc7l2	0.283035	-0.796118	0.385	0.545	1
Gpihbp1	0.283035	-1.3761	0.385	0.545	1
Maip1	0.284366	-0.281118	0.077	0.273	1
Tsg101	0.284366	-0.528573	0.077	0.273	1
Slco2b1	0.284366	-0.397854	0.077	0.273	1
Zfp703	0.284366	-0.329138	0.077	0.273	1
Mrpl34	0.284366	-0.568547	0.077	0.273	1
Rbm6	0.284366	-0.365717	0.077	0.273	1
Srgn	0.284366	-0.259282	0.077	0.273	1
Jmjd1c	0.284366	-0.407724	0.077	0.273	1
Ppp2r5c	0.284366	-0.511849	0.077	0.273	1
Tmem161b	0.284366	-0.507482	0.077	0.273	1
Flnb	0.284366	-0.357583	0.077	0.273	1
Tnxb	0.284366	-0.3056	0.077	0.273	1
Scyl1	0.284366	-0.416638	0.077	0.273	1
Fkbp2	0.284366	-0.398046	0.077	0.273	1
Klf7	0.284612	0.522245	0.462	0.182	1
Gem	0.284612	0.37098	0.462	0.182	1
Cycs	0.286529	0.715289	0.462	0.273	1
Plscr3	0.286529	0.671314	0.462	0.273	1
Gdi2	0.286529	-1.01613	0.308	0.455	1
Csnk1a1	0.286529	0.798714	0.462	0.273	1
Nrxn2	0.286529	0.957428	0.462	0.273	1
Hprt	0.286529	-1.33212	0.308	0.455	1
Atf2	0.288895	0.3589	0.308	0.091	1
Hoxd8	0.288895	0.310126	0.308	0.091	1
Zmynd8	0.288895	0.446491	0.308	0.091	1
Emg1	0.288895	0.423968	0.308	0.091	1
Furin	0.288895	0.42397	0.308	0.091	1
Gprc5b	0.288895	0.404419	0.308	0.091	1
Hsbp1	0.288895	0.480873	0.308	0.091	1
Atxn7l3b	0.288895	0.333883	0.308	0.091	1
Grap	0.288895	0.307148	0.308	0.091	1
Bdp1	0.288895	0.264563	0.308	0.091	1
Tbc1d4	0.288895	0.598829	0.308	0.091	1
Tapbp	0.288895	0.326419	0.308	0.091	1
Piezo2	0.288895	0.460983	0.308	0.091	1
Banf1	0.288895	0.544514	0.308	0.091	1
Rela	0.288895	0.355528	0.308	0.091	1
Vma21	0.288895	0.447392	0.308	0.091	1
Fosb	0.291064	-0.946916	0.692	0.727	1
Slc38a2	0.291064	-0.437328	0.692	0.727	1
Ndufa11	0.292555	-0.521731	0.385	0.636	1
Cox6b1	0.294905	-0.430997	0.769	0.818	1
Rpl27	0.295962	0.545854	0.846	0.818	1
Ddx5	0.295962	0.412318	0.846	0.818	1
Npm1	0.296594	0.356357	0.846	0.909	1
Crip1	0.296594	0.873675	1	0.727	1
Tmsb10	0.296909	-0.716486	1	0.818	1
Dnajb1	0.300342	0.4586	0.692	0.364	1
Tmbim6	0.300435	-0.777956	0.231	0.455	1
Uqcc2	0.300435	-0.559037	0.231	0.455	1
Itgav	0.303874	-0.45576	0.154	0.364	1
Ttpal	0.303874	-0.423566	0.154	0.364	1
Smim7	0.303874	-0.41839	0.154	0.364	1
Ubn1	0.303874	-0.369175	0.154	0.364	1
Vbp1	0.303874	-0.430098	0.154	0.364	1
Sptan1	0.306652	0.574318	0.692	0.455	1
Dusp2	0.306982	0.517555	0.615	0.364	1
Hbb-bs	0.306982	0.819386	0.615	0.364	1
Eif3c	0.306982	0.370314	0.615	0.364	1
Kank3	0.306982	-0.654873	0.462	0.545	1
Rsrp1	0.311698	0.643595	0.692	0.545	1
Nr2f2	0.311698	-0.761578	0.615	0.636	1
Mif	0.312314	-0.752446	0.385	0.545	1
Ifrd1	0.312314	-0.937953	0.385	0.545	1
Ndufa8	0.3126	0.670849	0.385	0.182	1
Psma5	0.3126	0.565698	0.385	0.182	1
Zranb2	0.3126	0.633514	0.385	0.182	1
Trappc4	0.3126	0.660786	0.385	0.182	1
Cited2	0.3126	0.259461	0.385	0.182	1
Pxdc1	0.3126	-0.894391	0.231	0.364	1
Ndufv1	0.3126	0.539424	0.385	0.182	1
Sbspon	0.315624	-0.722609	0	0.091	1
Tmem14a	0.315624	-0.424822	0	0.091	1
Rab23	0.315624	-0.424822	0	0.091	1
Uggt1	0.315624	-0.580548	0	0.091	1
Arid5a	0.315624	-0.580548	0	0.091	1
Ankrd39	0.315624	-0.506187	0	0.091	1
Pms1	0.315624	-0.633476	0	0.091	1
Ormdl1	0.315624	-0.562878	0	0.091	1
Spats2l	0.315624	-1.07217	0	0.091	1
Ino80dos	0.315624	-0.424822	0	0.091	1
Gm29358	0.315624	-0.291242	0	0.091	1
Usp37	0.315624	-0.486832	0	0.091	1
Glb1l	0.315624	-0.506187	0	0.091	1
Dnajb2	0.315624	-0.562878	0	0.091	1
Mrpl44	0.315624	-0.580548	0	0.091	1
Pid1	0.315624	-0.406081	0	0.091	1
Asb1	0.315624	-0.602734	0	0.091	1
Pask	0.315624	-0.602734	0	0.091	1
D1Ertd622e	0.315624	-0.602734	0	0.091	1
Zcchc2	0.315624	-0.486832	0	0.091	1
Dsel	0.315624	-0.291242	0	0.091	1
3110009E18Rik	0.315624	-0.291242	0	0.091	1
Rbbp5	0.315624	-0.424822	0	0.091	1
Rgs2	0.315624	-0.906218	0	0.091	1
BC034090	0.315624	-0.602734	0	0.091	1
Gm5532	0.315624	-0.906218	0	0.091	1
Dars2	0.315624	-0.424822	0	0.091	1
Pigc	0.315624	-0.506187	0	0.091	1
Ccdc181	0.315624	-0.424822	0	0.091	1
Pogk	0.315624	-0.581592	0	0.091	1
Dusp12	0.315624	-0.406081	0	0.091	1
Dedd	0.315624	-0.291242	0	0.091	1
Nit1	0.315624	-0.291242	0	0.091	1
Ncstn	0.315624	-0.486832	0	0.091	1
Pex19	0.315624	-0.906218	0	0.091	1
Chml	0.315624	-0.291242	0	0.091	1
Zbtb18	0.315624	-0.486832	0	0.091	1
Cox20	0.315624	-0.580548	0	0.091	1
Tmem63a	0.315624	-0.580548	0	0.091	1
Dtl	0.315624	-0.580548	0	0.091	1
Plxna2	0.315624	-0.533451	0	0.091	1
Usp6nl	0.315624	-0.291242	0	0.091	1
Ankrd16	0.315624	-0.291242	0	0.091	1
Trdmt1	0.315624	-0.580548	0	0.091	1
Armc3	0.315624	-0.486832	0	0.091	1
Arhgap21	0.315624	-0.562878	0	0.091	1
Nsmf	0.315624	-0.580548	0	0.091	1
Man1b1	0.315624	-0.406081	0	0.091	1
Abca2	0.315624	-0.486832	0	0.091	1
Traf2	0.315624	-0.291242	0	0.091	1
Tmem250-ps	0.315624	-0.562878	0	0.091	1
Pmpca	0.315624	-0.424822	0	0.091	1
0610009E02Rik	0.315624	-0.506187	0	0.091	1
Surf6	0.315624	-0.562878	0	0.091	1
Gtf3c5	0.315624	-0.906218	0	0.091	1
Gfi1b	0.315624	-0.486832	0	0.091	1
Med27	0.315624	-0.533451	0	0.091	1
Zdhhc12	0.315624	-0.580548	0	0.091	1
Miga2	0.315624	-0.486832	0	0.091	1
Asb6	0.315624	-0.602734	0	0.091	1
Ptges2	0.315624	-0.633476	0	0.091	1
Mvb12b	0.315624	-0.580548	0	0.091	1
Mrrf	0.315624	-0.291242	0	0.091	1
Dennd1a	0.315624	-0.424822	0	0.091	1
Golga1	0.315624	-0.291242	0	0.091	1
Fign	0.315624	-0.486832	0	0.091	1
Spc25	0.315624	-0.424822	0	0.091	1
Mettl5	0.315624	-0.581592	0	0.091	1
Scrn3	0.315624	-0.966745	0	0.091	1
Gm13684	0.315624	-0.291242	0	0.091	1
Fnbp4	0.315624	-0.533451	0	0.091	1
Ptpmt1	0.315624	-0.580548	0	0.091	1
Ddb2	0.315624	-0.633476	0	0.091	1
Pacsin3	0.315624	-0.906218	0	0.091	1
Ckap5	0.315624	-0.75259	0	0.091	1
Trp53i11	0.315624	-0.581592	0	0.091	1
Gm13889	0.315624	-0.291242	0	0.091	1
Api5	0.315624	-0.602734	0	0.091	1
Commd9	0.315624	-0.562878	0	0.091	1
Mettl15	0.315624	-0.291242	0	0.091	1
Eif2ak4	0.315624	-0.424822	0	0.091	1
Ivd	0.315624	-0.486832	0	0.091	1
Jmjd7	0.315624	-0.633476	0	0.091	1
Ehd4	0.315624	-0.486832	0	0.091	1
Epb42	0.315624	-0.906218	0	0.091	1
Mfap1a	0.315624	-0.291242	0	0.091	1
Duox2	0.315624	-0.906218	0	0.091	1
Ckap2l	0.315624	-0.486832	0	0.091	1
Vps16	0.315624	-0.580548	0	0.091	1
Itpa	0.315624	-0.562878	0	0.091	1
Mavs	0.315624	-0.581592	0	0.091	1
Cds2	0.315624	-0.424822	0	0.091	1
Crls1	0.315624	-0.486832	0	0.091	1
Tasp1	0.315624	-0.424822	0	0.091	1
Kat14	0.315624	-0.906218	0	0.091	1
Cd93	0.315624	-0.580548	0	0.091	1
Apmap	0.315624	-0.562878	0	0.091	1
Mcts2	0.315624	-0.291242	0	0.091	1
Cdk5rap1	0.315624	-0.581592	0	0.091	1
Gss	0.315624	-0.633476	0	0.091	1
Edem2	0.315624	-0.906218	0	0.091	1
Tgif2	0.315624	-0.850183	0	0.091	1
5430405H02Rik	0.315624	-0.291242	0	0.091	1
Soga1	0.315624	-0.424822	0	0.091	1
Ctsa	0.315624	-0.562878	0	0.091	1
Pltp	0.315624	-0.506187	0	0.091	1
Zfp334	0.315624	-0.581592	0	0.091	1
Sulf2	0.315624	-1.02658	0	0.091	1
Slc9a8	0.315624	-0.291242	0	0.091	1
Rae1	0.315624	-0.424822	0	0.091	1
Rbm38	0.315624	-0.291242	0	0.091	1
Zbp1	0.315624	-0.291242	0	0.091	1
Prelid3b	0.315624	-0.424822	0	0.091	1
Zfp931	0.315624	-0.506187	0	0.091	1
Lsm14b	0.315624	-0.580548	0	0.091	1
Mrgbp	0.315624	-0.506187	0	0.091	1
Gm8797	0.315624	-0.291242	0	0.091	1
Gm16685	0.315624	-0.506187	0	0.091	1
Hey1	0.315624	-0.506187	0	0.091	1
Snx16	0.315624	-0.581592	0	0.091	1
Car1	0.315624	-0.906218	0	0.091	1
Phc3	0.315624	-0.506187	0	0.091	1
Zmat3	0.315624	-0.486832	0	0.091	1
Trpc3	0.315624	-0.424822	0	0.091	1
Cetn4	0.315624	-0.424822	0	0.091	1
Abhd18	0.315624	-0.486832	0	0.091	1
Spg20	0.315624	-0.291242	0	0.091	1
P2ry14	0.315624	-0.602734	0	0.091	1
Rapgef2	0.315624	-0.633476	0	0.091	1
Plrg1	0.315624	-0.424822	0	0.091	1
Kirrel	0.315624	-0.486832	0	0.091	1
Naxe	0.315624	-0.562878	0	0.091	1
Scnm1	0.315624	-0.486832	0	0.091	1
Otud7b	0.315624	-0.602734	0	0.091	1
Pde4dip	0.315624	-0.506187	0	0.091	1
Gm43466	0.315624	-0.581592	0	0.091	1
Gm43462	0.315624	-0.486832	0	0.091	1
Gm42937	0.315624	-0.291242	0	0.091	1
Slc22a15	0.315624	-0.906218	0	0.091	1
Gm43260	0.315624	-0.880163	0	0.091	1
Ddx20	0.315624	-0.581592	0	0.091	1
Clcc1	0.315624	-0.291242	0	0.091	1
Slc30a7	0.315624	-0.633476	0	0.091	1
Alg14	0.315624	-0.506187	0	0.091	1
Sec24d	0.315624	-0.486832	0	0.091	1
Tet2	0.315624	-0.562878	0	0.091	1
Gm40155	0.315624	-0.633476	0	0.091	1
Gbp3	0.315624	-0.424822	0	0.091	1
Gm43445	0.315624	-0.424822	0	0.091	1
Prkacb	0.315624	-0.506187	0	0.091	1
Gm11808	0.315624	-0.602734	0	0.091	1
2610301B20Rik	0.315624	-0.291242	0	0.091	1
Rbm12b2	0.315624	-0.906218	0	0.091	1
Rbm12b1	0.315624	-0.633476	0	0.091	1
Otud6b	0.315624	-0.581592	0	0.091	1
Tstd3	0.315624	-0.562878	0	0.091	1
Klhl32	0.315624	-0.291242	0	0.091	1
Lyrm2	0.315624	-0.602734	0	0.091	1
Smu1	0.315624	-0.291242	0	0.091	1
Ubap1	0.315624	-0.906218	0	0.091	1
Fam219a	0.315624	-0.562878	0	0.091	1
Gm13307	0.315624	-0.580548	0	0.091	1
Hrct1	0.315624	-0.580548	0	0.091	1
Reck	0.315624	-0.580548	0	0.091	1
Fsd1l	0.315624	-0.486832	0	0.091	1
Tmem245	0.315624	-1.02658	0	0.091	1
Hdhd3	0.315624	-0.562878	0	0.091	1
Mllt3	0.315624	-0.406081	0	0.091	1
Hook1	0.315624	-0.580548	0	0.091	1
Atg4c	0.315624	-0.291242	0	0.091	1
Pgm1	0.315624	-0.602734	0	0.091	1
Ak4	0.315624	-1.07217	0	0.091	1
Sgip1	0.315624	-0.850183	0	0.091	1
Usp24	0.315624	-0.486832	0	0.091	1
Dhcr24	0.315624	-0.602734	0	0.091	1
Mrpl37	0.315624	-0.562878	0	0.091	1
Tceanc2	0.315624	-1.07217	0	0.091	1
Yipf1	0.315624	-0.562878	0	0.091	1
Lrp8	0.315624	-0.562878	0	0.091	1
Cyp4b1	0.315624	-0.506187	0	0.091	1
Pomgnt1	0.315624	-0.602734	0	0.091	1
Urod	0.315624	-0.562878	0	0.091	1
Slc2a1	0.315624	-0.291242	0	0.091	1
AU022252	0.315624	-0.424822	0	0.091	1
P3h1	0.315624	-0.291242	0	0.091	1
Ctps	0.315624	-0.486832	0	0.091	1
Pou3f1	0.315624	-0.906218	0	0.091	1
1110065P20Rik	0.315624	-0.486832	0	0.091	1
9930104L06Rik	0.315624	-0.602734	0	0.091	1
Eva1b	0.315624	-0.506187	0	0.091	1
Fndc5	0.315624	-0.581592	0	0.091	1
Zbtb8os	0.315624	-0.906218	0	0.091	1
Tmem39b	0.315624	-0.633476	0	0.091	1
Gmeb1	0.315624	-0.906218	0	0.091	1
Emc1	0.315624	-0.506187	0	0.091	1
Zbtb17	0.315624	-0.506187	0	0.091	1
Zfp984	0.315624	-0.562878	0	0.091	1
Mfn2	0.315624	-0.291242	0	0.091	1
Srm	0.315624	-0.906218	0	0.091	1
Tmem201	0.315624	-0.580548	0	0.091	1
Vamp3	0.315624	-0.562878	0	0.091	1
Plekhn1	0.315624	-0.506187	0	0.091	1
Ankib1	0.315624	-0.291242	0	0.091	1
Steap1	0.315624	-0.562878	0	0.091	1
Pclo	0.315624	-0.291242	0	0.091	1
Napepld	0.315624	-0.75259	0	0.091	1
Rint1	0.315624	-0.291242	0	0.091	1
Ube3c	0.315624	-0.906218	0	0.091	1
Slc35f6	0.315624	-0.486832	0	0.091	1
Slc5a6	0.315624	-0.406081	0	0.091	1
Mpv17	0.315624	-0.75259	0	0.091	1
Gm15614	0.315624	-0.633476	0	0.091	1
Pisd	0.315624	-0.506187	0	0.091	1
Prr14l	0.315624	-0.562878	0	0.091	1
Depdc5	0.315624	-0.580548	0	0.091	1
Nsd2	0.315624	-0.486832	0	0.091	1
Haus3	0.315624	-0.633476	0	0.091	1
Tnip2	0.315624	-0.291242	0	0.091	1
Grk4	0.315624	-0.580548	0	0.091	1
Sh3tc1	0.315624	-0.291242	0	0.091	1
Cpeb2	0.315624	-0.581592	0	0.091	1
Guf1	0.315624	-0.562878	0	0.091	1
Uba6	0.315624	-0.562878	0	0.091	1
2010109A12Rik	0.315624	-0.581592	0	0.091	1
Hsd17b11	0.315624	-0.406081	0	0.091	1
Pkd2	0.315624	-0.906218	0	0.091	1
Btbd8	0.315624	-0.291242	0	0.091	1
Pgam5	0.315624	-0.602734	0	0.091	1
Ddx51	0.315624	-0.291242	0	0.091	1
Ulk1	0.315624	-0.406081	0	0.091	1
Ung	0.315624	-0.906218	0	0.091	1
Mvk	0.315624	-0.562878	0	0.091	1
Triap1	0.315624	-0.562878	0	0.091	1
Tpcn1	0.315624	-0.533451	0	0.091	1
Rita1	0.315624	-0.562878	0	0.091	1
Trafd1	0.315624	-0.906218	0	0.091	1
Sh2b3	0.315624	-0.562878	0	0.091	1
Eif2b1	0.315624	-0.291242	0	0.091	1
4930404A12Rik	0.315624	-0.424822	0	0.091	1
Ccdc92	0.315624	-0.424822	0	0.091	1
Fzd10os	0.315624	-0.291242	0	0.091	1
Tpst1	0.315624	-0.291242	0	0.091	1
Gm6598	0.315624	-0.291242	0	0.091	1
Rcc1l	0.315624	-0.850183	0	0.091	1
Rfc2	0.315624	-0.581592	0	0.091	1
Abhd11	0.315624	-0.581592	0	0.091	1
Ap1s1	0.315624	-0.581592	0	0.091	1
Pop7	0.315624	-0.291242	0	0.091	1
Ppp1r35	0.315624	-0.562878	0	0.091	1
Zfp113	0.315624	-0.562878	0	0.091	1
Gpc2	0.315624	-0.633476	0	0.091	1
Gm10874	0.315624	-0.633476	0	0.091	1
6330403L08Rik	0.315624	-0.580548	0	0.091	1
Psmg3	0.315624	-0.580548	0	0.091	1
[truncated: 3,214 more rows]

## Sheet: Young_Female_vs_Male_Adp_1
	p_val	avg_log2FC	pct.1	pct.2	p_val_adj
Xist	1.84719e-31	4.12453	0.942	0	4.0483e-27
Rpl10	3.51497e-28	-2.24007	0.545	0.986	7.7034e-24
Rpl35	5.53792e-26	-2.13558	0.39	0.944	1.21369e-21
Ddx3y	4.91711e-17	-1.41051	0	0.403	1.07763e-12
Ubb	2.29735e-16	-1.13719	0.922	0.972	5.03487e-12
Gm10076	4.10569e-14	-1.49526	0.221	0.736	8.99804e-10
Ftl1	1.97507e-12	-1.06878	0.903	1	4.32857e-08
Eif1	5.62426e-10	-0.764604	0.922	0.986	1.23261e-05
Serpine2	2.21344e-07	-1.21254	0.396	0.736	0.00485098
Pten	2.53406e-07	-1.02451	0.156	0.486	0.00555365
Reep5	5.2724e-07	-0.906319	0.312	0.653	0.011555
mt-Co1	6.23408e-07	-0.411318	1	1	0.0136626
Rpl39	9.97591e-07	0.491772	0.987	1	0.0218632
Ccl19	1.32613e-06	-1.05653	0.052	0.278	0.0290634
Rps27rt	1.75924e-06	1.19137	0.409	0.111	0.0385556
Rpl37a	2.73021e-06	0.440453	0.994	0.986	0.0598354
Tmsb10	9.87881e-06	-0.862974	0.571	0.819	0.216504
Rps20	1.01512e-05	0.462511	0.994	1	0.222473
Hk2	1.64711e-05	-1.14928	0.253	0.528	0.360982
Ost4	1.87035e-05	0.943046	0.578	0.333	0.409906
Fibin	4.48318e-05	-0.857684	0.019	0.167	0.982534
Tubb6	8.23435e-05	-0.696611	0.117	0.333	1
Crispld2	8.47461e-05	-0.748991	0.188	0.458	1
Eif2s3y	8.93714e-05	-0.376559	0	0.097	1
Col18a1	9.00833e-05	-0.646861	0.097	0.306	1
Poldip2	9.73942e-05	-0.439832	0.013	0.139	1
Hivep2	0.000121124	-0.581041	0.065	0.25	1
Dnajb6	0.000147578	-0.629882	0.182	0.444	1
Rps29	0.000148349	-0.304808	1	1	1
Slco3a1	0.000162198	-0.589793	0.058	0.236	1
Dhodh	0.000192658	-0.313505	0.006	0.111	1
Sox9	0.0002381	-0.941317	0.169	0.389	1
Sppl3	0.000251068	-0.579102	0.065	0.236	1
Jund	0.00026553	-0.614924	0.786	0.944	1
Tpt1	0.000303162	-0.25567	1	1	1
Rnaset2a	0.000319069	0.953698	0.253	0.056	1
Zrsr2	0.000326308	-0.487432	0.052	0.208	1
Rpl9-ps6	0.000369523	0.913727	0.247	0.056	1
Mrpl21	0.000387485	-0.534822	0.045	0.194	1
Lncpint	0.000391531	-0.467859	0.039	0.181	1
Rps27a	0.000414454	0.347039	1	0.986	1
Rps26	0.000423039	0.439892	0.974	0.972	1
Rdh10	0.00044496	-0.577709	0.032	0.167	1
Adarb1	0.000457996	-0.348103	0.026	0.153	1
Lama2	0.000482721	-0.563742	0.208	0.431	1
Glul	0.000562235	-0.651483	0.318	0.569	1
Cst3	0.000650734	-0.566611	0.968	1	1
Mapkapk2	0.000655759	-0.42145	0.084	0.264	1
Cdv3	0.000736817	-0.517249	0.162	0.361	1
Nab1	0.000774177	-0.501105	0.11	0.292	1
Rps23	0.000787596	0.293787	0.994	1	1
Med25	0.000827313	-0.50685	0.019	0.125	1
Gm47283	0.000834275	0.803966	0.442	0.25	1
Fam117b	0.000948285	-0.406059	0.026	0.139	1
Lrwd1	0.000983695	-0.312545	0	0.069	1
Rftn1	0.000983695	-0.353832	0	0.069	1
Fndc1	0.00101546	-0.466203	0.286	0.542	1
Ly6c1	0.00107165	0.67957	0.766	0.708	1
Ube2n	0.00116356	-0.520687	0.084	0.25	1
Abhd4	0.00117071	-0.44472	0.032	0.153	1
Rfng	0.00118393	-0.368167	0.026	0.139	1
mt-Nd4	0.00122613	0.301227	0.968	0.958	1
mt-Nd4l	0.00123941	-0.62112	0.468	0.722	1
Trir	0.00133931	-0.306194	0.182	0.403	1
Impdh2	0.00138479	-0.508831	0.214	0.431	1
Col8a1	0.00141338	-0.538427	0.032	0.153	1
Rplp1	0.00141696	0.274073	1	1	1
Neat1	0.00152045	-0.672075	0.662	0.889	1
Rps15a	0.00153937	0.285126	0.981	1	1
Tuba1a	0.00155924	0.481073	0.779	0.667	1
Tspan3	0.00172869	-0.553726	0.234	0.431	1
Fbxl6	0.00196377	-0.344981	0.006	0.083	1
Zfp830	0.00201249	-0.325113	0.006	0.083	1
Extl3	0.00206232	-0.345909	0.006	0.083	1
Fnbp4	0.00208109	-0.514974	0.045	0.167	1
Rps21	0.00210182	0.29308	0.987	0.972	1
Tubb4b	0.00211175	-0.470026	0.487	0.708	1
Spock2	0.00211329	-0.304621	0.006	0.083	1
Snrnp25	0.00211329	-0.301611	0.006	0.083	1
Suv39h1	0.00211329	-0.302666	0.006	0.083	1
Commd1	0.00212107	-0.364964	0.175	0.389	1
Pdgfrl	0.00215784	-0.669381	0.104	0.264	1
Pnkd	0.00228634	-0.505465	0.078	0.222	1
Vwa8	0.00237495	-0.343961	0.013	0.097	1
Ccdc25	0.00242105	-0.37998	0.045	0.167	1
Rcor3	0.00245771	-0.428732	0.045	0.167	1
Bgn	0.00246964	-0.426467	0.87	0.944	1
Sap18	0.00259325	-0.53244	0.13	0.306	1
Mndal	0.00263775	-0.597142	0.169	0.347	1
Clcn7	0.00263795	-0.407026	0.019	0.111	1
Pamr1	0.0026487	-0.362941	0.045	0.167	1
Zbtb16	0.00267744	-0.344119	0.058	0.194	1
Atp6v1e1	0.00274535	-0.525651	0.143	0.319	1
Ecd	0.00275599	-0.308948	0.013	0.097	1
Rgs7bp	0.00281476	-0.28479	0.013	0.097	1
Cbx7	0.00281476	-0.273504	0.013	0.097	1
Polb	0.00285447	-0.38787	0.032	0.139	1
Kars	0.00286494	-0.424593	0.039	0.153	1
Ntan1	0.00287938	-0.296497	0.104	0.278	1
Pfn2	0.00290202	-0.331998	0.032	0.139	1
Map6	0.00293576	-0.281719	0.013	0.097	1
Csmd1	0.00295948	-0.331157	0.019	0.111	1
Kpna3	0.00295948	-0.293249	0.019	0.111	1
Itm2a	0.00298963	0.538977	0.714	0.611	1
Hnrnpd	0.00302262	-0.454352	0.182	0.375	1
Adrm1	0.00304905	-0.351755	0.032	0.139	1
Rnf126	0.00305108	-0.380016	0.026	0.125	1
Sparc	0.00306701	-0.60376	0.948	0.972	1
Alad	0.00313331	-0.375882	0.019	0.111	1
Unc50	0.00319915	-0.44477	0.071	0.208	1
1500009L16Rik	0.00324345	-0.375188	0.039	0.153	1
Hmgcs2	0.00328468	-0.261759	0	0.056	1
Plac9b	0.00328468	-0.331439	0	0.056	1
Rplp2	0.00330441	0.384822	0.974	0.986	1
Arhgap35	0.00330925	-0.330594	0.032	0.139	1
Trappc2	0.00333023	-0.316321	0.026	0.125	1
Eno1	0.00344382	-0.273948	0.019	0.111	1
Eif2ak2	0.00347492	-0.255845	0.032	0.139	1
Klhl13	0.00357927	0.614607	0.162	0.028	1
Fgf2	0.00358953	-0.259924	0.032	0.139	1
Selenom	0.00367087	-0.447461	0.545	0.764	1
Arhgap24	0.00380962	-0.409104	0.091	0.236	1
Ndufa5	0.0038371	-0.51739	0.162	0.333	1
Scn7a	0.00388307	-0.410259	0.208	0.417	1
Snrpg	0.00396431	0.626208	0.623	0.486	1
Tmem63a	0.0040717	-0.415285	0.065	0.194	1
Eif1a	0.00417903	-0.37705	0.266	0.486	1
Pim3	0.00422013	-0.416073	0.071	0.208	1
Taf4b	0.00445555	-0.290225	0.065	0.194	1
Cab39l	0.00448904	-0.281996	0.11	0.278	1
Tmcc3	0.00451298	-0.338789	0.065	0.194	1
Cetn2	0.00462986	-0.319332	0.065	0.194	1
Sobp	0.00463606	-0.392782	0.084	0.222	1
Igf1	0.00489098	-0.297807	0.604	0.819	1
Atf6	0.00506084	-0.252479	0.065	0.194	1
Itga5	0.0051619	-0.530458	0.078	0.208	1
Nadk	0.00516967	-0.336699	0.13	0.292	1
Ndufs6	0.00517654	-0.392375	0.182	0.361	1
Mmp2	0.00525346	-0.53732	0.76	0.861	1
Pkd1	0.00536652	-0.275651	0.182	0.375	1
Eps8	0.00538191	-0.262818	0.11	0.264	1
Phyh	0.00541497	-0.339216	0.052	0.167	1
Egfr	0.00559037	-0.519248	0.227	0.417	1
Aspn	0.0055928	-0.55604	0.558	0.75	1
Paf1	0.00564095	-0.312649	0.058	0.181	1
Erf	0.00565884	-0.313867	0.117	0.278	1
Phpt1	0.00568803	0.750839	0.214	0.069	1
Angptl2	0.005733	-0.357114	0.11	0.264	1
Gna11	0.00588542	-0.361225	0.104	0.25	1
Rasal2	0.00592148	-0.28029	0.006	0.069	1
Baiap2	0.00598456	-0.387333	0.221	0.417	1
Vtn	0.0060648	-0.390488	0.006	0.069	1
Psmb5	0.00606514	-0.492092	0.234	0.417	1
Atp1a1	0.00607658	-0.356337	0.143	0.306	1
Gstp1	0.00621124	-0.308471	0.006	0.069	1
Smim3	0.00628563	-0.315435	0.052	0.167	1
Aldh3a1	0.00636085	-0.320089	0.006	0.069	1
Galnt17	0.0065137	-0.272947	0.006	0.069	1
Naa10	0.006544	-0.377334	0.052	0.167	1
Supt16	0.00663143	0.578356	0.169	0.042	1
Mical1	0.00666984	-0.250657	0.006	0.069	1
Ifit2	0.00666984	-0.261286	0.006	0.069	1
Ilf3	0.00669936	-0.251436	0.045	0.153	1
Btbd1	0.00678811	-0.489026	0.065	0.181	1
Rpl35a	0.0068233	0.257358	0.987	1	1
Lamb2	0.00684533	-0.279461	0.26	0.486	1
Cd44	0.0071095	-0.40705	0.299	0.486	1
Senp5	0.00712883	-0.3323	0.013	0.083	1
Dip2a	0.00717005	-0.374901	0.026	0.111	1
Snhg9	0.00725901	0.733065	0.143	0.028	1
Nfyb	0.00734176	-0.368225	0.032	0.125	1
Commd3	0.00738613	-0.412244	0.117	0.264	1
Ndufaf2	0.00738989	-0.309252	0.039	0.139	1
Fosb	0.00739721	-0.344141	0.838	0.958	1
Dnal4	0.0077968	-0.27913	0.026	0.111	1
Mapkap1	0.00783494	-0.27009	0.039	0.139	1
Crlf1	0.00785023	-0.332834	0.084	0.222	1
Tmem218	0.00789185	-0.276042	0.013	0.083	1
Rnf24	0.00792789	-0.287003	0.026	0.111	1
Sesn2	0.00796764	-0.26852	0.019	0.097	1
Sfrp4	0.00800271	1.056	0.266	0.111	1
Vim	0.00815915	-0.323629	0.948	0.972	1
Agfg2	0.008217	-0.270914	0.013	0.083	1
Gtf3c4	0.00826174	-0.274099	0.019	0.097	1
Gpr153	0.00831207	-0.319044	0.032	0.125	1
Eif3j1	0.00833359	-0.316593	0.104	0.25	1
Pde10a	0.00838403	-0.296876	0.013	0.083	1
Pak3	0.00838403	-0.35297	0.013	0.083	1
Traf7	0.00850628	0.47917	0.091	0	1
Pex19	0.00856551	-0.274108	0.019	0.097	1
Mfap2	0.00866472	-0.394506	0.214	0.403	1
Mageh1	0.00867184	-0.251231	0.039	0.139	1
Anxa7	0.00869376	-0.270593	0.234	0.444	1
Gem	0.00882242	-0.359858	0.591	0.778	1
Fam78b	0.00887922	-0.256119	0.019	0.097	1
Cp	0.00889884	-0.920864	0.136	0.278	1
Timm17b	0.00890941	-0.262827	0.065	0.181	1
Angptl1	0.00891347	-0.563976	0.338	0.542	1
Lmna	0.00906532	-0.355663	0.688	0.861	1
Mtap	0.00919946	-0.288338	0.026	0.111	1
Emp1	0.00920612	-0.429651	0.734	0.903	1
Hnrnph2	0.00922696	-0.276363	0.136	0.292	1
Uso1	0.00924048	-0.403646	0.065	0.181	1
Galnt11	0.00925356	-0.262714	0.032	0.125	1
Man1c1	0.00934882	-0.36219	0.058	0.167	1
Slc4a7	0.00935142	-0.280716	0.026	0.111	1
Igfbp7	0.00947918	-0.3431	0.851	0.931	1
Elof1	0.00962569	0.625583	0.195	0.069	1
Pfdn4	0.00964219	0.4283	0.117	0.014	1
Snrnp70	0.0097192	-0.275136	0.195	0.389	1
Penk	0.00975949	-0.484132	0.24	0.417	1
Mindy2	0.00977205	-0.399898	0.11	0.25	1
Raly	0.0099196	-0.358318	0.286	0.472	1
Rpl34	0.0101384	0.263547	0.981	0.972	1
Htra3	0.0102852	0.716295	0.578	0.458	1
H3f3b	0.010364	-0.292474	0.968	0.986	1
Malat1	0.0103974	-0.350419	1	1	1
Ivns1abp	0.0104873	-0.289531	0.065	0.181	1
Pomp	0.0106769	0.658666	0.383	0.222	1
Pgam1	0.0108985	-0.382402	0.169	0.319	1
Tank	0.0110609	-0.372879	0.052	0.153	1
Osgepl1	0.011121	-0.2638	0	0.042	1
Tmem52	0.011121	-0.288022	0	0.042	1
Ifit3b	0.011121	-0.275934	0	0.042	1
Cdc42ep3	0.0111382	-0.328477	0.058	0.167	1
Ptgfrn	0.0114426	-0.390415	0.221	0.403	1
Stk40	0.0118818	-0.28231	0.065	0.181	1
Fkbp1a	0.0122444	-0.313386	0.377	0.569	1
Rfk	0.0122663	-0.342602	0.045	0.139	1
Gm2000	0.0122919	-0.254984	0.058	0.167	1
Gpx4	0.0124364	-0.251713	0.539	0.736	1
Ddah2	0.0125493	-0.389976	0.383	0.569	1
Pabpc1	0.0125561	0.554912	0.727	0.681	1
Rpl26	0.0126469	0.26189	0.981	0.972	1
Chd9	0.0127421	-0.49947	0.149	0.292	1
Ecm2	0.0127425	-0.434227	0.37	0.542	1
Abca8a	0.0127567	-0.427711	0.552	0.708	1
Tbpl1	0.0129076	-0.291933	0.058	0.167	1
Dnajc5	0.0129607	-0.282263	0.078	0.194	1
Oaf	0.0129852	-0.447431	0.214	0.375	1
Nrep	0.0130187	-0.45386	0.201	0.375	1
Hint2	0.0131193	-0.366142	0.045	0.139	1
Dnm3os	0.0131198	-0.254475	0.247	0.458	1
Smo	0.013209	-0.393048	0.091	0.208	1
St3gal2	0.0132117	-0.29838	0.11	0.25	1
Agpat4	0.0136855	-0.534631	0.123	0.25	1
Abhd11	0.0140243	-0.312732	0.045	0.139	1
Fth1	0.0141611	-0.302745	1	1	1
Slc39a7	0.0142299	-0.263649	0.149	0.292	1
Tmem184c	0.0144207	-0.300958	0.039	0.125	1
Rbfa	0.0145934	-0.359066	0.045	0.139	1
Hmcn2	0.0146194	-0.6378	0.227	0.375	1
Sub1	0.0149659	-0.306187	0.331	0.556	1
Asrgl1	0.0153196	0.355707	0.078	0	1
Nop14	0.0156076	-0.350766	0.091	0.208	1
Phf23	0.0156892	-0.323286	0.136	0.278	1
Ankrd17	0.0157211	-0.341733	0.208	0.389	1
Tigd2	0.0157929	-0.342926	0.045	0.139	1
Ywhah	0.0159005	-0.402692	0.123	0.25	1
Hmgb1	0.0159467	0.389331	0.792	0.778	1
Eif2a	0.0161715	-0.304851	0.071	0.181	1
Polr1d	0.0164336	-0.301464	0.318	0.528	1
Timp3	0.0165926	0.470906	0.643	0.486	1
Tnfrsf12a	0.016593	-0.250387	0.227	0.403	1
Pdpn	0.0165969	-0.422699	0.175	0.333	1
Plod1	0.0167723	-0.299056	0.091	0.208	1
Ankrd50	0.016805	-0.309778	0.039	0.125	1
Srp72	0.0168128	-0.308911	0.117	0.25	1
Dram1	0.0168955	-0.30388	0.032	0.111	1
Zzz3	0.0169269	0.526708	0.149	0.042	1
Mtdh	0.0170767	-0.355661	0.331	0.528	1
Tmem123	0.0170975	-0.305357	0.071	0.181	1
Myo1b	0.0172739	-0.280251	0.039	0.125	1
Rian	0.0173033	-0.516266	0.188	0.333	1
Abi1	0.0176006	0.603163	0.201	0.083	1
Aff3	0.0176161	0.545171	0.123	0.028	1
Plod2	0.0177008	0.504551	0.227	0.097	1
Insig1	0.0177708	-0.393325	0.084	0.194	1
Rraga	0.017811	0.582043	0.182	0.069	1
Nr4a2	0.0179848	-0.427061	0.292	0.472	1
Col5a2	0.0179904	-0.475408	0.61	0.75	1
Rps6ka3	0.0181686	-0.41926	0.143	0.278	1
Selenof	0.018265	-0.446529	0.481	0.681	1
Eef2	0.0183549	0.495515	0.76	0.792	1
Hes1	0.0185646	-0.368967	0.364	0.542	1
2610001J05Rik	0.0187138	-0.311162	0.143	0.292	1
Ano10	0.01875	-0.259701	0.039	0.125	1
Colec12	0.0187841	-0.408017	0.279	0.444	1
Txnip	0.0188102	0.438234	0.565	0.403	1
Glra1	0.0190841	-0.316469	0.006	0.056	1
Gm34084	0.0190841	-0.290546	0.006	0.056	1
Htra1	0.0192449	-0.311827	0.39	0.583	1
Rcbtb1	0.0192696	-0.251569	0.032	0.111	1
Nup50	0.0192696	-0.29364	0.032	0.111	1
Vwa1	0.0193112	-0.630496	0.026	0.097	1
Ap2m1	0.0193121	-0.289386	0.208	0.389	1
Meis2	0.0193326	-0.256418	0.091	0.208	1
Stat3	0.0193875	-0.353181	0.338	0.514	1
Nr1d2	0.0194264	-0.40566	0.169	0.306	1
Cops2	0.0195279	-0.315225	0.091	0.208	1
Rab5a	0.0195768	-0.383347	0.201	0.361	1
Lpp	0.0195948	0.557028	0.39	0.25	1
Pde1a	0.019616	-0.371011	0.026	0.097	1
Tmem109	0.0196741	-0.281743	0.117	0.25	1
Tmf1	0.0197936	0.488295	0.123	0.028	1
Tor3a	0.0198124	-0.320183	0.019	0.083	1
S100a11	0.0198131	0.4064	0.838	0.819	1
Actr10	0.0198136	-0.382134	0.123	0.25	1
Foxp2	0.0199789	-0.267407	0.006	0.056	1
Pltp	0.0201339	-0.595876	0.084	0.194	1
Cdkn1c	0.020239	-0.311829	0.149	0.292	1
Vasn	0.0203043	-0.295181	0.201	0.347	1
mt-Cytb	0.0203431	0.277375	1	1	1
Zfp667	0.0204399	-0.275856	0.006	0.056	1
Chd1	0.020445	-0.373391	0.058	0.153	1
Slc12a2	0.0205533	-0.348335	0.084	0.194	1
Spindoc	0.0205556	0.377657	0.071	0	1
Mak16	0.0205558	0.344788	0.071	0	1
Insyn1	0.0205558	-0.297666	0.026	0.097	1
Slc16a2	0.0207905	-0.315527	0.162	0.306	1
Mrpl34	0.0210155	0.485308	0.143	0.042	1
Herpud1	0.0212553	-0.345148	0.357	0.542	1
Wdr89	0.0214845	0.577471	0.201	0.083	1
Mier1	0.0217052	0.568372	0.286	0.153	1
Wdr83os	0.0217425	-0.311755	0.162	0.306	1
Nup160	0.0218699	-0.292762	0.026	0.097	1
Ankrd46	0.0218699	-0.30045	0.026	0.097	1
Zfp407	0.0219512	-0.285906	0.019	0.083	1
Cxcl12	0.0221199	0.263931	0.649	0.514	1
Nuak1	0.022132	-0.270066	0.013	0.069	1
Hnrnpr	0.0221986	-0.535876	0.175	0.306	1
Elf1	0.0222968	-0.423206	0.221	0.375	1
Utp18	0.0223266	-0.261502	0.019	0.083	1
Poc1b	0.0225539	-0.299837	0.026	0.097	1
Fars2	0.0225591	-0.278016	0.013	0.069	1
C7	0.0225591	-0.563844	0.013	0.069	1
Rnaset2b	0.0226293	0.500753	0.143	0.042	1
Smad7	0.0229863	-0.278343	0.143	0.278	1
Arl4a	0.023046	-0.435888	0.247	0.417	1
Ahsa1	0.0230907	-0.280682	0.052	0.139	1
Snrnp40	0.023094	-0.259014	0.019	0.083	1
Spcs2	0.0233044	-0.280368	0.286	0.458	1
Tmpo	0.0234237	0.69923	0.188	0.083	1
Fam161a	0.0234349	-0.259772	0.013	0.069	1
Antxr2	0.0235443	0.532838	0.305	0.167	1
Cyba	0.023569	-0.339306	0.312	0.486	1
Gabarap	0.0236517	0.34814	0.779	0.667	1
Tuba1b	0.0236574	0.649128	0.61	0.542	1
Gm8251	0.0238838	-0.340721	0.013	0.069	1
Hivep1	0.0239693	-0.37856	0.071	0.167	1
C1qtnf2	0.0240462	-0.419782	0.091	0.208	1
Map2k3	0.024174	-0.27127	0.143	0.278	1
Cd81	0.0242152	-0.331022	0.773	0.944	1
Stk25	0.0242387	-0.312193	0.052	0.139	1
Anxa11	0.0242387	-0.262567	0.052	0.139	1
S100a13	0.024285	0.436309	0.727	0.639	1
Col11a1	0.0242881	-0.329887	0.019	0.083	1
Cyfip1	0.0245427	-0.319467	0.123	0.25	1
Rchy1	0.0247622	0.54161	0.182	0.069	1
Mettl23	0.0250575	0.551276	0.117	0.028	1
Klf6	0.0251638	0.44194	0.63	0.5	1
Cpe	0.0251749	-0.491643	0.117	0.236	1
Pdgfrb	0.0252024	-0.431525	0.221	0.361	1
Cyhr1	0.0253829	-0.354415	0.078	0.181	1
Gpx3	0.0256594	0.706458	0.688	0.597	1
Ublcp1	0.0257428	-0.352374	0.052	0.139	1
Mrps28	0.0257689	0.45388	0.195	0.083	1
Itgav	0.02593	-0.364949	0.162	0.292	1
Eif3l	0.0260407	-0.342767	0.13	0.25	1
Ndufc2	0.026344	-0.397064	0.273	0.444	1
Rab43	0.0266911	-0.397077	0.071	0.167	1
Ric1	0.0270035	-0.277864	0.052	0.139	1
Atraid	0.0270185	-0.292121	0.299	0.472	1
Arf5	0.0270268	-0.288298	0.494	0.722	1
Ccl11	0.027036	0.335265	0.455	0.278	1
Sgk1	0.0272709	-0.330823	0.526	0.708	1
Gfpt2	0.0273835	-0.492057	0.357	0.528	1
Pbxip1	0.0275789	-0.340559	0.097	0.208	1
Smtn	0.0275928	0.336505	0.065	0	1
Cavin1	0.02796	0.489702	0.649	0.639	1
Bcl3	0.0280349	-0.347329	0.169	0.306	1
Mettl16	0.0282643	0.536733	0.091	0.014	1
Clk1	0.028796	0.63121	0.448	0.361	1
Rpl32	0.0290794	0.276152	0.974	0.986	1
Igfbp6	0.0291168	-0.290383	0.779	0.917	1
Zscan26	0.0293749	0.383049	0.091	0.014	1
Dazap1	0.0294804	-0.308368	0.13	0.25	1
Wtap	0.0295115	-0.493001	0.091	0.194	1
Dcn	0.0295666	-0.289959	1	1	1
Loxl3	0.0295998	-0.368978	0.045	0.125	1
Cyp2f2	0.0299035	-0.282152	0.078	0.181	1
Mdh2	0.0299854	-0.396084	0.182	0.319	1
Sec61b	0.0301722	0.443478	0.513	0.389	1
Cd34	0.0306783	0.413079	0.714	0.722	1
Thbs4	0.0311018	-1.09096	0.084	0.181	1
Nt5c2	0.031102	-0.316903	0.045	0.125	1
Htatsf1	0.0317314	0.362281	0.136	0.042	1
Polr2h	0.0317585	0.3308	0.117	0.028	1
Ubc	0.0317842	-0.45149	0.909	0.917	1
Rpl27a	0.0318431	0.250482	0.994	1	1
Sgce	0.0323514	-0.404699	0.175	0.306	1
Pir	0.0324168	0.50341	0.11	0.028	1
Pdha1	0.0326102	-0.422213	0.208	0.347	1
Prkaca	0.0326696	-0.310063	0.045	0.125	1
Arl2bp	0.0326696	-0.31284	0.045	0.125	1
Hmgn5	0.0327489	-0.392148	0.065	0.153	1
H2-Q4	0.0333221	-0.361027	0.084	0.181	1
Ptgs2	0.0334722	-0.587576	0.24	0.375	1
Rcan1	0.033884	-0.352848	0.188	0.333	1
Urod	0.0338891	-0.254241	0.045	0.125	1
C3	0.034022	0.485351	0.591	0.472	1
Ostc	0.0341068	-0.299388	0.338	0.514	1
Sar1a	0.0341953	-0.290473	0.266	0.444	1
Bin1	0.0343838	-0.300067	0.091	0.194	1
Kazald1	0.0345605	-0.483241	0.065	0.153	1
Runx1	0.0345908	-0.394594	0.344	0.486	1
Plscr4	0.0349188	0.652527	0.24	0.125	1
Yap1	0.0349899	-0.358257	0.084	0.181	1
Fto	0.0350119	-0.280118	0.11	0.222	1
Supt5	0.0351248	-0.294389	0.117	0.236	1
Xrn2	0.03537	-0.265561	0.091	0.194	1
Rpl6	0.035386	-0.281411	0.935	0.986	1
Mib1	0.0354266	-0.265854	0.117	0.236	1
Rab21	0.0356525	-0.393879	0.195	0.319	1
Col1a1	0.0357902	-0.261419	0.883	0.944	1
Pdlim4	0.0363308	-0.25601	0.13	0.25	1
Cxcl14	0.0363332	-0.832517	0.253	0.375	1
Mrpl17	0.0363873	-0.33162	0.123	0.236	1
Fmr1	0.0366448	-0.306492	0.156	0.278	1
Nasp	0.0368328	-0.299471	0.266	0.431	1
Ptgs1	0.037072	0.268493	0.058	0	1
Barx1	0.037072	0.351226	0.058	0	1
Tsc22d3	0.0372272	0.511005	0.468	0.389	1
Peli1	0.0377273	-0.338922	0.182	0.319	1
Prss23	0.0378289	0.637184	0.24	0.125	1
Desi2	0.0378435	-0.3727	0.117	0.222	1
Usp8	0.0378643	-0.347588	0.078	0.167	1
Swap70	0.0379204	0.343264	0.11	0.028	1
Col1a2	0.0379376	-0.345463	0.942	0.972	1
Baz2a	0.0380128	0.389848	0.084	0.014	1
Slc25a3	0.0380577	0.40663	0.623	0.569	1
Jdp2	0.0383013	0.534922	0.247	0.139	1
Nrbf2	0.0383423	0.33057	0.11	0.028	1
Sfrp1	0.0384059	-0.324977	0.162	0.292	1
Cdc26	0.0385173	-0.392821	0.149	0.264	1
Malt1	0.0388153	-0.286147	0	0.028	1
Arhgef9	0.0388153	-0.30642	0	0.028	1
Slc29a1	0.0388732	-0.355925	0.13	0.236	1
Xrn1	0.0391954	-0.256604	0.091	0.194	1
Serpinb1a	0.0392239	0.530043	0.188	0.083	1
Sbno1	0.0394556	-0.271176	0.169	0.306	1
Gulp1	0.0396128	-0.284403	0.136	0.25	1
Lsm6	0.0399119	0.496654	0.201	0.097	1
Polr2e	0.0400678	-0.350383	0.143	0.25	1
Arl6ip4	0.0400942	-0.320378	0.065	0.153	1
Cd109	0.0402475	-0.271956	0.039	0.111	1
1600002K03Rik	0.0402475	-0.267275	0.039	0.111	1
Ppfibp1	0.0403912	-0.265808	0.123	0.236	1
Tmx3	0.0404756	-0.253432	0.143	0.264	1
Ankrd12	0.0405276	-0.250023	0.195	0.333	1
Hmgxb3	0.0408125	-0.316209	0.032	0.097	1
Mt2	0.0409575	-0.309134	0.786	0.903	1
Bnip2	0.0409636	-0.289469	0.156	0.278	1
Tmem173	0.0410167	0.349517	0.084	0.014	1
Sult1a1	0.0414084	-0.283399	0.058	0.139	1
Ccdc6	0.0414353	-0.302668	0.104	0.208	1
Ssb	0.0415114	0.455755	0.448	0.333	1
Pcsk5	0.0418629	-0.368238	0.058	0.139	1
Ints3	0.0420617	0.403414	0.084	0.014	1
Ago3	0.0423479	0.564221	0.104	0.028	1
Il13ra1	0.042622	0.5543	0.182	0.083	1
Eprs	0.0439316	-0.284163	0.143	0.264	1
Pum2	0.0439792	0.429515	0.299	0.181	1
Idh2	0.0441586	-0.523665	0.052	0.125	1
Slc30a4	0.0442501	-0.267933	0.032	0.097	1
Unc45a	0.0447732	0.273182	0.084	0.014	1
Zdhhc4	0.0448461	-0.274318	0.032	0.097	1
Ier3ip1	0.0448872	0.456495	0.396	0.278	1
Chpt1	0.0450986	-0.329677	0.175	0.306	1
Ndufa1	0.0451566	0.484567	0.338	0.236	1
Oaz2	0.0451952	-0.292826	0.13	0.236	1
Cr1l	0.0451959	-0.345915	0.156	0.278	1
Etv1	0.0455489	-0.384374	0.071	0.153	1
Ftl1-ps1	0.04561	0.438219	0.169	0.069	1
Rb1cc1	0.0459071	-0.283081	0.169	0.292	1
Cetn3	0.0464635	0.556861	0.292	0.181	1
Cirbp	0.0467443	-0.388338	0.156	0.278	1
Jam2	0.0469431	0.452784	0.123	0.042	1
Ldha	0.0470388	-0.290164	0.442	0.597	1
Rps6kb1	0.0471147	-0.290557	0.117	0.222	1
Rest	0.0475838	-0.40811	0.11	0.208	1
Ahcyl2	0.0476547	-0.331899	0.058	0.139	1
Rbm39	0.0478453	0.461294	0.591	0.514	1
Rpl36a	0.0478548	0.34531	0.896	0.861	1
Kctd11	0.0483544	-0.372592	0.078	0.167	1
Celf1	0.0485516	0.504319	0.143	0.056	1
Fasn	0.0486826	-0.28346	0.058	0.139	1
Pom121	0.049393	-0.275258	0.097	0.194	1
Slc48a1	0.0494173	0.395959	0.104	0.028	1
Dnajc21	0.0496058	-0.342752	0.091	0.181	1
Pxmp4	0.0498848	0.306366	0.052	0	1
Pcsk7	0.0498848	0.302256	0.052	0	1
Gpalpp1	0.0498848	0.339494	0.052	0	1
Bop1	0.0498848	0.256568	0.052	0	1
Tsix	0.0498848	0.321634	0.052	0	1
Stx5a	0.0499149	-0.300166	0.117	0.222	1
Dmpk	0.050241	-0.329914	0.026	0.083	1
Pgm3	0.050241	-0.331871	0.026	0.083	1
Cd248	0.0505545	0.564691	0.396	0.292	1
Gnptg	0.0509716	-0.296584	0.091	0.181	1
Adgrl2	0.0510952	0.409392	0.078	0.014	1
Foxj2	0.0510952	0.419244	0.078	0.014	1
Srsf4	0.0511153	-0.295464	0.052	0.125	1
Zcchc24	0.0511754	-0.29868	0.227	0.375	1
Ube2g1	0.0513426	0.350997	0.123	0.042	1
Coa6	0.0516968	-0.31274	0.026	0.083	1
Scamp2	0.0518333	-0.30677	0.097	0.194	1
Ddx3x	0.052568	0.418392	0.74	0.778	1
Cd63	0.0526248	-0.275276	0.786	0.861	1
Meox2	0.0527636	-0.320647	0.312	0.486	1
Taf1	0.0528837	0.389964	0.123	0.042	1
Idh3b	0.053206	0.492754	0.156	0.069	1
Col15a1	0.0536159	-0.339808	0.5	0.639	1
Nmt2	0.0539324	-0.415911	0.071	0.153	1
Abca8b	0.0539588	-0.281002	0.201	0.333	1
Ctsz	0.05422	-0.274295	0.416	0.611	1
Ice1	0.0544017	0.330717	0.078	0.014	1
Fmc1	0.0544558	-0.273697	0.13	0.236	1
Asap1	0.0546094	-0.286973	0.097	0.194	1
Psmd10	0.0547143	-0.251524	0.026	0.083	1
Qars	0.0552269	-0.286032	0.052	0.125	1
R74862	0.0552867	-0.280595	0.019	0.069	1
Cx3cl1	0.0552867	-0.264901	0.019	0.069	1
Ugdh	0.05532	-0.879895	0.455	0.542	1
Psmd2	0.0557447	-0.305294	0.13	0.236	1
4921524J17Rik	0.0557733	0.354781	0.078	0.014	1
Plpp1	0.0558957	-0.29541	0.136	0.25	1
Rasgrp2	0.0561595	-0.322311	0.019	0.069	1
Psmd1	0.0562317	-0.289723	0.123	0.222	1
Tgfbr3	0.0573753	-0.294807	0.279	0.431	1
Pnn	0.0574015	0.542138	0.175	0.083	1
Ifi205	0.0577335	0.475765	0.253	0.139	1
Cdc42ep4	0.0579397	-0.345062	0.019	0.069	1
Vps8	0.0579397	-0.25453	0.019	0.069	1
Tcf3	0.0581193	-0.299865	0.065	0.139	1
Zfp771	0.0581427	-0.279911	0.11	0.208	1
Nucb2	0.0582837	-0.286147	0.169	0.278	1
Arhgap42	0.0583296	0.410839	0.097	0.028	1
Phykpl	0.0588471	-0.356297	0.019	0.069	1
Hoxc6	0.0588471	-0.285506	0.019	0.069	1
Fam214a	0.0596106	-0.266728	0.052	0.125	1
Man2a2	0.0600154	-0.250994	0.071	0.153	1
Med30	0.0601948	0.438602	0.117	0.042	1
Hcfc2	0.0602595	0.387297	0.097	0.028	1
Atic	0.0602598	0.397638	0.097	0.028	1
Aup1	0.0603718	-0.265571	0.091	0.181	1
Has2os	0.0606976	-0.272892	0.019	0.069	1
Adss	0.0609039	-0.266332	0.091	0.181	1
Gps2	0.0612321	-0.257859	0.104	0.194	1
Zfp719	0.0614817	-0.258106	0.013	0.056	1
Pkd2	0.0615526	-0.439568	0.247	0.361	1
Ifrd1	0.0616416	-0.252869	0.558	0.681	1
Hmgb2	0.0617324	0.564549	0.416	0.319	1
Ddit4l	0.0625785	-0.278921	0.013	0.056	1
Agt	0.0625785	-0.322351	0.013	0.056	1
Loxl4	0.0625785	-0.344371	0.013	0.056	1
Tusc2	0.0625999	0.500273	0.117	0.042	1
Mad2l1bp	0.0635942	0.372397	0.097	0.028	1
Mid2	0.0636424	-0.260365	0.006	0.042	1
Rybp	0.0642307	-0.268428	0.084	0.167	1
Klc1	0.0642452	-0.294867	0.065	0.139	1
Scara3	0.0644095	0.464387	0.364	0.264	1
Cenpx	0.0645234	-0.398015	0.169	0.278	1
Vmp1	0.0647692	-0.362172	0.136	0.236	1
AY036118	0.0649383	-0.366728	0.584	0.708	1
Bhlhe40	0.0650158	-0.303499	0.545	0.708	1
Snrpf	0.0652782	0.519205	0.377	0.306	1
Gorasp2	0.065365	-0.480402	0.097	0.181	1
Atp6v0c	0.0653723	-0.26535	0.526	0.708	1
Purb	0.0657057	-0.307905	0.247	0.375	1
Xaf1	0.0657175	0.359368	0.117	0.042	1
Ppp2r2a	0.0658118	-0.292321	0.143	0.25	1
Ltv1	0.0659664	-0.318145	0.013	0.056	1
Habp4	0.0659664	-0.312615	0.013	0.056	1
Cilp	0.0659781	-0.458531	0.344	0.486	1
Bfar	0.0659903	-0.267389	0.104	0.194	1
Comt	0.066122	0.614887	0.214	0.125	1
Tspan31	0.0664936	-0.304996	0.13	0.236	1
Ndufa7	0.066894	0.486458	0.506	0.472	1
Mrps21	0.066973	0.422817	0.344	0.25	1
Far1	0.0671885	0.384265	0.247	0.139	1
Eya2	0.0672876	0.367374	0.045	0	1
4921531C22Rik	0.0672876	0.260967	0.045	0	1
Hectd3	0.0672876	0.301234	0.045	0	1
Zfp423	0.0672876	0.294429	0.045	0	1
Frs2	0.0672876	0.257731	0.045	0	1
Man1a2	0.067379	-0.328051	0.117	0.208	1
Derl1	0.0677085	0.436356	0.24	0.139	1
Fam102b	0.0679202	-0.254794	0.325	0.486	1
Zfr	0.0679775	0.421676	0.221	0.125	1
Il33	0.0682008	-0.345106	0.104	0.194	1
Sms	0.0683024	0.365902	0.117	0.042	1
Psmb2	0.068391	0.559715	0.331	0.25	1
Gtf2a1	0.0686585	0.35231	0.071	0.014	1
Ccl27a	0.0686589	0.287537	0.071	0.014	1
Ccdc82	0.0686589	0.419597	0.071	0.014	1
Lemd3	0.0686589	0.322158	0.071	0.014	1
Fam20a	0.0686589	0.335481	0.071	0.014	1
Trappc6a	0.0687705	-0.257205	0.091	0.181	1
Arih2	0.0688896	-0.267611	0.045	0.111	1
Rnaseh2a	0.0695181	0.34227	0.071	0.014	1
Prmt2	0.0695181	0.306174	0.071	0.014	1
Spsb3	0.0695214	-0.285303	0.065	0.139	1
Gbf1	0.0696263	0.3445	0.117	0.042	1
Smoc2	0.0698242	-0.515662	0.26	0.403	1
Syne1	0.0699338	-0.276623	0.078	0.153	1
Cd151	0.0702997	0.451196	0.169	0.083	1
Arfrp1	0.070549	-0.352166	0.065	0.139	1
Fam76b	0.0712371	-0.283506	0.045	0.111	1
Cdk14	0.0714134	-0.295669	0.156	0.264	1
Hspe1	0.0716656	0.54055	0.481	0.431	1
Mios	0.0721485	0.333858	0.071	0.014	1
Lonp2	0.0723368	0.27437	0.117	0.042	1
Fam3c	0.0729962	-0.280796	0.065	0.139	1
Anapc4	0.0730432	0.359908	0.071	0.014	1
Gabarapl1	0.0736639	-0.319489	0.195	0.306	1
Edf1	0.0739566	-0.321995	0.305	0.431	1
Psmb3	0.0742619	-0.322108	0.299	0.431	1
Ppp3ca	0.0743918	0.480624	0.435	0.347	1
Igsf10	0.0746846	-0.351934	0.149	0.25	1
Rnf138	0.0746956	0.405814	0.13	0.056	1
Rassf2	0.0747861	0.581794	0.11	0.042	1
Dync1li2	0.0749274	0.505259	0.182	0.097	1
Sgta	0.0751799	-0.279011	0.117	0.208	1
Ubap2l	0.0763827	0.55984	0.364	0.292	1
Dlc1	0.0764275	-0.260644	0.227	0.347	1
Gigyf1	0.0766807	0.361835	0.091	0.028	1
Apbb1ip	0.0768196	0.469925	0.26	0.167	1
Rngtt	0.0775019	0.280863	0.091	0.028	1
H1f0	0.0781177	-0.253675	0.175	0.292	1
Ptbp3	0.0785774	-0.309344	0.214	0.333	1
Snapin	0.0787068	-0.30004	0.078	0.153	1
Ntpcr	0.0791085	-0.259719	0.039	0.097	1
Fez2	0.0795401	-0.344332	0.058	0.125	1
Atpif1	0.0802158	0.37577	0.494	0.389	1
Timm13	0.0810848	0.437063	0.357	0.25	1
Podn	0.0812635	-0.255978	0.149	0.25	1
Gm26532	0.0815688	0.422119	0.344	0.25	1
Ttc19	0.0818137	-0.263241	0.117	0.208	1
Hba-a2	0.0819775	0.501432	0.227	0.139	1
Marcks	0.0821574	0.506337	0.734	0.75	1
Snhg8	0.0831249	0.594707	0.494	0.458	1
Lamtor2	0.0836248	-0.302092	0.273	0.375	1
Appl2	0.0837896	-0.262603	0.078	0.153	1
Ms4a4d	0.083881	0.545061	0.266	0.181	1
Zranb2	0.0847621	-0.279609	0.104	0.194	1
Pdlim1	0.0850231	-0.258835	0.084	0.167	1
Dnajc24	0.0852195	0.262406	0.091	0.028	1
Psmb4	0.0857677	-0.262667	0.312	0.444	1
Pip5k1a	0.0860479	-0.279797	0.078	0.153	1
Gm28875	0.0860479	-0.281772	0.078	0.153	1
Cped1	0.0861482	0.452913	0.377	0.278	1
Ripk1	0.0861505	-0.307866	0.253	0.389	1
Pnp	0.0872606	-0.279195	0.721	0.833	1
Adcy7	0.0877881	-0.272205	0.039	0.097	1
Dcun1d5	0.0878645	-0.339713	0.149	0.236	1
Enpp2	0.088256	-0.276732	0.247	0.361	1
2021-03-08	0.0887981	-0.282692	0.039	0.097	1
A4galt	0.0888435	0.268794	0.091	0.028	1
Dab2	0.0895826	-0.41195	0.156	0.25	1
Ranbp9	0.0895907	0.314546	0.11	0.042	1
Stim1	0.0899542	0.404567	0.175	0.097	1
Sat1	0.0902079	0.368734	0.649	0.597	1
Fxyd5	0.0905066	-0.289332	0.266	0.375	1
Atf7ip	0.0905511	0.270193	0.13	0.056	1
Vps36	0.0907339	-0.344284	0.13	0.222	1
Serpinb8	0.0910895	0.280114	0.039	0	1
5730409E04Rik	0.0910895	0.25131	0.039	0	1
Prr14l	0.0910895	0.265479	0.039	0	1
Fuz	0.0910895	0.271513	0.039	0	1
Tmem192	0.0910895	0.291335	0.039	0	1
Ngfr	0.0910895	0.280175	0.039	0	1
Arl16	0.0910895	0.252201	0.039	0	1
Pbx2	0.0910895	0.270336	0.039	0	1
S100g	0.0910895	0.329978	0.039	0	1
Pcsk6	0.0913317	0.302389	0.13	0.056	1
Wipi1	0.0913863	0.480251	0.143	0.069	1
Etfa	0.0917355	0.385962	0.325	0.236	1
Prkab1	0.0922595	-0.275612	0.032	0.083	1
Tpp1	0.0932107	0.278944	0.149	0.069	1
Ctbs	0.0933976	0.311727	0.065	0.014	1
Arpin	0.0933976	0.301985	0.065	0.014	1
Shprh	0.0933976	0.272143	0.065	0.014	1
Map3k4	0.0933976	0.304593	0.065	0.014	1
Arpc4	0.0936004	0.398524	0.227	0.139	1
Gls	0.0937887	-0.275869	0.591	0.708	1
Furin	0.093957	-0.307053	0.097	0.181	1
Gm20342	0.0945469	0.279849	0.065	0.014	1
Pogz	0.0945469	0.319285	0.065	0.014	1
Slc8b1	0.0945469	0.288843	0.065	0.014	1
Nol12	0.0945469	0.276898	0.065	0.014	1
Rbms1	0.0945691	0.283623	0.513	0.431	1
Gm26917	0.0947518	0.803983	0.078	0.153	1
Ahnak2	0.095938	0.443878	0.143	0.069	1
Tacc1	0.0964117	0.47776	0.299	0.222	1
Sdha	0.096472	-0.294125	0.156	0.25	1
Ywhag	0.0967492	0.418741	0.195	0.111	1
Atp5j	0.0967608	0.388901	0.675	0.639	1
Hltf	0.0968796	0.289123	0.065	0.014	1
Tmem238	0.0968796	0.275555	0.065	0.014	1
Abcc5	0.0972439	0.389	0.123	0.056	1
Tmem64	0.0974518	-0.33618	0.052	0.111	1
Nkiras1	0.098063	0.263588	0.065	0.014	1
Esco1	0.098063	0.291245	0.065	0.014	1
Pik3r1	0.0981597	0.34872	0.396	0.306	1
Sh3bp5	0.0981752	0.525763	0.104	0.042	1
Fmnl2	0.0982814	0.413159	0.143	0.069	1
Tgm2	0.0987299	-0.260317	0.058	0.125	1
Ndufs3	0.0990795	0.31404	0.247	0.153	1
2310033P09Rik	0.099258	0.256443	0.065	0.014	1
Eny2	0.0993549	-0.260411	0.364	0.5	1
Mdm2	0.09942	-0.297679	0.104	0.181	1
Cox7c	0.100507	0.335503	0.708	0.75	1
Gnas	0.100589	0.368624	0.877	0.917	1
Smarcc1	0.100649	-0.295629	0.078	0.153	1
Tug1	0.100761	0.392799	0.162	0.083	1
Hars	0.100814	-0.273755	0.071	0.139	1
Islr	0.101046	0.398077	0.526	0.444	1
Foxc1	0.101127	0.455026	0.208	0.125	1
Tax1bp3	0.101514	-0.291012	0.078	0.153	1
Dis3	0.103768	0.437472	0.084	0.028	1
Impad1	0.103821	0.403878	0.227	0.139	1
Ncoa3	0.103834	0.376454	0.104	0.042	1
Rspo3	0.104155	-0.274833	0.032	0.083	1
Cdc42ep5	0.104435	0.535206	0.156	0.083	1
Ccpg1	0.104788	0.509189	0.24	0.167	1
Ccnt2	0.104847	0.301187	0.084	0.028	1
Hypk	0.10525	0.488017	0.208	0.125	1
Ogn	0.105439	0.472771	0.643	0.583	1
Gng5	0.105567	0.288159	0.688	0.736	1
Dctpp1	0.105935	0.359562	0.084	0.028	1
Nfatc3	0.106759	0.289352	0.104	0.042	1
Gsr	0.107033	0.349294	0.084	0.028	1
Rab10	0.108154	-0.252916	0.325	0.444	1
Aebp2	0.109027	-0.463064	0.104	0.181	1
Sltm	0.109145	-0.289021	0.091	0.167	1
Gba	0.109254	0.331262	0.084	0.028	1
Srsf3	0.110762	0.421327	0.63	0.681	1
Gmppa	0.111511	0.271736	0.084	0.028	1
Srsf5	0.111641	0.366245	0.623	0.597	1
Glrx5	0.111763	-0.284538	0.123	0.208	1
Rp2	0.111779	0.327622	0.104	0.042	1
Thoc6	0.111784	-0.336786	0.091	0.167	1
Cox17	0.112004	0.46977	0.26	0.181	1
Atp6v1b2	0.112373	0.292744	0.123	0.056	1
Lpl	0.113173	-0.415283	0.435	0.528	1
Olfml2b	0.113262	-0.271356	0.312	0.431	1
Rpl22l1	0.113649	0.412318	0.831	0.917	1
Ccn1	0.113978	0.645696	0.39	0.319	1
Ppp2r5c	0.114075	-0.323386	0.13	0.222	1
Grina	0.11458	0.387767	0.221	0.139	1
Vamp5	0.11488	-0.264044	0.065	0.125	1
Dnajc19	0.115366	0.411889	0.234	0.153	1
Ndufa4l2	0.116241	0.512773	0.188	0.111	1
Ptgfr	0.116295	-0.300808	0.091	0.167	1
Mrpl36	0.11684	0.422232	0.156	0.083	1
Ppa2	0.116984	0.264259	0.104	0.042	1
Sqstm1	0.117662	-0.255776	0.481	0.625	1
Slc39a10	0.117847	-0.383233	0.084	0.153	1
Prkacb	0.118578	0.373007	0.156	0.083	1
Arhgap21	0.119979	-0.318201	0.208	0.306	1
Adam9	0.120336	0.36285	0.156	0.083	1
Cdon	0.120475	0.576673	0.208	0.139	1
Fgf10	0.120475	0.415697	0.136	0.069	1
Kdm7a	0.121328	-0.27736	0.149	0.236	1
Zfas1	0.121863	0.344295	0.409	0.306	1
Calu	0.123389	-0.403003	0.481	0.569	1
Selenoi	0.124015	0.289544	0.058	0.014	1
Irak4	0.124015	0.256	0.058	0.014	1
Trib1	0.124181	-0.351685	0.221	0.333	1
Cycs	0.124325	0.301726	0.221	0.139	1
Cnot7	0.124861	0.409432	0.117	0.056	1
Uba52	0.125209	0.452146	0.37	0.292	1
Atxn2l	0.125257	-0.250296	0.097	0.167	1
Rnf170	0.12552	0.280926	0.058	0.014	1
Mthfsl	0.12552	0.298155	0.058	0.014	1
Klhl22	0.12552	0.316847	0.058	0.014	1
Dio2	0.125844	-0.296316	0.026	0.069	1
Tob2	0.126238	-0.381334	0.26	0.361	1
Mfap5	0.126802	0.327238	0.792	0.819	1
Zdhhc7	0.12704	0.261186	0.058	0.014	1
Zmiz2	0.127446	-0.263853	0.026	0.069	1
Sigmar1	0.12759	0.509783	0.149	0.083	1
Card19	0.128147	-0.27883	0.097	0.167	1
Ntmt1	0.128573	0.253725	0.058	0.014	1
Ddx47	0.128573	0.260401	0.058	0.014	1
Romo1	0.128622	0.414582	0.442	0.375	1
Yipf3	0.128742	-0.251704	0.188	0.278	1
Acaa1a	0.129169	0.474046	0.208	0.139	1
Stx4a	0.1293	0.395559	0.273	0.194	1
Pcbp4	0.129477	0.397793	0.097	0.042	1
Slc30a5	0.129477	0.306608	0.097	0.042	1
Kitl	0.130103	0.302328	0.143	0.069	1
Lockd	0.130121	0.281258	0.058	0.014	1
Rfc4	0.130299	0.318166	0.078	0.028	1
Tmem70	0.130657	0.326723	0.097	0.042	1
Hmcn1	0.131244	0.470477	0.117	0.056	1
Ptpn2	0.131632	0.285668	0.078	0.028	1
Med13	0.131718	-0.319003	0.201	0.292	1
Gas2l1	0.131845	0.435472	0.097	0.042	1
Denr	0.131953	0.373383	0.182	0.111	1
Atp5mpl	0.132834	0.358811	0.409	0.319	1
Mill2	0.132975	0.33892	0.078	0.028	1
Pnrc2	0.133081	0.366714	0.169	0.097	1
Cyp4v3	0.13326	0.274407	0.058	0.014	1
Ank2	0.133333	0.31258	0.377	0.278	1
Brd1	0.133723	0.384999	0.188	0.111	1
Slirp	0.134744	0.397838	0.195	0.125	1
Ubn2	0.135424	-0.252177	0.13	0.208	1
Srsf9	0.135531	0.390674	0.221	0.139	1
Phf12	0.135694	0.340195	0.078	0.028	1
Tomm7	0.136444	0.334566	0.481	0.431	1
Hspa1b	0.136576	0.628735	0.545	0.597	1
Ptger4	0.136681	0.328836	0.097	0.042	1
Per3	0.137069	0.300772	0.078	0.028	1
Bloc1s1	0.137366	0.514434	0.13	0.069	1
Bcl9l	0.138249	0.405685	0.149	0.083	1
Eif2s2	0.138615	0.310182	0.513	0.444	1
Kif13a	0.13915	0.32571	0.097	0.042	1
Psme4	0.140398	0.394514	0.097	0.042	1
Rbbp6	0.140854	0.298964	0.455	0.375	1
Polr2m	0.140894	-0.288637	0.136	0.222	1
Anp32a	0.141444	-0.26581	0.156	0.236	1
Selenok	0.141614	0.303342	0.695	0.694	1
Tmem134	0.141903	0.465307	0.182	0.111	1
Sptssa	0.142374	-0.258704	0.286	0.389	1
Dio3	0.142653	-0.440226	0.019	0.056	1
Zmiz1	0.142715	-0.280492	0.208	0.292	1
Arsb	0.143142	-0.268474	0.117	0.194	1
Irs2	0.14339	-0.302061	0.292	0.403	1
Foxo1	0.144447	-0.264885	0.097	0.167	1
Kdm5b	0.144624	0.361033	0.162	0.097	1
Ttll5	0.144646	-0.257143	0.019	0.056	1
Tent4b	0.144766	0.279905	0.117	0.056	1
Cracr2a	0.146224	-0.256434	0	0.014	1
Cadm4	0.146224	-0.256434	0	0.014	1
Rbfox3	0.146224	-0.256434	0	0.014	1
Mlst8	0.146224	-0.256434	0	0.014	1
Fam199x	0.148462	0.264086	0.078	0.028	1
Clec2d	0.1486	0.414831	0.175	0.111	1
Yipf6	0.149485	-0.258705	0.039	0.083	1
Eif3e	0.149881	-0.273753	0.487	0.611	1
Cnpy3	0.149979	-0.360444	0.058	0.111	1
Fmo2	0.150224	-0.286775	0.169	0.264	1
Nfil3	0.150634	-0.305557	0.188	0.278	1
Tmem258	0.152401	0.423002	0.37	0.306	1
Bmpr1a	0.152899	0.551877	0.273	0.222	1
Pqlc1	0.153464	-0.300275	0.123	0.194	1
Lifr	0.155788	0.344665	0.195	0.125	1
Srpr	0.156767	0.318691	0.273	0.194	1
Ahnak	0.157148	-0.253171	0.831	0.917	1
Nr2f2	0.157681	-0.287995	0.097	0.167	1
Smarca2	0.15775	0.404815	0.325	0.264	1
Eif2s1	0.158076	0.253162	0.117	0.056	1
Mxd4	0.158281	0.450546	0.279	0.208	1
Ecm1	0.158595	-0.275863	0.714	0.847	1
Zeb2	0.158795	-0.273365	0.39	0.472	1
Epb41l2	0.159262	0.341345	0.383	0.306	1
Ier2	0.160182	-0.311048	0.649	0.792	1
Clasp1	0.161092	0.313966	0.091	0.042	1
Tbca	0.161569	0.352227	0.526	0.486	1
Cnrip1	0.16207	0.350189	0.11	0.056	1
Wdr13	0.162277	0.310517	0.13	0.069	1
Itgbl1	0.162627	0.504346	0.214	0.153	1
Vma21	0.162732	0.448076	0.175	0.111	1
Map4k5	0.163486	0.277016	0.13	0.069	1
Ccl8	0.164332	0.684515	0.143	0.083	1
Prkci	0.165417	0.27975	0.091	0.042	1
Nemf	0.165417	0.416181	0.091	0.042	1
Sh3pxd2b	0.165923	0.369248	0.13	0.069	1
Hsp90b1	0.166071	0.271377	0.688	0.653	1
Anxa2	0.166634	-0.254247	0.669	0.792	1
Pcgf3	0.16683	0.252781	0.052	0.014	1
Mapk8ip3	0.16683	0.265023	0.052	0.014	1
Phc3	0.167152	0.285587	0.13	0.069	1
Cnot4	0.169768	0.354495	0.195	0.125	1
Mlana	0.170099	0.253303	0.026	0	1
Tcim	0.170821	0.260907	0.052	0.014	1
Wdr55	0.170821	0.279831	0.052	0.014	1
Col3a1	0.171319	-0.260038	0.955	1	1
E330009J07Rik	0.171654	-0.324375	0.013	0.042	1
Zmym4	0.172209	-0.252757	0.071	0.125	1
Fzd4	0.172548	0.464153	0.279	0.222	1
Phactr4	0.172817	0.267419	0.091	0.042	1
Anapc13	0.173314	0.403496	0.266	0.194	1
Hspa4	0.173924	0.440437	0.208	0.153	1
Trf	0.174326	-0.356665	0.058	0.111	1
Sft2d2	0.175845	0.399842	0.091	0.042	1
Elp1	0.176999	0.325921	0.071	0.028	1
Zfp608	0.177374	0.338909	0.091	0.042	1
Mrpl15	0.177439	0.33335	0.143	0.083	1
Cep170	0.177439	0.30778	0.143	0.083	1
Trp53	0.177875	0.539277	0.214	0.153	1
Atxn1	0.178913	0.310895	0.091	0.042	1
Rhoj	0.180016	-0.266492	0.448	0.569	1
Lrpap1	0.180057	-0.26566	0.182	0.264	1
Fkbp3	0.180062	0.372031	0.24	0.181	1
Npm3	0.180099	0.272443	0.175	0.111	1
Abhd17a	0.180853	0.343856	0.156	0.097	1
Prrc2b	0.181938	-0.285451	0.149	0.222	1
Ube2d1	0.182021	0.334713	0.091	0.042	1
Nupr1	0.182115	-0.31109	0.578	0.708	1
Nsd1	0.182197	0.295262	0.188	0.125	1
Llph	0.183534	0.450383	0.214	0.153	1
Hbegf	0.183544	-0.295307	0.136	0.208	1
Adamtsl4	0.183589	0.263487	0.091	0.042	1
Ppp3r1	0.183809	-0.307691	0.162	0.236	1
Nelfb	0.184043	0.289921	0.071	0.028	1
Cxcl2	0.184043	2.19965	0.071	0.028	1
Gga2	0.184043	0.251187	0.071	0.028	1
Ackr3	0.184828	0.633562	0.247	0.181	1
Tab2	0.184833	0.290054	0.221	0.153	1
Rnf145	0.185836	0.328122	0.071	0.028	1
Gpi1	0.18632	0.322978	0.195	0.125	1
Phb2	0.186516	-0.297944	0.156	0.236	1
Bccip	0.186845	-0.25053	0.143	0.208	1
Dleu2	0.186994	-0.269154	0.195	0.278	1
Eloa	0.187442	-0.267364	0.052	0.097	1
Tln2	0.187642	0.27939	0.071	0.028	1
Usp39	0.187662	-0.368654	0.032	0.069	1
Cfh	0.187806	-0.524593	0.318	0.389	1
Hspd1	0.188457	0.25303	0.344	0.264	1
Leprotl1	0.188577	0.29309	0.123	0.069	1
Angptl4	0.188599	0.401115	0.169	0.111	1
Timm17a	0.188608	0.305199	0.162	0.097	1
Ogt	0.189283	0.34894	0.175	0.111	1
Hnrnpu	0.189626	0.35317	0.494	0.458	1
Smpd3	0.190285	0.518112	0.104	0.056	1
Ilf2	0.19131	-0.288844	0.104	0.167	1
1110059G10Rik	0.191583	0.300572	0.091	0.042	1
Slc5a6	0.191813	-0.286817	0.006	0.028	1
Pgf	0.191813	-0.342001	0.006	0.028	1
Mrps6	0.191841	0.350439	0.247	0.181	1
Hmox1	0.192609	-0.526305	0.104	0.167	1
Amotl2	0.193268	0.417548	0.221	0.153	1
Tgfbr1	0.193698	0.354323	0.149	0.097	1
Riox1	0.19559	-0.259253	0.006	0.028	1
Brpf3	0.196006	-0.32493	0.032	0.069	1
Ifit3	0.196006	-0.722538	0.032	0.069	1
Pxk	0.196099	0.319889	0.136	0.083	1
Clint1	0.196342	0.372848	0.214	0.153	1
Dctn2	0.196367	0.394112	0.279	0.222	1
Atad2b	0.197134	0.289661	0.11	0.056	1
Hnrnpm	0.197281	0.453328	0.253	0.194	1
Golt1b	0.19816	0.250203	0.091	0.042	1
Hnrnpa2b1	0.198803	0.353949	0.747	0.764	1
Msl1	0.201517	0.350034	0.136	0.083	1
Sf3b2	0.201806	0.394575	0.279	0.222	1
Ttc14	0.202565	0.412203	0.104	0.056	1
Setd2	0.202675	0.296806	0.123	0.069	1
Psmd14	0.203157	0.389796	0.169	0.111	1
Marf1	0.204126	0.292613	0.123	0.069	1
Zhx3	0.205811	-0.251721	0.149	0.222	1
Clptm1l	0.208461	0.292999	0.156	0.097	1
Tars	0.208524	0.25408	0.123	0.069	1
Mtx2	0.208711	0.256551	0.143	0.083	1
Tnmd	0.209027	-0.266361	0.032	0.069	1
Sptbn1	0.20912	0.259504	0.753	0.792	1
Tcf7l1	0.209907	0.359868	0.195	0.139	1
Tfdp2	0.210424	-0.272044	0.052	0.097	1
Golga2	0.210527	0.29079	0.104	0.056	1
Micos10	0.210589	0.255063	0.5	0.431	1
Bbip1	0.21079	0.26088	0.143	0.083	1
Rgs2	0.211758	-0.292254	0.065	0.111	1
Vcpip1	0.212146	0.344481	0.104	0.056	1
Zyx	0.212679	0.311714	0.136	0.083	1
Memo1	0.213464	-0.254946	0.065	0.111	1
Mfsd14a	0.213775	0.295775	0.104	0.056	1
Ppp2ca	0.216724	-0.273062	0.325	0.417	1
Fam76a	0.216738	-0.297152	0.143	0.208	1
Tcf12	0.216738	0.358298	0.182	0.125	1
Nom1	0.218714	0.261713	0.104	0.056	1
Acox3	0.219576	0.462483	0.084	0.042	1
Cdr2	0.219576	0.271833	0.084	0.042	1
1700019D03Rik	0.220378	0.369473	0.104	0.056	1
Mrtfb	0.220378	0.277873	0.104	0.056	1
Mrps24	0.220747	-0.454152	0.208	0.278	1
Stat6	0.22134	0.318438	0.136	0.083	1
Rasd1	0.221426	0.343131	0.084	0.042	1
Aebp1	0.224087	0.271837	0.474	0.389	1
Nrtn	0.224716	0.253807	0.045	0.014	1
Ubqln2	0.225558	0.384504	0.13	0.083	1
Zc3h12a	0.225689	-0.340591	0.065	0.111	1
Foxk1	0.22591	0.283689	0.065	0.028	1
1110038B12Rik	0.226467	0.376219	0.195	0.139	1
Slc43a3	0.226694	0.432541	0.117	0.069	1
Lsm14a	0.227252	0.28889	0.136	0.083	1
Ncam1	0.227331	0.255485	0.045	0.014	1
Nmb	0.227347	-0.300359	0.032	0.069	1
AW551984	0.228071	0.276984	0.065	0.028	1
Ppp1r18	0.228958	-0.250627	0.123	0.181	1
Hist1h2bc	0.230189	0.4387	0.162	0.111	1
Rap2b	0.230247	0.260282	0.065	0.028	1
Tcof1	0.230705	-0.250893	0.045	0.083	1
Snx15	0.230705	-0.30803	0.045	0.083	1
Setx	0.230842	0.271733	0.084	0.042	1
Lbp	0.231385	0.342203	0.578	0.556	1
Ints13	0.232437	0.269577	0.065	0.028	1
Acp5	0.232437	0.346024	0.065	0.028	1
Adamts15	0.232437	0.266224	0.065	0.028	1
Lrrk2	0.232817	-0.311609	0.045	0.083	1
Gsk3b	0.232967	0.374765	0.266	0.208	1
Dpysl2	0.233031	0.488045	0.396	0.375	1
Cd55	0.23313	0.369108	0.149	0.097	1
Arsa	0.233154	0.303742	0.117	0.069	1
Sox5	0.234643	0.295444	0.065	0.028	1
Sap130	0.234688	0.323046	0.084	0.042	1
Zfp945	0.234789	0.400913	0.117	0.069	1
Meox1	0.235579	0.423662	0.182	0.125	1
Trio	0.236433	0.345068	0.117	0.069	1
Wwp1	0.238638	0.292944	0.136	0.083	1
Gm42418	0.239152	0.509701	0.916	0.958	1
Uchl5	0.239235	-0.261707	0.045	0.083	1
Apoe	0.240986	0.99623	0.435	0.417	1
Rev3l	0.2411	0.526226	0.234	0.194	1
Trip4	0.241347	0.379208	0.065	0.028	1
Ier5	0.242104	0.279224	0.545	0.486	1
Scoc	0.243275	0.352105	0.195	0.139	1
Gdf15	0.243611	0.302425	0.065	0.028	1
Bckdk	0.244006	-0.27651	0.065	0.111	1
Nudt21	0.244391	0.274365	0.182	0.125	1
Josd2	0.244521	0.399459	0.097	0.056	1
Zdhhc1	0.244521	0.409911	0.097	0.056	1
Siva1	0.244552	0.411789	0.175	0.125	1
Cuta	0.245549	0.364962	0.318	0.264	1
Gde1	0.245661	0.271038	0.136	0.083	1
Smim26	0.246464	0.317057	0.117	0.069	1
Cd302	0.247727	0.378429	0.539	0.5	1
Retreg2	0.249007	0.315309	0.13	0.083	1
Cebpg	0.249872	0.316124	0.117	0.069	1
Wapl	0.249967	0.269816	0.195	0.139	1
Ntrk2	0.250086	0.295187	0.455	0.389	1
Lsm5	0.251886	0.41428	0.188	0.139	1
Ppp1r14b	0.252876	0.367867	0.351	0.306	1
Rrm1	0.253315	0.256846	0.117	0.069	1
Uba5	0.253632	-0.259893	0.104	0.153	1
Ncor2	0.256007	0.293748	0.162	0.111	1
Srgn	0.256789	0.41724	0.117	0.069	1
Nipsnap2	0.257634	0.287106	0.097	0.056	1
Zdhhc3	0.257634	0.296626	0.097	0.056	1
Nol7	0.259894	0.414227	0.227	0.181	1
Rnf10	0.259917	0.376495	0.279	0.222	1
Cops9	0.261794	0.326508	0.273	0.222	1
Itch	0.261872	0.279914	0.149	0.097	1
Vps53	0.2634	0.255336	0.097	0.056	1
Caprin1	0.26473	0.266908	0.279	0.222	1
Golgb1	0.266624	0.265749	0.149	0.097	1
Smad2	0.267085	-0.253913	0.058	0.097	1
Mmgt1	0.267294	0.295155	0.097	0.056	1
Creb5	0.268555	0.406127	0.305	0.264	1
Igf1r	0.271819	0.386725	0.221	0.167	1
Trpm7	0.272187	0.318188	0.234	0.181	1
H19	0.273208	0.459196	0.097	0.056	1
Ubxn7	0.273388	0.314358	0.11	0.069	1
Manbal	0.275199	0.277981	0.097	0.056	1
Vps4a	0.275504	0.288442	0.078	0.042	1
Slc1a3	0.276683	0.402559	0.143	0.097	1
Cfap298	0.277738	0.250556	0.078	0.042	1
1700123O20Rik	0.279211	0.263347	0.097	0.056	1
Cox6a1	0.279898	0.32584	0.396	0.361	1
BC005624	0.281691	0.406365	0.143	0.097	1
Eif2ak3	0.282243	0.270119	0.078	0.042	1
Nisch	0.282435	0.367297	0.266	0.222	1
Gm10115	0.283374	0.285668	0.143	0.097	1
Hsd3b7	0.285532	0.355535	0.156	0.111	1
Myl12b	0.285803	0.264928	0.344	0.306	1
Smad4	0.286293	0.328089	0.221	0.167	1
Arpc1a	0.286374	0.450141	0.24	0.208	1
Zeb1	0.286773	0.337923	0.201	0.153	1
Trak2	0.286978	0.261986	0.162	0.111	1
Rwdd1	0.287715	0.297188	0.247	0.194	1
Hnrnpk	0.288401	0.269245	0.662	0.653	1
Pi16	0.288794	0.692981	0.156	0.111	1
Tmem176a	0.289149	-0.403709	0.214	0.278	1
Dmwd	0.290472	0.268075	0.11	0.069	1
Wtip	0.290472	0.264864	0.11	0.069	1
Prkx	0.290689	0.351315	0.123	0.083	1
Myc	0.291459	-0.305664	0.305	0.375	1
Kdm1a	0.292081	0.345882	0.156	0.111	1
Upf1	0.292528	0.296668	0.169	0.125	1
Ier3	0.292817	-0.292277	0.773	0.875	1
Pdxk	0.294366	0.364013	0.123	0.083	1
Emc2	0.294478	0.27046	0.143	0.097	1
Hipk3	0.294896	0.480675	0.182	0.139	1
Utp11	0.295851	0.414143	0.136	0.097	1
Tshz3	0.297082	0.301783	0.143	0.097	1
Ikbkb	0.297852	-0.267728	0.058	0.097	1
Nop2	0.298601	0.260958	0.058	0.028	1
Klhl15	0.298601	0.262966	0.058	0.028	1
Phf8	0.298601	0.294486	0.058	0.028	1
Atp8b1	0.298615	0.403561	0.247	0.208	1
Colgalt1	0.299432	0.343952	0.266	0.222	1
Cebpb	0.29955	-0.379034	0.656	0.764	1
Rab5c	0.300042	0.334978	0.188	0.139	1
Pofut2	0.300337	0.389506	0.182	0.139	1
Vgll4	0.300552	0.346435	0.169	0.125	1
Supt20	0.300757	0.267253	0.078	0.042	1
Elk3	0.301171	0.310253	0.136	0.097	1
Meis3	0.303263	0.307744	0.039	0.014	1
Picalm	0.303955	0.278778	0.344	0.278	1
Tnks2	0.305502	0.319392	0.247	0.208	1
Wsb2	0.305584	0.370686	0.123	0.083	1
Taf10	0.306124	0.372583	0.201	0.153	1
Fryl	0.306693	0.252941	0.039	0.014	1
Sema3b	0.306693	0.25358	0.039	0.014	1
Ift52	0.306842	0.292864	0.058	0.028	1
Snrnp48	0.307481	0.358694	0.123	0.083	1
P4hb	0.307698	-0.339896	0.474	0.556	1
Pdcd10	0.309176	0.372049	0.201	0.153	1
Acaa2	0.309435	0.290355	0.143	0.097	1
Adnp2	0.309623	0.255641	0.058	0.028	1
C1qtnf6	0.309942	-0.297209	0.169	0.222	1
Gtf3c2	0.31031	0.347259	0.078	0.042	1
Ifi211	0.31055	0.31002	0.273	0.222	1
Mrpl27	0.311298	0.297167	0.123	0.083	1
Mta1	0.311298	0.381648	0.123	0.083	1
Ifi203	0.311897	-0.648236	0.273	0.333	1
Vegfa	0.312031	0.333674	0.318	0.278	1
Sned1	0.313095	0.273467	0.39	0.347	1
Mtmr6	0.313218	0.382958	0.123	0.083	1
Tor1aip1	0.313325	0.372044	0.338	0.292	1
Pds5b	0.313786	0.304461	0.221	0.167	1
Nip7	0.314347	0.283715	0.11	0.069	1
Ubxn6	0.314347	0.250776	0.11	0.069	1
Ddx1	0.316222	0.301228	0.091	0.056	1
Rbpj	0.316738	0.329531	0.247	0.208	1
Psmd13	0.317035	0.341241	0.169	0.125	1
Srsf7	0.317744	0.317189	0.461	0.472	1
Chrdl1	0.318472	0.340938	0.091	0.056	1
Psmg2	0.320734	0.299841	0.091	0.056	1
Cdk16	0.321218	0.33989	0.136	0.097	1
Arpp19	0.321891	0.280567	0.299	0.264	1
Slit3	0.321917	-0.302875	0.117	0.167	1
Ndnf	0.321981	0.505409	0.234	0.194	1
Mrpl38	0.325287	0.282478	0.091	0.056	1
Fam49a	0.325288	0.269628	0.091	0.056	1
Rbm26	0.326877	0.296144	0.123	0.083	1
Ndufaf8	0.326926	0.338148	0.149	0.111	1
Nid2	0.328203	-0.286425	0.071	0.111	1
Rsbn1l	0.333233	0.276887	0.169	0.125	1
Morf4l1	0.334165	0.278749	0.623	0.681	1
Mex3c	0.334331	0.293417	0.162	0.125	1
Crabp2	0.33484	-0.402565	0.019	0.042	1
Kdm6a	0.336332	0.335292	0.136	0.097	1
2610507B11Rik	0.336333	0.33605	0.136	0.097	1
Thoc2	0.336757	0.308853	0.24	0.194	1
Phlda3	0.338195	0.382375	0.253	0.208	1
Psmg4	0.338889	0.260954	0.123	0.083	1
Msrb1	0.339631	0.301754	0.162	0.125	1
Mt1	0.340974	-0.28521	0.909	0.944	1
Creg1	0.341546	0.355173	0.149	0.111	1
Mgp	0.34225	-0.335256	0.87	0.875	1
Sipa1l1	0.342759	-0.334856	0.019	0.042	1
Arid1a	0.34297	0.382282	0.234	0.194	1
Cstb	0.344268	-0.301969	0.506	0.611	1
Bst2	0.346831	0.393494	0.195	0.153	1
Hsph1	0.347049	0.260935	0.273	0.208	1
Nbl1	0.347289	0.407076	0.656	0.653	1
Axl	0.347903	0.28002	0.403	0.375	1
Tnpo3	0.347937	0.393399	0.104	0.069	1
Tcp11l2	0.348499	0.277727	0.195	0.153	1
Dnajc9	0.349556	0.288675	0.071	0.042	1
Tubb2a	0.350809	0.351847	0.429	0.417	1
Rbm3	0.352165	0.269268	0.675	0.736	1
Lrig2	0.352254	0.34294	0.071	0.042	1
Dact1	0.352305	0.410875	0.182	0.139	1
Dtd1	0.352409	0.318335	0.104	0.069	1
Psma3	0.35284	0.266908	0.455	0.486	1
Nme1	0.353215	0.303152	0.214	0.167	1
Gm12216	0.354658	0.444443	0.104	0.069	1
Ppp1r12b	0.354966	0.277273	0.071	0.042	1
Ift80	0.354966	0.311927	0.071	0.042	1
Cox7a2	0.355013	0.265421	0.591	0.625	1
Vasp	0.355043	0.333963	0.117	0.083	1
Rock2	0.356014	0.308846	0.331	0.292	1
Pdgfra	0.356787	0.255533	0.701	0.708	1
Hnrnpul1	0.356914	0.317973	0.234	0.194	1
Api5	0.358485	0.270358	0.149	0.111	1
Gatad2a	0.359521	0.348351	0.162	0.125	1
Pttg1ip	0.360314	0.27855	0.403	0.389	1
Klhdc10	0.360429	0.26258	0.071	0.042	1
Sp100	0.361082	0.283667	0.175	0.139	1
Arpc5l	0.361365	0.307463	0.162	0.125	1
Brix1	0.36146	0.305273	0.104	0.069	1
Ppig	0.362431	0.35906	0.234	0.194	1
Car2	0.362655	0.435779	0.273	0.236	1
Rfxap	0.36318	0.295559	0.071	0.042	1
Med21	0.364584	0.30842	0.182	0.139	1
Dtnbp1	0.365071	0.283785	0.162	0.125	1
Rabepk	0.365945	0.258555	0.071	0.042	1
Farsb	0.36604	0.321694	0.104	0.069	1
Ctnnd1	0.366452	0.385451	0.175	0.139	1
Trappc2l	0.366834	0.255036	0.24	0.194	1
Ptpn11	0.368344	0.302114	0.104	0.069	1
Ptges3	0.368896	0.26111	0.461	0.431	1
Atp5o	0.369601	0.270765	0.409	0.389	1
Mapk6	0.370138	0.281442	0.123	0.083	1
Fcho2	0.374437	0.310349	0.162	0.125	1
Igfbp3	0.375943	0.663377	0.149	0.111	1
Zmynd11	0.37805	0.324266	0.201	0.167	1
Oser1	0.379176	0.299892	0.175	0.139	1
Ggh	0.380532	0.360448	0.227	0.194	1
Mff	0.38111	0.260547	0.117	0.083	1
Fut8	0.383334	0.323858	0.117	0.083	1
Wnt5a	0.383334	0.353363	0.117	0.083	1
Rpl36al	0.384847	0.289114	0.688	0.75	1
Prlr	0.385878	0.264266	0.052	0.028	1
Adipor1	0.386296	0.368817	0.13	0.097	1
Rhd	0.389244	0.280732	0.052	0.028	1
Dmxl1	0.389279	0.309078	0.143	0.111	1
Ltbr	0.390054	0.368702	0.117	0.083	1
Cdc23	0.391401	0.285556	0.084	0.056	1
Slc25a4	0.391614	0.252719	0.552	0.583	1
Atp5f1	0.394039	0.28695	0.468	0.5	1
Gtf3a	0.394046	0.298733	0.084	0.056	1
Ptpa	0.394511	0.316733	0.156	0.125	1
Adamts5	0.396279	0.257365	0.377	0.333	1
Snw1	0.39867	0.380185	0.182	0.153	1
Gadd45g	0.398703	-0.506061	0.714	0.75	1
Pgm1	0.399714	0.283211	0.097	0.069	1
Chchd7	0.401346	0.369624	0.13	0.097	1
Cox19	0.401411	0.29752	0.117	0.083	1
Snhg12	0.403265	0.389903	0.344	0.319	1
Ppp1r2	0.403573	0.250951	0.513	0.486	1
Zfp329	0.403925	-0.262226	0.032	0.056	1
Pcmtd1	0.404576	0.305221	0.214	0.181	1
Cryab	0.408283	0.281066	0.273	0.236	1
Rbm8a	0.408467	0.336816	0.331	0.292	1
Polr2i	0.409346	0.318998	0.208	0.181	1
Htra2	0.409711	0.325858	0.097	0.069	1
Ythdf3	0.410102	0.269972	0.13	0.097	1
Rbm33	0.410102	0.281248	0.13	0.097	1
Ldhb	0.41035	0.303715	0.032	0.014	1
Tfdp1	0.412233	0.352241	0.097	0.069	1
Decr1	0.414764	0.303027	0.097	0.069	1
H2-T22	0.416743	0.306131	0.13	0.097	1
Xiap	0.420212	0.256677	0.221	0.194	1
Actr2	0.421143	0.284385	0.247	0.222	1
Cox5b	0.422363	0.282961	0.513	0.5	1
Zcchc3	0.42471	-0.254637	0.013	0.028	1
Cox18	0.42471	-0.267103	0.013	0.028	1
Inmt	0.424713	0.70298	0.117	0.083	1
Smim1	0.424981	0.296221	0.097	0.069	1
Ptprd	0.42553	0.375111	0.208	0.181	1
Rab8a	0.425695	0.252643	0.13	0.097	1
Car1	0.42649	0.292121	0.169	0.139	1
Prpf38b	0.42735	0.413999	0.208	0.181	1
Nr1h2	0.427558	0.287629	0.097	0.069	1
Gspt1	0.427917	0.301002	0.247	0.222	1
Pcmtd2	0.42795	0.272939	0.13	0.097	1
Col4a3	0.430278	-0.27436	0.013	0.028	1
Rab14	0.431034	0.308478	0.364	0.361	1
Csrp2	0.43284	0.331029	0.292	0.264	1
Ibsp	0.432997	-0.508201	0.032	0.014	1
Arl13b	0.433824	0.281968	0.201	0.167	1
Npepps	0.437043	0.300799	0.195	0.167	1
Immt	0.437273	0.250751	0.156	0.125	1
H2afy	0.437721	0.294085	0.214	0.181	1
Cyp26b1	0.439332	0.380139	0.13	0.097	1
Igsf8	0.439462	0.287351	0.201	0.167	1
Polr2k	0.440045	0.37323	0.253	0.236	1
Dusp11	0.441756	0.312306	0.292	0.264	1
Tmbim4	0.44208	0.291867	0.208	0.181	1
Mob1a	0.442735	0.274997	0.175	0.139	1
Rnf19b	0.44484	0.299947	0.24	0.208	1
Tm9sf1	0.445083	0.26334	0.11	0.083	1
Apopt1	0.449238	0.382836	0.123	0.097	1
Mrpl14	0.45239	0.315698	0.227	0.208	1
Mdm4	0.452561	0.302807	0.11	0.083	1
Tns2	0.45388	0.32345	0.247	0.222	1
Scarb2	0.453975	0.279537	0.123	0.097	1
Golph3	0.455457	0.334906	0.266	0.25	1
Larp1	0.456387	0.270682	0.156	0.125	1
Nr3c1	0.456424	0.352413	0.357	0.347	1
Ephb2	0.460146	0.251834	0.065	0.042	1
Rbm6	0.461134	0.28445	0.123	0.097	1
Ndufb5	0.463638	0.256518	0.344	0.333	1
Dnajb11	0.468544	0.300125	0.208	0.181	1
Wdr18	0.468871	0.312196	0.078	0.056	1
Armcx2	0.469482	0.300796	0.136	0.111	1
Mfsd1	0.474921	0.281633	0.078	0.056	1
Bcl6	0.477962	0.286971	0.078	0.056	1
Rab22a	0.47808	0.292251	0.123	0.097	1
Timp1	0.478773	-0.379592	0.149	0.194	1
BC029722	0.479613	-0.266948	0.071	0.097	1
Fam53c	0.481013	0.330683	0.078	0.056	1
Ywhab	0.481191	0.332246	0.513	0.556	1
Slc25a46	0.484075	0.281322	0.078	0.056	1
Has1	0.484721	-0.261259	0.383	0.431	1
Mea1	0.485769	0.26612	0.11	0.083	1
Mtln	0.486679	0.257796	0.123	0.097	1
Tsc22d2	0.487853	0.26944	0.305	0.278	1
Ubl3	0.487981	0.350991	0.195	0.167	1
Cdk2ap2	0.490175	0.25951	0.221	0.194	1
Cdkn2d	0.492873	0.260976	0.123	0.097	1
Ppdpf	0.493883	0.311887	0.208	0.181	1
Pstk	0.496428	0.263981	0.078	0.056	1
Hbb-bs	0.496478	0.284382	0.435	0.417	1
Lima1	0.496598	0.403855	0.383	0.417	1
Uqcrfs1	0.497016	0.28184	0.201	0.181	1
Dkk2	0.497341	0.539745	0.234	0.208	1
Cebpa	0.499542	0.256109	0.078	0.056	1
Grpel1	0.502162	0.326284	0.162	0.139	1
Ifngr2	0.502667	0.269716	0.078	0.056	1
Osgep	0.506345	0.264579	0.188	0.167	1
Fer	0.509161	0.261536	0.091	0.069	1
Larp4b	0.510457	0.305416	0.13	0.111	1
Wipf1	0.513003	0.307843	0.279	0.264	1
Dnaja3	0.517162	0.253939	0.045	0.028	1
4632427E13Rik	0.526784	0.251146	0.091	0.069	1
Ep400	0.529612	0.282784	0.208	0.194	1
Msi2	0.530174	0.329099	0.162	0.139	1
Fabp4	0.531247	0.689001	0.078	0.056	1
Klhl9	0.536122	0.292705	0.169	0.139	1
Srsf6	0.53827	0.364588	0.403	0.431	1
Dusp7	0.539579	0.257022	0.104	0.083	1
Gm43813	0.542353	-0.351359	0.071	0.097	1
Ccl7	0.542506	-0.563033	0.299	0.333	1
Pole4	0.542525	0.437499	0.201	0.194	1
Ldb2	0.542829	0.289669	0.182	0.153	1
Fgl2	0.545787	-0.381743	0.526	0.542	1
Ndufa3	0.546	0.359458	0.208	0.194	1
Bod1l	0.548101	0.311971	0.143	0.125	1
Cbr1	0.548852	0.293795	0.117	0.097	1
B4galt6	0.555172	0.338573	0.058	0.042	1
Hist4h4	0.557175	0.341082	0.026	0.014	1
Hpgd	0.558945	0.264815	0.058	0.042	1
Tmcc1	0.5594	0.260896	0.104	0.083	1
Man1a	0.559431	0.360341	0.468	0.472	1
Eif3a	0.559776	0.276574	0.416	0.417	1
Alkbh5	0.561678	0.290899	0.344	0.333	1
Ppm1a	0.564828	0.269773	0.247	0.236	1
Ddhd1	0.565006	0.347225	0.117	0.097	1
Arhgdia	0.567411	0.256581	0.305	0.292	1
Mospd1	0.568002	0.257117	0.104	0.083	1
Atp5g3	0.568468	0.375368	0.338	0.361	1
Wdr1	0.570206	0.300017	0.143	0.125	1
Hp1bp3	0.572697	0.310818	0.247	0.236	1
Sec22b	0.577996	0.268798	0.195	0.181	1
Rsbn1	0.580165	0.272893	0.143	0.125	1
Lypla1	0.580644	-0.2757	0.065	0.083	1
Ccl2	0.583003	-0.566842	0.292	0.333	1
Ptn	0.588743	-0.465395	0.175	0.208	1
Tceal8	0.591013	-0.322733	0.201	0.236	1
Rbm17	0.60077	0.257896	0.117	0.097	1
Jkamp	0.602521	0.258018	0.13	0.111	1
Rab28	0.609549	0.369834	0.162	0.153	1
Naaa	0.613082	0.282562	0.143	0.125	1
Ptbp2	0.618739	0.297653	0.084	0.069	1
Irgm1	0.619562	0.354398	0.169	0.153	1
Klf5	0.621256	0.337312	0.13	0.111	1
Ss18	0.622021	0.250249	0.084	0.069	1
Ufc1	0.627788	0.333476	0.26	0.264	1
Reck	0.628609	0.27665	0.084	0.069	1
Fam43a	0.62882	0.295524	0.097	0.083	1
Lars2	0.634294	0.365519	0.156	0.139	1
Irs1	0.635746	0.252398	0.11	0.097	1
Agpat5	0.635746	0.301368	0.11	0.097	1
Angel2	0.644177	0.256097	0.143	0.125	1
Ddit4	0.648548	0.274847	0.084	0.069	1
Dkk3	0.650519	0.28057	0.097	0.083	1
Dbp	0.653765	0.314749	0.292	0.292	1
Cbx4	0.654636	0.292251	0.188	0.181	1
Pdia4	0.655471	0.324455	0.149	0.139	1
Gpatch8	0.656268	0.277396	0.11	0.097	1
Zfp592	0.662776	0.284687	0.123	0.111	1
Ilkap	0.667588	0.260266	0.175	0.167	1
G3bp1	0.667801	0.341508	0.273	0.278	1
Psmb8	0.668408	0.303051	0.182	0.167	1
Vps4b	0.671088	0.259829	0.11	0.097	1
Cblb	0.674062	0.32132	0.123	0.111	1
Psmd4	0.674152	0.25611	0.266	0.278	1
Lpar4	0.676896	0.348449	0.123	0.111	1
Ran	0.687183	0.309583	0.468	0.528	1
Golim4	0.687336	0.291363	0.279	0.292	1
Gtf2b	0.691131	0.265772	0.123	0.111	1
Cfap20	0.693991	0.257885	0.123	0.111	1
Nsg1	0.695265	-0.375386	0.188	0.208	1
Rmi1	0.701299	0.254709	0.052	0.042	1
Bclaf1	0.702326	0.266608	0.325	0.333	1
Ubxn4	0.702445	0.316168	0.227	0.236	1
Slc39a1	0.703297	0.251285	0.325	0.333	1
Itpripl2	0.703834	0.266196	0.214	0.222	1
H2afv	0.704013	0.301425	0.312	0.347	1
Rbp4	0.705645	0.265424	0.052	0.042	1
Fam104a	0.709525	0.267877	0.214	0.208	1
Spp1	0.71	-1.67172	0.045	0.056	1
Lsp1	0.710309	0.274015	0.39	0.389	1
Sarnp	0.711993	0.311701	0.351	0.361	1
Lman1	0.714963	0.284475	0.221	0.222	1
Mrpl20	0.716208	0.415677	0.234	0.25	1
Usp19	0.723534	0.310081	0.149	0.139	1
Thbs1	0.725446	-0.251928	0.136	0.153	1
Ddx17	0.72613	0.277371	0.338	0.347	1
Tmub2	0.729212	0.261109	0.078	0.069	1
Utrn	0.730032	0.271424	0.156	0.153	1
Cxcl10	0.730072	0.413955	0.143	0.125	1
Parp8	0.736059	0.258417	0.065	0.056	1
Scaper	0.740003	0.287976	0.078	0.069	1
Sptan1	0.744263	0.301758	0.37	0.389	1
Kxd1	0.748061	0.300788	0.117	0.111	1
Mrpl33	0.74831	0.308174	0.403	0.444	1
Eloc	0.758503	0.250872	0.403	0.444	1
Tmem65	0.759387	0.296841	0.208	0.208	1
Nsfl1c	0.762873	0.287736	0.104	0.097	1
Srpx	0.772105	0.326177	0.221	0.264	1
Gnpnat1	0.778107	0.265448	0.117	0.111	1
Zfp292	0.780129	0.344654	0.143	0.139	1
Ifi27l2a	0.787609	0.43793	0.156	0.181	1
Casp12	0.791208	0.315927	0.143	0.139	1
Polr2f	0.79273	0.270612	0.312	0.333	1
Ganab	0.805334	0.358324	0.136	0.139	1
Mfap4	0.833006	0.37934	0.117	0.111	1
Cbx3	0.840504	0.285273	0.37	0.431	1
Phax	0.844231	0.251337	0.123	0.125	1
Strn3	0.851054	0.267556	0.208	0.222	1
Asns	0.860405	0.287815	0.058	0.056	1
Ndufa2	0.862024	0.269792	0.513	0.583	1
Nrp2	0.863685	0.343645	0.123	0.125	1
Bglap	0.863764	0.34902	0.045	0.042	1
Peg3	0.874097	0.367169	0.24	0.264	1
Impact	0.875135	0.259471	0.071	0.069	1
Hnrnpab	0.877126	0.260928	0.396	0.431	1
Nipbl	0.877461	0.263722	0.208	0.222	1
Fermt2	0.879913	0.35691	0.351	0.417	1
Lox	0.881724	0.283619	0.221	0.222	1
Ndufb6	0.882772	0.25973	0.227	0.264	1
Manf	0.891256	0.251608	0.318	0.333	1
Ep300	0.898875	0.279749	0.162	0.167	1
Anapc5	0.901183	0.252887	0.201	0.208	1
Ccn2	0.906425	0.522682	0.208	0.222	1
Snhg18	0.914824	0.267016	0.312	0.333	1
Tnfaip2	0.919242	-0.255779	0.273	0.278	1
Serp1	0.920394	0.273832	0.221	0.236	1
Mmp3	0.930499	0.254676	0.117	0.125	1
Ptbp1	0.937923	0.255091	0.279	0.306	1
Wdr26	0.942176	0.261517	0.247	0.278	1
Ccl5	0.951693	-0.342823	0.013	0.014	1
Tsn	0.959016	0.259285	0.266	0.292	1
Snx3	0.972613	0.259734	0.312	0.333	1
Klf3	0.985155	0.267623	0.24	0.278	1
Apod	0.985167	-0.519647	0.831	0.889	1
Chd3	0.998582	0.313387	0.143	0.153	1
Rasl11a	1	0.376515	0.136	0.153	1

## Sheet: Young_Female_vs_Male_Adp_2
	p_val	avg_log2FC	pct.1	pct.2	p_val_adj
Xist	3.08784e-40	4.07706	0.967	0	6.7673e-36
Rpl10	3.92184e-37	-2.10505	0.632	1	8.59511e-33
Ubb	2.6582e-31	-1.36425	0.947	1	5.82572e-27
Rpl35	2.14691e-30	-1.88563	0.493	0.958	4.70517e-26
Ftl1	2.86597e-20	-1.00809	0.987	1	6.28107e-16
Ddx3y	5.64997e-17	-1.2874	0	0.396	1.23825e-12
mt-Co1	2.63243e-15	-0.518913	1	1	5.76924e-11
Gm10076	1.14816e-14	-1.28036	0.211	0.688	2.51632e-10
Eif1	4.29984e-13	-0.664378	0.961	0.99	9.42353e-09
Rps29	2.93872e-11	-0.53971	0.993	1	6.44051e-07
Jund	3.40817e-10	-0.667346	0.888	1	7.46934e-06
Tmsb10	4.0048e-10	-0.93327	0.717	0.958	8.77691e-06
Malat1	2.10992e-07	-0.506602	0.993	1	0.00462411
Rps27rt	2.47965e-07	0.95546	0.421	0.125	0.00543439
Rpl39	6.16923e-07	0.339212	1	1	0.0135205
Gm47283	8.38826e-07	0.972662	0.467	0.198	0.0183837
Sparc	1.35594e-06	-0.703606	0.98	1	0.0297168
Sap18	1.56081e-06	-0.671658	0.217	0.521	0.0342067
Map1lc3b	2.12811e-06	-0.628638	0.645	0.875	0.0466397
Rpl9-ps6	2.6645e-06	0.86267	0.316	0.073	0.0583952
Crlf1	3.1401e-06	-0.71486	0.105	0.354	0.0688185
Eif2s3y	3.37298e-06	-0.471205	0	0.135	0.0739223
Hk2	6.88148e-06	-1.08727	0.25	0.521	0.150815
Steap3	7.79697e-06	-0.631825	0.276	0.594	0.170878
Wdr89	8.57e-06	0.776684	0.257	0.042	0.18782
Eif3j1	1.56994e-05	-0.592071	0.118	0.354	0.344068
Slc10a6	2.07683e-05	-0.383951	0	0.115	0.455157
Smim12	2.24281e-05	-0.351716	0.007	0.135	0.491534
Gadd45g	2.69532e-05	-0.845239	0.651	0.865	0.590707
Col3a1	2.859e-05	-0.576329	0.974	0.99	0.626578
Eno1	3.63709e-05	-0.443723	0.066	0.26	0.797105
Crip1	3.68687e-05	0.57742	0.98	0.969	0.808015
Rnaset2b	4.732e-05	0.712548	0.23	0.042	1
Ntan1	4.90985e-05	-0.459223	0.132	0.375	1
Snhg9	5.12471e-05	0.798528	0.243	0.052	1
mt-Nd4l	5.77056e-05	-0.570098	0.493	0.802	1
AY036118	6.00271e-05	-0.487381	0.645	0.792	1
Rplp1	7.02588e-05	0.259686	1	1	1
Cxcl14	0.000114637	-0.728246	0.079	0.26	1
Ccl19	0.000117422	-0.36131	0.007	0.115	1
Pam16	0.000119671	-0.408922	0.046	0.208	1
Rnaset2a	0.00012093	0.706051	0.263	0.073	1
Supt5	0.000128802	-0.427435	0.092	0.292	1
Tipin	0.000145648	-0.467957	0.105	0.302	1
Ndrg2	0.000146088	-0.430892	0.066	0.24	1
Myadm	0.00015697	0.657521	0.704	0.604	1
Ahsa1	0.000161039	-0.32176	0.033	0.177	1
Nfil3	0.000169679	-0.476553	0.138	0.354	1
Rps12	0.000197736	0.284176	1	1	1
Aebp2	0.000208942	-0.415592	0.118	0.323	1
S100a13	0.000223314	0.504291	0.914	0.875	1
Mmp14	0.000254452	-0.528037	0.145	0.354	1
Myc	0.000273119	-0.527465	0.316	0.552	1
Htra1	0.000284245	-0.541763	0.342	0.583	1
Rmdn3	0.000309817	-0.284328	0	0.083	1
Socs1	0.000323563	-0.549994	0.237	0.479	1
Rps26	0.000378403	0.40595	0.98	0.99	1
Mndal	0.000394808	-0.450555	0.132	0.333	1
Igfbp7	0.000419623	-0.410454	0.862	0.958	1
Glmp	0.000439782	-0.356032	0.092	0.271	1
Tnfaip2	0.00046753	-0.555183	0.329	0.562	1
Pabpc1	0.000484067	0.571386	0.803	0.729	1
Nup98	0.000489868	-0.397515	0.105	0.281	1
Cab39l	0.000508537	-0.402252	0.151	0.365	1
Strap	0.000513149	-0.437682	0.158	0.375	1
Tuba1b	0.000528439	0.607253	0.737	0.698	1
Col6a6	0.00053056	-0.507331	0.046	0.177	1
Neat1	0.000543958	-0.712939	0.836	0.938	1
Phpt1	0.00054849	0.500496	0.191	0.042	1
Bloc1s1	0.000555325	0.581098	0.224	0.062	1
Tgfbi	0.000627649	-0.466261	0.401	0.677	1
Ptpn14	0.000640377	-0.338851	0.033	0.156	1
Gm11808	0.000640377	-0.337558	0.033	0.156	1
Ndufs2	0.000648891	-0.403238	0.158	0.365	1
Pde6d	0.000656514	-0.275101	0.046	0.188	1
Litaf	0.000664647	-0.51009	0.197	0.406	1
Wipi2	0.00068138	-0.412492	0.086	0.25	1
Aimp1	0.000685467	-0.51384	0.204	0.417	1
Lhfpl2	0.0006859	-0.340766	0.059	0.208	1
Ldha	0.000695468	-0.454305	0.5	0.74	1
Chpf	0.000700818	-0.501092	0.105	0.271	1
Hmox1	0.000712099	-0.415718	0.079	0.24	1
Lncpint	0.000733037	-0.443652	0.059	0.198	1
Exd2	0.0007373	-0.2783	0.007	0.094	1
Fabp3	0.000760643	-0.278653	0	0.073	1
Gsn	0.000766035	-0.285328	1	1	1
Arpc4	0.000808996	0.733439	0.342	0.177	1
Ints8	0.000824267	-0.36723	0.053	0.188	1
Hmgn2	0.000856834	-0.354258	0.046	0.177	1
Trp53bp2	0.000859968	-0.321286	0.072	0.229	1
Slc35a2	0.000865835	-0.357277	0.053	0.188	1
Klhdc4	0.000890032	-0.258923	0.02	0.125	1
Ldlrad4	0.000891819	-0.464319	0.118	0.292	1
Socs3	0.000902491	-0.433804	0.783	0.875	1
Adamts4	0.000913037	-0.497997	0.046	0.177	1
Gemin7	0.000939295	-0.268454	0.072	0.229	1
Ubc	0.000953456	-0.284115	0.98	0.99	1
Homer1	0.000963894	-0.355243	0.072	0.219	1
Tmem176a	0.000979827	-0.40923	0.026	0.135	1
Penk	0.00108912	-0.447498	0.138	0.323	1
Rpl37a	0.00109178	0.265875	1	1	1
Gnl3	0.00111602	-0.414444	0.224	0.448	1
Polr2m	0.00113097	-0.288211	0.151	0.365	1
Rnf122	0.00116145	-0.412376	0.086	0.24	1
Mtmr14	0.00116291	-0.30628	0.013	0.104	1
Ccdc80	0.00122881	-0.613057	0.52	0.729	1
Rab20	0.00126684	-0.304058	0.013	0.104	1
Tmem173	0.00126684	-0.25448	0.013	0.104	1
Mt1	0.00128267	-0.269246	0.921	0.958	1
Col1a2	0.00129276	-0.491022	0.993	1	1
Zfyve9	0.00132176	-0.325358	0.053	0.188	1
Dpp8	0.00135326	0.426954	0.145	0.021	1
Rps28	0.00136844	-0.257189	0.987	1	1
Crispld2	0.00146925	-0.438771	0.197	0.396	1
Pcsk5	0.00148782	-0.458127	0.092	0.24	1
Gnpda2	0.00149289	-0.309432	0.072	0.219	1
1500011B03Rik	0.0015648	-0.292707	0.02	0.115	1
Gdf10	0.00158981	-0.556574	0.059	0.188	1
Dcn	0.00160063	-0.275034	1	1	1
Stk24	0.00164716	-0.357512	0.079	0.229	1
Smchd1	0.00170287	-0.33403	0.151	0.344	1
Anxa11	0.00173393	-0.304422	0.072	0.219	1
Atp2b4	0.00188965	-0.380283	0.211	0.417	1
Dot1l	0.00191362	-0.289662	0.02	0.115	1
Wdr45b	0.00201733	-0.367937	0.086	0.229	1
Cdr2	0.00205846	-0.414862	0.086	0.229	1
Timp1	0.00211911	-0.37427	0.151	0.333	1
Rpl5	0.00220623	-0.284005	0.901	0.969	1
Zfas1	0.00226129	0.687249	0.546	0.417	1
Tsix	0.00228028	0.383672	0.092	0	1
Entpd1	0.00232663	-0.355351	0.026	0.125	1
Tlnrd1	0.0023385	-0.30553	0.059	0.188	1
Ppme1	0.00234754	-0.287147	0.033	0.135	1
Adrm1	0.0023783	-0.281089	0.053	0.177	1
Baz2b	0.00238005	-0.36247	0.105	0.26	1
Tsn	0.0023833	0.602682	0.414	0.271	1
Usp7	0.00240293	-0.35273	0.145	0.312	1
Tm9sf4	0.00240403	-0.367222	0.138	0.312	1
Kctd12	0.00240637	-0.382595	0.388	0.604	1
Tbca	0.00241054	0.468102	0.691	0.677	1
Dpm1	0.00250667	-0.449442	0.145	0.312	1
Maged1	0.00253758	-0.482117	0.204	0.385	1
Smim3	0.00258334	-0.328341	0.013	0.094	1
Ang	0.00260059	-0.329932	0.118	0.281	1
Dtd1	0.00269017	-0.278149	0.066	0.198	1
Rps17	0.00269605	0.313498	0.974	0.99	1
Fcf1	0.00270993	-0.283606	0.105	0.26	1
Cebpb	0.0027634	-0.423758	0.605	0.833	1
Ecm1	0.00276516	-0.410112	0.776	0.875	1
Eif3k	0.00276587	-0.379265	0.467	0.75	1
Thbs2	0.00279032	-0.456371	0.171	0.333	1
Mtx1	0.00287387	-0.347264	0.039	0.146	1
Ankrd28	0.00290185	-0.405992	0.079	0.208	1
Cnot1	0.00292052	-0.349631	0.138	0.312	1
Myo10	0.00300179	-0.2513	0.013	0.094	1
Fam43a	0.00309819	-0.296455	0.039	0.146	1
Eif4b	0.00334293	-0.262664	0.243	0.469	1
Rangrf	0.00339833	-0.267939	0.033	0.135	1
Ehd2	0.00342734	-0.279025	0.263	0.49	1
Runx1	0.0035549	-0.533192	0.316	0.51	1
Snrpg	0.00364975	0.472706	0.73	0.719	1
Amotl2	0.00376196	0.587913	0.329	0.177	1
Diaph1	0.00404899	0.564154	0.401	0.271	1
Gde1	0.00408048	-0.312728	0.079	0.208	1
Nbeal1	0.00412298	0.62557	0.401	0.281	1
Babam2	0.00420174	-0.312785	0.066	0.188	1
Ucp2	0.00444126	-0.327202	0.086	0.219	1
Flywch1	0.00445822	-0.316615	0.059	0.177	1
Trim8	0.00456097	-0.32826	0.072	0.198	1
Ubr5	0.00462035	-0.315822	0.197	0.385	1
Jpt1	0.004647	-0.546317	0.414	0.594	1
Mrps6	0.00483322	0.508652	0.342	0.188	1
Aco2	0.00506071	-0.422204	0.125	0.271	1
Tacc2	0.0050716	-0.364875	0.132	0.281	1
Lsm10	0.00518472	-0.265415	0.026	0.115	1
Deptor	0.00524321	-0.324931	0.197	0.385	1
Ssr4	0.00524519	-0.316855	0.461	0.656	1
Nab1	0.00525596	0.571572	0.243	0.115	1
Cst3	0.00526146	-0.418494	0.961	0.969	1
Sbds	0.0052949	-0.342427	0.217	0.406	1
Idi1	0.00536595	0.500438	0.184	0.062	1
Auts2	0.00554114	-0.273337	0.171	0.344	1
B3gnt9	0.00562069	-0.271947	0.072	0.198	1
Brip1os	0.00598841	0.32586	0.099	0.01	1
Gapvd1	0.00612633	-0.304796	0.125	0.271	1
Ctdspl	0.00627903	-0.294004	0.039	0.135	1
Wdfy3	0.00628784	-0.333428	0.086	0.208	1
Flot1	0.00631939	-0.279158	0.138	0.302	1
Tmem263	0.00632009	-0.330093	0.132	0.281	1
Cyp1b1	0.00635704	-0.280488	0.125	0.271	1
Rars	0.00638982	0.277065	0.099	0.01	1
Ggnbp2	0.00640476	-0.35346	0.204	0.385	1
Jade1	0.0066058	-0.438059	0.171	0.323	1
Fyco1	0.00670262	-0.254334	0.033	0.125	1
Wdr18	0.00682513	-0.252292	0.039	0.135	1
Wls	0.00683508	-0.343956	0.27	0.469	1
Epc2	0.00695277	-0.32174	0.099	0.229	1
Abi3bp	0.00703446	-0.440758	0.579	0.802	1
Ifrd1	0.00709319	-0.53879	0.605	0.781	1
Hbb-bs	0.00719901	0.452447	0.52	0.375	1
Plxna1	0.007202	0.270032	0.072	0	1
1700016G22Rik	0.007202	0.346528	0.072	0	1
Tax1bp1	0.00723303	0.442845	0.539	0.438	1
P4ha2	0.00733051	-0.285708	0.125	0.271	1
Irs2	0.00748134	-0.428266	0.303	0.5	1
Ifi207	0.00782107	-0.53968	0.336	0.49	1
Mrpl41	0.00790211	-0.292817	0.053	0.156	1
Serf1	0.00791987	-0.334954	0.191	0.354	1
Ergic3	0.00794144	-0.371293	0.322	0.51	1
Mydgf	0.00797725	-0.350347	0.151	0.312	1
Ap4s1	0.00799406	-0.30865	0.079	0.198	1
Tubgcp5	0.00804507	0.368642	0.092	0.01	1
Golga5	0.00815964	-0.250318	0.053	0.156	1
Mapkapk2	0.00820813	-0.299873	0.099	0.229	1
Rhobtb3	0.00828067	0.465118	0.145	0.042	1
Epn2	0.00828192	-0.288367	0.092	0.219	1
Gpx8	0.00839731	-0.363441	0.25	0.458	1
Ing2	0.00857056	-0.266988	0.099	0.229	1
Lrrfip2	0.00857056	-0.288607	0.099	0.229	1
Tent5a	0.00912297	-0.497475	0.289	0.438	1
Sec61g	0.00922674	0.357779	0.803	0.771	1
Ly96	0.00928857	-0.309627	0.026	0.104	1
Gsto1	0.00930856	-0.261379	0.072	0.188	1
Tubb4b	0.00939587	-0.313788	0.586	0.75	1
Sertad2	0.00944414	-0.314425	0.184	0.344	1
Ing1	0.00947723	-0.339159	0.184	0.344	1
Nfix	0.0097852	-0.277402	0.809	0.938	1
Dtx3	0.00980396	-0.370084	0.112	0.24	1
Erlec1	0.00987784	-0.289722	0.132	0.271	1
Nt5m	0.00992222	-0.27935	0.026	0.104	1
Rprd2	0.0100012	0.413538	0.125	0.031	1
Cox19	0.0101025	0.480223	0.138	0.042	1
Chmp3	0.0101501	0.594802	0.362	0.25	1
Atxn10	0.0101772	-0.254699	0.217	0.406	1
Ipo7	0.0107026	-0.291693	0.184	0.344	1
Fosl2	0.0107838	-0.296881	0.355	0.552	1
Ostc	0.0108569	-0.264917	0.322	0.573	1
Nbl1	0.0109177	0.444854	0.789	0.75	1
Extl3	0.0109793	-0.253368	0.039	0.125	1
Htra3	0.0109829	0.469719	0.717	0.635	1
Phactr2	0.0112941	0.531011	0.257	0.135	1
Atp6v0c	0.0113066	-0.25691	0.586	0.781	1
Brd8	0.0113617	0.431318	0.237	0.115	1
Col5a2	0.0115014	-0.321689	0.77	0.865	1
Cdc42ep5	0.0115841	-0.264451	0.145	0.292	1
Cmip	0.0117096	-0.317939	0.066	0.167	1
Gm17066	0.0118295	0.334435	0.086	0.01	1
Leo1	0.0121382	0.316163	0.086	0.01	1
Serpinf1	0.0123147	-0.293241	0.849	0.969	1
Usp46	0.0124455	0.375362	0.138	0.042	1
Usp25	0.0124649	-0.308266	0.178	0.333	1
Fmo2	0.0126035	-0.447322	0.151	0.292	1
Ier5	0.0126084	-0.344364	0.408	0.583	1
Nuak1	0.0126145	0.318288	0.086	0.01	1
Ncam1	0.0127444	0.326292	0.105	0.021	1
Mapk9	0.0132736	-0.282129	0.066	0.167	1
Gpi1	0.0134253	-0.283693	0.217	0.385	1
G3bp2	0.0134355	0.575329	0.322	0.208	1
Epb41l3	0.0134824	-0.276337	0.053	0.146	1
Siah1a	0.01353	-0.306275	0.066	0.167	1
Rps27l	0.0137329	0.440697	0.717	0.75	1
Zfp704	0.0137684	-0.30362	0.046	0.135	1
Ndufs5	0.0138766	0.385273	0.526	0.406	1
Hexb	0.0139978	-0.298577	0.178	0.333	1
Sem1	0.0140576	0.328634	0.816	0.812	1
Zfp36l2	0.0142194	0.283104	0.73	0.635	1
Numa1	0.0142299	-0.256335	0.132	0.271	1
Med29	0.0143391	-0.266229	0.053	0.146	1
2900041M22Rik	0.014371	-0.256327	0.046	0.135	1
Srp14	0.0144556	0.387504	0.507	0.438	1
Gask1b	0.0149375	-0.341332	0.125	0.25	1
Bgn	0.0151996	-0.398209	0.901	0.958	1
Btg1	0.0153224	-0.384577	0.559	0.771	1
Mrps28	0.0154271	0.511533	0.309	0.198	1
Opcml	0.0155042	0.296165	0.059	0	1
Aste1	0.0155042	0.269109	0.059	0	1
Apba1	0.0155042	0.267087	0.059	0	1
Ccn1	0.0155517	0.629129	0.618	0.583	1
Bcap29	0.0158413	0.346108	0.099	0.021	1
Arfgap3	0.0158934	-0.292623	0.079	0.188	1
Nfic	0.0160647	-0.286676	0.414	0.625	1
Cdh13	0.0163407	-0.286707	0.072	0.177	1
Gm49767	0.0163903	0.391675	0.099	0.021	1
Sbno2	0.0164018	-0.379522	0.243	0.406	1
Rbbp6	0.0165527	-0.336965	0.342	0.521	1
Midn	0.0165979	-0.311843	0.362	0.531	1
Rpa3	0.0171967	0.436848	0.158	0.062	1
Rsrc2	0.0171979	0.43939	0.48	0.406	1
Npr2	0.0173768	0.272177	0.079	0.01	1
Irf3	0.0173768	0.319821	0.079	0.01	1
Slc25a32	0.0173768	0.331532	0.079	0.01	1
BC003965	0.0173768	0.272347	0.079	0.01	1
Nelfe	0.0173768	0.316768	0.079	0.01	1
Reck	0.0175371	0.503054	0.171	0.073	1
Anxa4	0.0175718	0.442327	0.375	0.25	1
Ppp1r15a	0.0177507	-0.262561	0.743	0.896	1
Polk	0.0178254	0.329208	0.079	0.01	1
Fibp	0.0178962	-0.271285	0.105	0.219	1
Tle1	0.0179007	-0.343589	0.112	0.229	1
mt-Atp8	0.0180705	0.535626	0.368	0.271	1
Olfml3	0.0183522	-0.367582	0.197	0.344	1
Akap13	0.0186595	-0.325046	0.421	0.604	1
Hspb1	0.0188906	-0.42743	0.447	0.615	1
Sobp	0.0189713	0.406359	0.224	0.115	1
Anxa1	0.0194322	0.293239	0.888	0.875	1
Mapre2	0.0199792	0.461227	0.23	0.125	1
Irf2bpl	0.0202386	0.458759	0.355	0.24	1
Mbnl1	0.0209266	0.363495	0.796	0.771	1
Scaper	0.0209529	-0.276912	0.039	0.115	1
Poglut3	0.0209994	-0.279088	0.138	0.26	1
Taf2	0.0210321	0.426156	0.145	0.052	1
Rbpms	0.0211727	0.522544	0.25	0.146	1
Ptar1	0.0213979	-0.29719	0.079	0.177	1
Cgrrf1	0.0218054	-0.292862	0.118	0.24	1
Fkbp8	0.0221114	-0.259856	0.211	0.365	1
Kdm3b	0.0221325	-0.292252	0.039	0.115	1
Ckap4	0.0221559	-0.27011	0.257	0.427	1
Myo6	0.0226011	-0.288789	0.066	0.156	1
Npc2	0.0226759	-0.318751	0.5	0.646	1
Slc25a5	0.0226855	-0.253198	0.355	0.562	1
P4hb	0.0227619	0.386544	0.697	0.688	1
Cdk2ap1	0.0227859	0.498896	0.23	0.135	1
Gm50240	0.0227874	0.260205	0.053	0	1
Tbc1d15	0.0228563	-0.282912	0.138	0.26	1
Emilin1	0.023112	-0.268703	0.079	0.177	1
Dab2ip	0.023173	-0.266941	0.092	0.198	1
Tmem176b	0.0231812	-0.285706	0.072	0.167	1
Erp29	0.023397	-0.28046	0.263	0.417	1
Tnc	0.0238164	-0.282185	0.007	0.052	1
Hspa1b	0.0239383	0.617944	0.711	0.729	1
Adarb1	0.0240098	-0.266779	0.039	0.115	1
Tmem150a	0.0240691	-0.261706	0.046	0.125	1
Aga	0.0241325	-0.276109	0.164	0.292	1
Col14a1	0.0244724	-0.332214	0.461	0.615	1
Cbx3	0.0245257	0.428715	0.454	0.375	1
Rnase4	0.0245867	0.296407	0.901	0.865	1
2900097C17Rik	0.0245905	0.427895	0.401	0.302	1
Csnk1g3	0.0246328	-0.320397	0.112	0.219	1
Rtl8a	0.024646	-0.34011	0.072	0.167	1
Cox5a	0.024703	-0.304812	0.322	0.5	1
Cald1	0.0248309	0.382135	0.724	0.729	1
Rpl36al	0.0249091	0.327163	0.77	0.781	1
Xylt1	0.0252462	-0.260381	0.053	0.135	1
Cd2ap	0.0252635	0.36095	0.322	0.208	1
Pstk	0.0254729	0.307148	0.092	0.021	1
Bcl2l13	0.0255065	0.284968	0.072	0.01	1
Abhd8	0.0255065	0.319426	0.072	0.01	1
Dnmbp	0.0255065	0.333709	0.072	0.01	1
Mnat1	0.0257426	0.315711	0.125	0.042	1
C4b	0.0257649	-0.543278	0.145	0.26	1
Trip6	0.0257663	-0.259068	0.112	0.219	1
Cyb5b	0.0258848	-0.278038	0.066	0.156	1
Mphosph8	0.0261218	-0.260711	0.132	0.26	1
Psmb8	0.0261902	-0.281067	0.072	0.167	1
Tomm7	0.0262906	0.450692	0.625	0.635	1
Aoc3	0.0271428	-0.34104	0.118	0.229	1
Rbp1	0.0272444	-0.309271	0.263	0.448	1
Rab24	0.0275488	-0.290553	0.099	0.198	1
Aasdhppt	0.0278078	-0.271262	0.086	0.188	1
Atpif1	0.0279796	0.415437	0.651	0.542	1
Trim28	0.0282232	-0.269636	0.164	0.292	1
Smarcc2	0.0283484	0.432259	0.197	0.104	1
Actn1	0.0285116	-0.319237	0.092	0.188	1
Axl	0.0286106	0.401594	0.757	0.729	1
Ldb2	0.0287496	0.349678	0.151	0.062	1
Ankrd11	0.0289585	-0.306229	0.217	0.365	1
Scaf11	0.0290906	-0.280696	0.184	0.323	1
Mrpl40	0.0292067	0.299577	0.138	0.052	1
Elf1	0.0292101	-0.273117	0.27	0.427	1
Mrpl12	0.0292243	0.394399	0.211	0.115	1
Atp5e	0.0299906	0.359202	0.77	0.802	1
Nrbf2	0.0300577	0.326137	0.105	0.031	1
Sdcbp	0.0306139	0.343055	0.553	0.49	1
Mat2b	0.0307458	-0.266818	0.191	0.333	1
Sdc2	0.0309144	0.270885	0.822	0.812	1
Rac1	0.030956	0.419449	0.651	0.625	1
Fcgrt	0.0311052	-0.257527	0.461	0.625	1
Nup54	0.0312513	0.329273	0.118	0.042	1
Srpk2	0.0317407	0.377145	0.204	0.104	1
Cdk12	0.0317757	-0.277577	0.184	0.312	1
Zfand3	0.0320525	-0.256682	0.132	0.25	1
Tmem168	0.0325326	0.266359	0.105	0.031	1
Cox7a2	0.0326683	0.260453	0.763	0.802	1
Chd2	0.0326701	0.390573	0.184	0.094	1
Mospd1	0.0333318	0.355524	0.118	0.042	1
Rsrp1	0.0334335	0.329777	0.724	0.698	1
Kdm3a	0.0336385	0.365265	0.118	0.042	1
Tcp11l2	0.0341414	-0.252859	0.211	0.354	1
Nup35	0.0341803	0.300634	0.086	0.021	1
Map4k4	0.0344389	-0.29231	0.257	0.385	1
Col5a1	0.0345501	-0.268026	0.671	0.823	1
Tpbgl	0.0353137	0.302657	0.086	0.021	1
Rasl11a	0.0353907	-0.343945	0.112	0.208	1
Snx4	0.0354221	0.460959	0.224	0.135	1
Rab31	0.0354818	-0.255854	0.132	0.25	1
Bach1	0.0354924	-0.388503	0.138	0.25	1
Slc12a2	0.0355785	-0.292037	0.086	0.177	1
Gpat4	0.0357963	0.340378	0.132	0.052	1
Ptgfrn	0.0360655	0.412809	0.579	0.562	1
Isca1	0.0361039	0.316559	0.132	0.052	1
5530601H04Rik	0.0361197	-0.256629	0.02	0.073	1
Foxo1	0.0362395	-0.251076	0.099	0.198	1
Ddx6	0.0366186	0.417404	0.428	0.323	1
Angptl1	0.0366216	-0.457746	0.533	0.688	1
Cox7c	0.0369847	0.337575	0.783	0.802	1
Ndufa4l2	0.0372935	-0.252761	0.092	0.188	1
Mgam	0.0374239	0.252039	0.066	0.01	1
Lpgat1	0.0379007	-0.335122	0.158	0.271	1
Id1	0.0381319	-0.309569	0.197	0.333	1
Cln8	0.0383663	0.255634	0.066	0.01	1
Fam111a	0.0385107	0.440705	0.191	0.104	1
Rab2a	0.0388278	-0.252076	0.454	0.646	1
Wdr5	0.0388449	0.267875	0.066	0.01	1
Hspe1	0.0390276	0.444296	0.599	0.552	1
Lrrc17	0.0393987	-0.291138	0.086	0.177	1
Gm42418	0.0396641	0.282368	0.98	0.969	1
Pmp22	0.0397137	0.34006	0.724	0.729	1
Atp5md	0.0397843	0.404969	0.539	0.49	1
Spsb1	0.0399453	0.56394	0.283	0.198	1
Pip5k1c	0.0401246	0.362932	0.099	0.031	1
Fbxo30	0.0403033	-0.336165	0.217	0.344	1
Pkdcc	0.0404137	-0.274691	0.066	0.146	1
Capns1	0.0404677	0.29002	0.625	0.562	1
Lman1	0.0406128	-0.312113	0.303	0.49	1
Ppp1cc	0.0407456	-0.26672	0.257	0.406	1
Slc7a2	0.0411711	-0.278681	0.053	0.125	1
Ripk1	0.0415804	-0.307597	0.349	0.49	1
Lamc1	0.0417794	0.388722	0.605	0.562	1
B4gat1	0.0420013	-0.260527	0.099	0.188	1
Sgcb	0.0425817	0.367959	0.191	0.104	1
Lbr	0.0426789	0.361185	0.112	0.042	1
Cpq	0.0427442	-0.267967	0.408	0.573	1
B3gnt2	0.0428753	-0.295542	0.105	0.198	1
Tnfaip3	0.0437896	0.312546	0.099	0.031	1
Metrnl	0.0440753	-0.307571	0.289	0.427	1
Fkbp1a	0.0445609	0.382743	0.618	0.562	1
Bace2	0.0446116	-0.255691	0.033	0.094	1
Tfpi2	0.0447653	-0.468858	0.132	0.229	1
Eif2s2	0.045041	0.331313	0.671	0.656	1
Msl2	0.045252	0.366096	0.178	0.094	1
Mtmr3	0.0453203	0.327365	0.125	0.052	1
Col15a1	0.0459179	-0.289477	0.632	0.76	1
Bmp1	0.0460567	-0.270096	0.414	0.542	1
Erg28	0.0460885	0.331407	0.125	0.052	1
Tmem245	0.0462085	0.409723	0.164	0.083	1
Mdm2	0.0462484	-0.309082	0.132	0.24	1
Dtnbp1	0.0463333	-0.294603	0.125	0.219	1
Tmx4	0.0465426	0.412656	0.178	0.094	1
Gadd45b	0.0468317	-0.320708	0.743	0.823	1
Sod3	0.0469168	0.403281	0.599	0.562	1
Cycs	0.0469383	0.422006	0.428	0.354	1
Dnajb4	0.047475	-0.367298	0.276	0.406	1
Dcun1d1	0.0476574	0.332737	0.125	0.052	1
Ing5	0.0478425	0.259517	0.079	0.021	1
Mgrn1	0.047939	0.297026	0.112	0.042	1
Pnkp	0.0488753	0.280094	0.079	0.021	1
Tprkb	0.0496814	0.409727	0.125	0.052	1
Adamts1	0.0498347	-0.251127	0.539	0.729	1
Tpst1	0.0498907	0.400938	0.211	0.125	1
Zbtb14	0.0499268	0.319523	0.079	0.021	1
Rpl10-ps3	0.0508415	0.356951	0.184	0.104	1
Irf1	0.0510869	-0.36127	0.454	0.594	1
Ate1	0.051777	0.295129	0.125	0.052	1
Filip1l	0.0520566	0.506773	0.27	0.177	1
2021-09-08	0.0523537	0.425002	0.289	0.198	1
Fos	0.0523773	-0.370425	0.967	0.979	1
Snhg8	0.05249	0.405471	0.579	0.562	1
Fam149a	0.0526389	0.268895	0.079	0.021	1
Ufl1	0.0533708	0.372384	0.164	0.083	1
Xpo1	0.0534693	0.348388	0.178	0.094	1
Efnb1	0.0539625	0.29373	0.092	0.031	1
Setd7	0.0548422	0.353495	0.224	0.135	1
Pcbp4	0.054877	-0.272091	0.105	0.198	1
Mrgprf	0.0549068	0.274791	0.059	0.01	1
Timp3	0.0555671	0.548489	0.691	0.604	1
Marcks	0.0556773	0.349822	0.77	0.802	1
Kmt5b	0.0565323	0.355298	0.23	0.146	1
D10Wsu102e	0.0572434	-0.386108	0.112	0.198	1
Ctdnep1	0.0573514	0.366672	0.184	0.104	1
Srebf2	0.0574475	0.312908	0.276	0.177	1
Tprgl	0.058327	0.364033	0.48	0.406	1
Gfer	0.058785	0.278415	0.092	0.031	1
Naa50	0.0592053	0.4171	0.375	0.292	1
Cers2	0.0592835	0.382795	0.342	0.271	1
Tmpo	0.0595394	0.31315	0.164	0.083	1
Itpa	0.0595648	0.302431	0.105	0.042	1
Ftl1-ps1	0.0607701	0.348633	0.197	0.115	1
Them4	0.0616153	0.262482	0.092	0.031	1
Dnajc24	0.0621947	0.262187	0.092	0.031	1
Fuca1	0.062248	-0.273679	0.237	0.365	1
Ncln	0.0636272	0.359927	0.158	0.083	1
Ube2v2	0.0640366	-0.255735	0.171	0.281	1
Slu7	0.0641883	0.36358	0.118	0.052	1
Dcakd	0.0647097	0.315657	0.118	0.052	1
Casp4	0.0654861	-0.251751	0.125	0.219	1
Gtf2a1	0.0655698	0.274715	0.204	0.115	1
Dars	0.065763	0.338296	0.118	0.052	1
Foxc1	0.0659375	-0.449532	0.138	0.229	1
Klf11	0.0661839	0.341945	0.132	0.062	1
Mplkip	0.0663821	0.295745	0.197	0.115	1
Nisch	0.0666183	0.46602	0.336	0.271	1
Cped1	0.0668475	0.544203	0.375	0.312	1
Mrc2	0.0671073	-0.25708	0.283	0.406	1
Ccl7	0.0671601	-0.839542	0.263	0.354	1
Arf1	0.0672525	0.331986	0.599	0.542	1
4930523C07Rik	0.0672627	-0.323506	0.27	0.396	1
Pnp	0.0674882	-0.250202	0.678	0.833	1
Prdx3	0.0681035	-0.259229	0.112	0.198	1
Dpysl3	0.06814	0.380889	0.507	0.5	1
Rc3h1	0.0682673	-0.337349	0.237	0.344	1
Plekhg2	0.0685407	-0.253563	0.145	0.24	1
Nr3c1	0.0690483	0.450936	0.599	0.573	1
Crip2	0.0692111	0.254693	0.75	0.75	1
Zfp131	0.0695853	0.281042	0.303	0.208	1
Neurl4	0.0696812	0.301793	0.072	0.021	1
Ppp1ca	0.0700333	0.372296	0.467	0.427	1
Ifi30	0.0701158	-0.276869	0.151	0.25	1
Ifi203	0.070502	-0.433331	0.191	0.292	1
Ggt5	0.0711429	0.270767	0.072	0.021	1
Galk1	0.0712435	0.286509	0.118	0.052	1
Dctn1	0.0715702	0.409498	0.178	0.104	1
Pex6	0.071883	0.258663	0.072	0.021	1
Bbip1	0.0718923	0.448341	0.211	0.135	1
Cxcl13	0.072526	-0.851422	0.013	0.052	1
Atp5j2	0.0741738	0.325774	0.691	0.667	1
Plekha6	0.0749338	0.423778	0.211	0.135	1
Atp5l	0.0752761	0.299715	0.763	0.823	1
S100a16	0.0754221	0.345472	0.467	0.427	1
Slc7a11	0.0755277	-0.582458	0	0.021	1
Mrpl43	0.0757283	-0.264857	0.092	0.167	1
Tob1	0.0762564	0.513864	0.474	0.406	1
Parp8	0.076543	0.317198	0.086	0.031	1
Klhl9	0.0768733	0.382568	0.283	0.208	1
Cyb561d2	0.0772553	0.262097	0.086	0.031	1
Dcbld2	0.0775724	0.428691	0.257	0.177	1
Frmd6	0.0781398	0.26778	0.618	0.542	1
Gm26532	0.0782711	0.552885	0.283	0.208	1
L3hypdh	0.0783087	0.252591	0.118	0.052	1
Zpr1	0.0795401	0.2703	0.118	0.052	1
Prelp	0.0795936	0.356696	0.618	0.625	1
Ppp1cb	0.0800044	0.421661	0.48	0.458	1
Knop1	0.0800322	0.286654	0.145	0.073	1
Plec	0.0805911	0.38667	0.48	0.417	1
Hmgb1	0.0821101	0.274464	0.816	0.865	1
Ube2l6	0.0823934	0.289325	0.086	0.031	1
Mrpl37	0.0823934	0.300487	0.086	0.031	1
Rcn2	0.0824063	0.434422	0.401	0.344	1
Ap2b1	0.0826405	0.359628	0.164	0.094	1
Slbp	0.0833385	0.44232	0.349	0.281	1
Manea	0.0834635	0.442696	0.184	0.115	1
Anapc16	0.0850799	0.316607	0.23	0.156	1
Nupr1	0.08519	0.3181	0.783	0.771	1
Cxcl2	0.0864729	-0.38139	0.026	0.073	1
Hba-a2	0.0866504	0.312637	0.25	0.177	1
Rock2	0.0876882	0.402327	0.507	0.49	1
Hnrnpul1	0.0877579	0.474231	0.309	0.25	1
Pfn1	0.0882654	0.329017	0.724	0.76	1
Ganab	0.0884429	0.383589	0.197	0.125	1
Stat3	0.0891403	-0.33745	0.454	0.573	1
Rab11fip2	0.0895625	0.402597	0.257	0.188	1
Camk2d	0.0899249	-0.269234	0.211	0.312	1
Dpysl2	0.0904656	0.303628	0.625	0.604	1
Zfp871	0.090718	0.305839	0.211	0.135	1
2021-03-02	0.0907494	0.27581	0.217	0.135	1
Ube2z	0.0914282	0.382119	0.184	0.115	1
Lgals1	0.0925732	0.291994	0.947	0.99	1
Abi2	0.0933347	0.282889	0.151	0.083	1
4933434E20Rik	0.0939608	0.298826	0.125	0.062	1
Suclg1	0.0940633	0.430669	0.25	0.188	1
Cox6b1	0.0943871	0.271108	0.678	0.646	1
Hmcn1	0.0962425	0.479001	0.25	0.177	1
Mosmo	0.0964632	0.29404	0.151	0.083	1
Xpnpep1	0.0980165	0.253103	0.112	0.052	1
Kctd11	0.0981287	0.263156	0.125	0.062	1
Sec14l1	0.0982083	0.31405	0.197	0.125	1
Klhl24	0.0982304	0.324012	0.184	0.115	1
Ddit4	0.0988375	0.262849	0.125	0.062	1
Specc1l	0.0993891	0.306509	0.171	0.104	1
Csnk1e	0.0998459	0.312569	0.276	0.208	1
Tusc2	0.101308	0.362888	0.132	0.073	1
Mta1	0.101649	0.27031	0.197	0.125	1
Gnb2	0.101819	-0.267201	0.586	0.719	1
Tubb2b	0.101984	-0.320976	0.171	0.26	1
Hist1h1c	0.102068	0.266819	0.066	0.021	1
Ablim1	0.102348	0.352833	0.599	0.583	1
Purb	0.102414	0.304378	0.421	0.333	1
Gng11	0.102766	-0.290048	0.342	0.469	1
Emp1	0.104004	-0.286445	0.921	0.979	1
Ubn1	0.104868	0.352733	0.276	0.208	1
Kdm6a	0.105431	0.317876	0.184	0.115	1
Canx	0.10561	0.337889	0.526	0.5	1
Tnrc6b	0.105713	0.444511	0.382	0.333	1
Dnajb14	0.106049	0.427097	0.184	0.115	1
Atp2c1	0.106354	0.368983	0.158	0.094	1
Snx3	0.106927	0.280352	0.513	0.51	1
Cacna2d1	0.107022	0.341609	0.382	0.312	1
Hmcn2	0.107872	-0.284019	0.566	0.698	1
Slc3a2	0.108829	-0.251186	0.303	0.427	1
Qdpr	0.109519	0.324733	0.171	0.104	1
Ywhab	0.110353	0.286376	0.632	0.594	1
Thra	0.110773	0.371514	0.382	0.312	1
Tango2	0.110824	0.257294	0.079	0.031	1
Bag5	0.11084	0.279425	0.171	0.104	1
Col8a1	0.112196	-0.731957	0.276	0.354	1
Atp8b1	0.11257	0.398975	0.257	0.188	1
Gdi2	0.113329	0.282811	0.546	0.51	1
Kif5b	0.113369	0.382378	0.5	0.49	1
P4ha1	0.114472	0.515682	0.316	0.26	1
Pcna	0.115157	0.289867	0.414	0.365	1
Aqr	0.115216	0.293897	0.105	0.052	1
Pum1	0.115616	0.303078	0.382	0.333	1
Tcim	0.116855	0.359382	0.079	0.031	1
Ar	0.116978	0.441379	0.441	0.396	1
Mvb12a	0.117973	0.272804	0.191	0.125	1
Tgfb2	0.118364	-0.318387	0.447	0.562	1
Tor1a	0.118467	0.285872	0.132	0.073	1
Pcyt1a	0.118855	0.355645	0.164	0.104	1
Spryd7	0.119459	0.301717	0.118	0.062	1
U2af1	0.123637	0.321753	0.408	0.365	1
Pepd	0.124162	0.267354	0.105	0.052	1
Tsc22d3	0.124352	0.541712	0.553	0.521	1
Polg2	0.124589	0.27858	0.118	0.062	1
Fdps	0.124692	0.258608	0.145	0.083	1
Prkx	0.125082	0.36859	0.204	0.135	1
Safb	0.12731	0.324325	0.197	0.135	1
Ormdl2	0.128104	0.266868	0.118	0.062	1
Alkbh5	0.129329	0.267844	0.401	0.312	1
Atp5g1	0.130102	0.316877	0.605	0.594	1
Mrpl55	0.13074	0.261024	0.105	0.052	1
Slc39a1	0.131725	0.438557	0.349	0.302	1
Snapin	0.1318	0.299164	0.158	0.094	1
Yipf4	0.132748	0.333424	0.414	0.365	1
Nova1	0.132994	0.282261	0.349	0.271	1
Fstl1	0.133792	0.265053	0.967	0.979	1
Hbb-bt	0.133804	0.3839	0.322	0.271	1
Srp72	0.134175	0.293175	0.197	0.125	1
Brox	0.136293	0.265208	0.118	0.062	1
Nucks1	0.136681	0.36432	0.408	0.354	1
Snhg5	0.137461	0.29328	0.27	0.198	1
Plpp5	0.137665	0.349266	0.164	0.104	1
Ralbp1	0.138555	0.313707	0.474	0.438	1
Tm9sf2	0.140582	0.371872	0.375	0.354	1
Sgce	0.140972	0.278554	0.362	0.312	1
Fam122a	0.141625	0.265178	0.059	0.021	1
Icam1	0.142581	-0.339501	0.461	0.573	1
Gorasp2	0.142633	0.333105	0.296	0.24	1
Zfp266	0.142689	0.351445	0.191	0.135	1
Arhgap29	0.142917	0.258534	0.191	0.125	1
Tns2	0.143175	0.317985	0.336	0.271	1
Cfb	0.144192	-0.262646	0.158	0.24	1
Ndufb7	0.145109	0.359653	0.408	0.385	1
Farp1	0.145374	0.299065	0.125	0.073	1
Gnb1	0.14569	0.335496	0.572	0.594	1
Cxcl1	0.146699	-0.43731	0.757	0.875	1
Ckb	0.146857	-0.28052	0.296	0.396	1
Blmh	0.148156	-0.284226	0.105	0.167	1
Ndufa12	0.14856	0.350409	0.329	0.292	1
Zbtb7c	0.15002	0.377025	0.099	0.052	1
Rala	0.150227	0.37486	0.303	0.25	1
F830016B08Rik	0.150729	-0.250738	0.033	0.073	1
Cir1	0.151197	0.453194	0.171	0.115	1
Bglap	0.151542	0.361185	0.059	0.021	1
Usp22	0.151713	0.318023	0.164	0.104	1
D16Ertd472e	0.152925	0.292651	0.086	0.042	1
Ebna1bp2	0.153032	0.383223	0.224	0.167	1
Ensa	0.153132	0.310039	0.237	0.177	1
Stxbp6	0.153607	0.395269	0.27	0.219	1
Dnajc15	0.154238	0.263295	0.112	0.062	1
Dusp3	0.154409	0.332484	0.191	0.135	1
Stx8	0.154648	0.275168	0.184	0.125	1
Arl8b	0.154997	0.258464	0.243	0.177	1
Wdr1	0.155402	0.419236	0.217	0.167	1
Gstt1	0.155501	0.302096	0.289	0.219	1
Atp8b2	0.157053	0.275277	0.138	0.083	1
Drg1	0.157239	0.337896	0.204	0.146	1
Mrpl30	0.159271	0.310241	0.401	0.354	1
Prelid3b	0.159528	0.256629	0.112	0.062	1
Btbd7	0.159901	0.333128	0.349	0.323	1
Arglu1	0.16058	0.330857	0.355	0.302	1
Col1a1	0.162232	-0.252995	0.947	0.958	1
Arfip1	0.16262	0.334515	0.191	0.135	1
Pdlim1	0.162986	0.307218	0.382	0.333	1
Rsbn1	0.163844	0.274635	0.138	0.083	1
Ccl2	0.163879	-0.319995	0.217	0.292	1
Rex1bd	0.16403	0.36814	0.362	0.312	1
Qser1	0.164326	0.295998	0.184	0.125	1
Uqcr10	0.164372	0.373809	0.553	0.562	1
Rps19bp1	0.164703	0.279508	0.099	0.052	1
Ppp2r2a	0.165993	0.322906	0.309	0.26	1
Emsy	0.166055	0.367305	0.184	0.125	1
Tppp3	0.167371	0.3555	0.882	0.865	1
Sec24b	0.168073	0.26716	0.158	0.104	1
Trrap	0.168073	0.333234	0.158	0.104	1
Klf3	0.169594	0.412702	0.401	0.417	1
Rbbp7	0.169791	0.317412	0.447	0.406	1
Rnf44	0.170302	0.311889	0.145	0.094	1
Gbf1	0.170829	0.271624	0.178	0.125	1
Gm12216	0.171646	0.271628	0.112	0.062	1
Ppp1r11	0.171646	0.32122	0.112	0.062	1
Tcf4	0.172082	0.354224	0.796	0.812	1
Rab14	0.173106	0.342197	0.467	0.438	1
Slc39a6	0.175216	0.331099	0.164	0.115	1
Uqcc2	0.175768	0.325878	0.579	0.583	1
Sf3b5	0.17591	0.401492	0.355	0.333	1
Rnf103	0.176721	0.252652	0.151	0.094	1
Lox	0.177767	-0.350977	0.099	0.156	1
Dpm2	0.177997	0.316602	0.151	0.104	1
Cavin1	0.179222	0.25423	0.75	0.74	1
Ccn3	0.179578	0.277446	0.704	0.708	1
Vdac1	0.179862	0.359128	0.342	0.312	1
Rsf1	0.180023	0.261564	0.191	0.135	1
Cpne3	0.180568	0.284799	0.355	0.292	1
Ssb	0.180599	0.266886	0.553	0.542	1
Snrpb	0.180894	0.307496	0.493	0.5	1
Arf2	0.182021	0.305806	0.132	0.083	1
Kat7	0.183354	0.277083	0.118	0.073	1
Nppc	0.183616	0.320597	0.086	0.042	1
Klf10	0.184231	0.263791	0.25	0.198	1
Nop10	0.184242	0.285331	0.447	0.396	1
Dnajb11	0.184629	0.319296	0.257	0.208	1
Dnmt3a	0.185655	0.357565	0.118	0.073	1
Ndufs4	0.186914	0.326616	0.204	0.146	1
Pgf	0.187454	-0.304962	0.059	0.104	1
Echs1	0.187977	0.293116	0.118	0.073	1
Tgfb1i1	0.188467	0.362394	0.237	0.188	1
Ccdc124	0.188853	0.283609	0.23	0.177	1
Fam53c	0.189811	0.309481	0.164	0.115	1
Usf2	0.190577	0.321415	0.211	0.156	1
Sned1	0.191077	-0.280975	0.217	0.302	1
Fgfr1	0.19135	0.27165	0.586	0.615	1
Ctdspl2	0.191451	0.257199	0.171	0.115	1
Snhg1	0.192767	0.294905	0.664	0.708	1
Spry2	0.193359	0.384133	0.276	0.229	1
Smdt1	0.193766	0.271184	0.586	0.604	1
Sox9	0.194211	0.416013	0.289	0.24	1
Scd2	0.197064	0.398403	0.283	0.229	1
Tmem119	0.197516	0.263298	0.204	0.146	1
Mrpl35	0.197734	0.260456	0.184	0.135	1
Acadm	0.199118	0.25507	0.197	0.146	1
Gdf15	0.199119	-0.274253	0.053	0.094	1
Rbfa	0.200361	0.26398	0.105	0.062	1
Psmd11	0.202835	0.343338	0.276	0.24	1
Dazap2	0.203248	0.292169	0.276	0.229	1
Luc7l3	0.203648	0.335606	0.263	0.208	1
Tkt	0.203696	-0.252055	0.25	0.323	1
Txn2	0.204627	0.265656	0.243	0.198	1
Eif2s1	0.204907	0.370576	0.197	0.146	1
Lsm7	0.205046	0.342683	0.237	0.188	1
Sh3bgrl	0.205624	0.254723	0.48	0.438	1
Atp6v1f	0.205956	0.270162	0.5	0.5	1
Ramp2	0.206603	0.301135	0.612	0.615	1
Tial1	0.207224	0.372746	0.23	0.188	1
Ino80e	0.208484	0.279916	0.164	0.115	1
Dock11	0.208679	0.299251	0.27	0.219	1
Abhd17a	0.208739	0.267807	0.224	0.177	1
Snx24	0.209443	0.263251	0.092	0.052	1
Yipf1	0.212685	0.260065	0.178	0.125	1
Creb5	0.216398	0.298358	0.566	0.531	1
Gabpb2	0.216694	0.394604	0.158	0.115	1
Trim44	0.217537	0.263803	0.118	0.073	1
Stim2	0.217894	0.29837	0.138	0.094	1
Capzb	0.21864	0.287938	0.447	0.417	1
Ifngr1	0.218945	0.302145	0.467	0.438	1
Txndc5	0.219719	0.367705	0.414	0.406	1
Prkaca	0.220143	0.253204	0.118	0.073	1
Gabarapl2	0.222814	0.383435	0.368	0.365	1
Oxct1	0.22329	0.360042	0.263	0.219	1
Smpd3	0.223903	0.285009	0.164	0.115	1
Wwtr1	0.22426	0.313586	0.441	0.438	1
Timm13	0.224425	0.349382	0.395	0.375	1
Mtpn	0.225117	0.256953	0.342	0.312	1
Ap2a2	0.226368	0.255747	0.224	0.167	1
Ccnt2	0.226399	0.266827	0.138	0.094	1
Cops9	0.226927	0.451904	0.368	0.354	1
Smim27	0.227048	0.296325	0.23	0.188	1
Hes1	0.229896	-0.415564	0.592	0.677	1
Mrpl15	0.230115	0.30429	0.138	0.094	1
Csgalnact2	0.232342	0.361734	0.289	0.25	1
Stub1	0.232542	0.260154	0.375	0.354	1
Rsl24d1	0.232737	0.315704	0.158	0.115	1
Thbs4	0.232897	-0.580397	0.27	0.354	1
Sf3b2	0.232931	0.259103	0.434	0.427	1
Ddx21	0.232953	0.321146	0.23	0.188	1
Gli3	0.233914	0.305533	0.158	0.115	1
Clp1	0.234073	0.264617	0.151	0.104	1
Antxr2	0.234473	0.251154	0.566	0.51	1
Zfx	0.234598	0.291535	0.197	0.156	1
Hspd1	0.234608	0.302321	0.414	0.406	1
Cbx1	0.234646	0.376603	0.276	0.229	1
Psen2	0.236695	0.310235	0.112	0.073	1
Lysmd3	0.238538	0.268126	0.224	0.167	1
Uchl3	0.24011	0.298599	0.125	0.083	1
Sgms1	0.242653	0.268281	0.151	0.104	1
Anp32e	0.245847	0.250526	0.224	0.167	1
Sptssa	0.246349	0.265634	0.395	0.365	1
Afap1	0.246887	0.307975	0.178	0.135	1
Lypla1	0.247144	0.279391	0.158	0.115	1
Cxcl12	0.247458	0.392258	0.559	0.552	1
Cep83	0.247589	0.281559	0.125	0.083	1
Gt(ROSA)26Sor	0.248373	0.414605	0.158	0.115	1
Gfpt1	0.248495	0.338765	0.217	0.177	1
Morf4l2	0.249291	0.254347	0.651	0.677	1
Hibadh	0.251222	0.276016	0.191	0.146	1
Znrd1	0.253195	0.314509	0.197	0.156	1
Phc3	0.253328	0.281488	0.158	0.115	1
Snf8	0.253328	0.307189	0.158	0.115	1
Ndufb6	0.253335	0.260494	0.296	0.26	1
Ndst1	0.254578	0.318537	0.158	0.115	1
Msrb3	0.25563	0.336791	0.151	0.115	1
Steap4	0.256581	-0.263216	0.158	0.219	1
Prdx2	0.256685	0.286011	0.546	0.562	1
Nagk	0.256926	0.253838	0.112	0.073	1
Tmem258	0.259588	0.253164	0.467	0.458	1
Postn	0.26027	-0.64194	0.138	0.188	1
Ythdf2	0.26203	0.294107	0.145	0.104	1
Gngt2	0.26292	0.293646	0.112	0.073	1
Sec23b	0.264429	0.268446	0.099	0.062	1
Nxf1	0.26713	0.265543	0.178	0.135	1
Apod	0.26752	-0.3204	0.559	0.677	1
Smyd2	0.267665	0.252819	0.099	0.062	1
Plin3	0.269692	0.31938	0.263	0.24	1
Urod	0.270547	0.261568	0.112	0.073	1
Tmem230	0.271199	0.305176	0.151	0.115	1
Ufm1	0.274151	0.287983	0.329	0.302	1
Denr	0.276337	0.272996	0.257	0.219	1
Maco1	0.277309	0.270793	0.164	0.125	1
Thbd	0.277406	0.364357	0.257	0.219	1
Dbndd2	0.279577	0.287646	0.191	0.146	1
Cpsf2	0.280574	0.264282	0.151	0.115	1
Txndc11	0.280879	0.280678	0.099	0.062	1
Uqcrc1	0.281338	0.255621	0.276	0.24	1
Akirin2	0.282369	0.294268	0.197	0.156	1
Snrnp70	0.283135	0.404649	0.309	0.292	1
Man1a2	0.284745	0.28563	0.23	0.198	1
Ptpn12	0.284924	0.294011	0.25	0.208	1
Rbm5	0.285157	0.2991	0.224	0.188	1
Slc25a20	0.285269	0.264506	0.046	0.021	1
Tmem33	0.286993	0.283322	0.191	0.146	1
Hnrnpu	0.288809	0.263733	0.592	0.646	1
Tslp	0.290115	0.250214	0.072	0.042	1
Casp2	0.290357	0.270342	0.046	0.021	1
Igf2	0.290357	0.255342	0.046	0.021	1
Kmt2e	0.292041	0.291459	0.533	0.521	1
Ccl11	0.292204	0.398536	0.671	0.708	1
Kat6a	0.292788	0.260242	0.197	0.156	1
Mrps26	0.295748	0.270548	0.151	0.115	1
Atp5d	0.29625	0.250869	0.566	0.635	1
Smad7	0.296377	0.302157	0.336	0.302	1
Fbxl7	0.298212	0.26241	0.072	0.042	1
Ppp1r15b	0.299196	0.283024	0.224	0.188	1
Tomm5	0.302244	0.257141	0.362	0.344	1
Nmt2	0.302249	0.330213	0.191	0.156	1
Dnajc5	0.302436	0.269623	0.158	0.115	1
Cbx5	0.302585	0.340042	0.283	0.25	1
Nnmt	0.302849	0.294112	0.349	0.323	1
Srrm1	0.302851	0.282575	0.355	0.333	1
Ralgapa1	0.304252	0.300948	0.151	0.115	1
Trp53	0.30567	0.254153	0.217	0.177	1
Tmeff2	0.306685	0.275528	0.184	0.146	1
Rlim	0.307754	0.334896	0.362	0.344	1
Fam32a	0.310641	0.308001	0.204	0.167	1
Nipbl	0.311996	0.253183	0.342	0.312	1
Nap1l4	0.312004	0.283908	0.171	0.135	1
Yme1l1	0.313588	0.251033	0.303	0.271	1
Flna	0.314562	0.273912	0.368	0.354	1
Hnrnpf	0.315749	0.252778	0.526	0.583	1
Snhg3	0.317181	0.278068	0.263	0.229	1
Ddhd2	0.319758	0.269979	0.105	0.073	1
Cnih1	0.322418	0.28508	0.25	0.219	1
Arl6ip6	0.322912	0.274914	0.138	0.104	1
Fyn	0.325365	0.278888	0.375	0.375	1
Vezf1	0.325938	0.29658	0.395	0.396	1
Plau	0.328912	0.293773	0.184	0.146	1
Nbea	0.329831	0.269494	0.158	0.125	1
Smarca2	0.330157	0.290274	0.309	0.292	1
Pafah1b1	0.3329	0.263828	0.467	0.469	1
Myoc	0.333873	-0.434506	0.757	0.792	1
Tnfrsf12a	0.334036	0.302964	0.454	0.417	1
Alas1	0.334252	0.251774	0.118	0.083	1
Plagl1	0.338606	-0.31391	0.178	0.24	1
Dyrk2	0.340656	0.352934	0.145	0.115	1
Stambp	0.3408	0.251655	0.092	0.062	1
Car2	0.340866	0.265833	0.289	0.26	1
Ndufc1	0.341731	0.362363	0.388	0.385	1
Golph3	0.34492	0.299702	0.355	0.375	1
Gtf3a	0.34867	0.361003	0.105	0.073	1
Cox17	0.349007	0.334152	0.283	0.26	1
Ppp3r1	0.351591	0.269942	0.197	0.167	1
Npepl1	0.3544	0.267685	0.125	0.094	1
Zwint	0.354882	0.295524	0.145	0.115	1
Mmadhc	0.357514	0.294856	0.184	0.156	1
Itsn1	0.359641	0.343104	0.237	0.219	1
Actn4	0.359925	0.277379	0.329	0.302	1
Usp15	0.360125	0.280557	0.158	0.125	1
Atp2b1	0.362691	0.270773	0.395	0.396	1
Inmt	0.364684	-0.312403	0.079	0.115	1
Angptl2	0.365209	0.289233	0.322	0.292	1
Nol7	0.365722	0.317296	0.322	0.312	1
Emb	0.369349	0.359091	0.224	0.188	1
Dusp11	0.369581	0.257023	0.329	0.323	1
BC005561	0.370933	0.263846	0.204	0.177	1
Bccip	0.37165	0.275248	0.211	0.188	1
Tia1	0.374143	0.258001	0.112	0.083	1
Mettl21a	0.374387	0.271729	0.066	0.042	1
Picalm	0.378079	0.292433	0.368	0.365	1
Cpeb1	0.380771	0.259021	0.125	0.094	1
Apopt1	0.380923	0.259146	0.217	0.188	1
Ndufa1	0.388542	0.252409	0.395	0.385	1
Dynlrb1	0.389036	0.272082	0.539	0.552	1
Ewsr1	0.39494	0.350519	0.296	0.292	1
Ifi204	0.397521	-0.28039	0.421	0.49	1
Atp5g3	0.399852	0.250283	0.421	0.469	1
U2af2	0.400143	0.27177	0.178	0.146	1
Fnbp1	0.403105	0.314147	0.151	0.125	1
Tmem43	0.403626	0.270138	0.309	0.292	1
Ptpn11	0.406449	0.286782	0.204	0.177	1
Kctd20	0.406492	0.274114	0.151	0.125	1
Cox7b	0.410544	0.286448	0.586	0.656	1
Hspa1a	0.415623	0.547462	0.586	0.615	1
Maged2	0.417248	0.264803	0.303	0.281	1
Angpt1	0.426091	0.284326	0.204	0.177	1
Tnfaip6	0.428806	-0.26953	0.559	0.625	1
Becn1	0.431185	0.264019	0.178	0.156	1
Abi1	0.435246	0.257091	0.316	0.302	1
Rbbp4	0.436669	0.283977	0.336	0.333	1
Ergic1	0.437342	0.282418	0.211	0.188	1
Spin1	0.438003	0.267505	0.158	0.135	1
Rc3h2	0.4413	0.256564	0.217	0.198	1
Inhba	0.442958	0.287799	0.211	0.177	1
Psma1	0.444298	0.296885	0.283	0.271	1
Thy1	0.445669	0.322255	0.283	0.271	1
Mbd3	0.452428	0.289057	0.25	0.24	1
Ccn2	0.455369	0.383513	0.414	0.396	1
Tmx3	0.457076	0.272688	0.309	0.312	1
Ube2d1	0.457383	0.2617	0.145	0.125	1
Sugt1	0.465553	0.345185	0.25	0.24	1
Gnpnat1	0.468009	0.261865	0.158	0.135	1
Elf2	0.468047	0.269788	0.283	0.281	1
Sfrp4	0.471758	0.834105	0.112	0.146	1
Rbms3	0.474852	0.283027	0.382	0.417	1
Eln	0.476226	0.375532	0.309	0.302	1
Flnb	0.477161	0.255851	0.118	0.094	1
Vapb	0.477865	0.277403	0.276	0.281	1
Ubxn6	0.486724	0.251516	0.164	0.146	1
Amfr	0.490312	0.282864	0.178	0.156	1
Cers5	0.490877	0.256132	0.191	0.177	1
Foxn3	0.493683	0.270247	0.355	0.344	1
Cetn3	0.49621	0.283088	0.329	0.344	1
Mrpl13	0.502402	0.252422	0.197	0.188	1
Mob1a	0.504108	0.302389	0.25	0.25	1
Srsf7	0.511198	0.358214	0.5	0.573	1
Unc50	0.514066	0.283001	0.211	0.208	1
Cks1b	0.514219	0.2563	0.257	0.25	1
Epn1	0.521849	0.305705	0.178	0.167	1
Lmo2	0.523366	0.299938	0.164	0.146	1
Stx7	0.527234	0.261366	0.178	0.167	1
Ugdh	0.538588	-0.396036	0.632	0.698	1
Anapc13	0.538795	0.305761	0.283	0.281	1
Tm4sf1	0.541921	-0.371461	0.493	0.531	1
Atp6v1g1	0.54591	0.261601	0.434	0.469	1
Tcf12	0.549796	0.266652	0.375	0.385	1
Dpm3	0.549939	0.251612	0.395	0.438	1
Rgma	0.554812	0.253729	0.211	0.198	1
Mrpl17	0.568882	0.260213	0.224	0.229	1
Tcf7l2	0.56922	0.340559	0.336	0.365	1
Ighm	0.576828	0.277827	0.02	0.01	1
Ubr2	0.596198	0.283198	0.171	0.167	1
Swap70	0.598284	0.256322	0.145	0.135	1
Mark2	0.615551	0.265199	0.178	0.177	1
Ubap2l	0.620611	0.363636	0.388	0.448	1
1110038B12Rik	0.625643	0.254149	0.191	0.177	1
Pbxip1	0.631872	0.255557	0.224	0.229	1
Magoh	0.632835	0.258884	0.414	0.458	1
G0s2	0.646313	0.315994	0.151	0.146	1
Apoe	0.649271	0.665682	0.118	0.104	1
Eif4e2	0.655264	0.261705	0.204	0.208	1
Sppl3	0.655824	0.304177	0.197	0.198	1
[truncated: 27 more rows]

## Sheet: Young_Female_vs_Male_OLC_1
	p_val	avg_log2FC	pct.1	pct.2	p_val_adj				p-value	q-value	term_goid	term_category	term_level	term_name	members_input_overlap_geneids	effective_size
[truncated: 502 more rows]

[truncated: 8 more sheets: Young_Female_vs_Male_OLC_2, Young_Female_vs_Male_OLC_3, Young_Female_vs_Male_Fib1, Young_Female_vs_Male_Fib3, Young_Female_vs_Male_Fib4, Young_Female_vs_Male_Fib5, Young_Female_vs_Male_Magakaryoc, Young_Female_vs_Male_Pericytes]
