# Supplementary material for: Sexual dimorphism in the mouse bone marrow niche regulates hematopoietic engraftment via sex-specific Kdm5c/Cxcl12 signaling
Source: J Clin Invest. 2025 Jan 21;135(5):e182125. doi: 10.1172/JCI182125 (PMC11870739; doi:10.1172/JCI182125)
Supplement: Supporting data values [file jci-135-182125-s102.xlsx]

## Sheet: Figure 1B
Figure 1B
Male	Female
0.041118	0.025273
0.030071	0.018604
0.038592	0.025185
0.032627	0.029803
0.0469	0.052016
0.0553	0.041971
0.065588	0.033909
0.063079	0.038275

## Sheet: Figure 1C
Figure 1C
Male	Female
0.081041	0.115378
0.085441	0.130079
0.098274	0.130793
0.06953	0.073582
0.086313	0.088749

## Sheet: Figure 1D
Figure 1D
Male	Female
0.008822	0.011894
0.008129	0.011693
0.009009	0.007689
0.008364	0.009464
0.008388	0.009384

## Sheet: Figure 1F
Figure 1F
Male	Female
75.6959	66.5138
42.9211	33.557
75.0409	65.6839
76.5046	55.6575
59.1941	25.3425
49.5396	17.7778
70.9044	16.5975
59.8578
45.6098

## Sheet: Figure 1G
Figure 1G
Male	Female
50	30
57	32
53	33

## Sheet: Figure 2B
Figure 2B
	M to M	F to M	M to F	F to F
	29.4464	28.1452	1.64468	2.23559
	5.27817	5.61065	0.996843	1.15537

## Sheet: Figure 2D
Figure 2D
	M to M					F to M					M to F					F to F
4 weeks	32.1	38.8	34.1	36.2	40.5	28.1	42	29.6	30.1	33.4	19.8	20.8	26.9	25.7	20.2	24.3		25.9	16.5	24.8
8 weeks	36.9	48.3	48.9	43.6	46.2	33	44.4	32.8	38.5	35.6	27.5	26.7	32.1	22.2	27	28.7	24	26.6	18.2	21.7
12 weeks	33.8	53	53.7537	51.4	48.7	40.4	52.3	41.8	42.8	39.6	27.2	27.6	20.8	25.2	31.6	37.8	25.3	31.4	21.5	23.6

## Sheet: Figure 2E
Figure 2E
	M to M					F to M					M to F					F to F
B cell	14.2203	12.222	13.0603	19.186	18.792	15.8203	21.252	16.5464	17.9697	19.6726	10.3752	10.9408	15.2523	15.9597	12.5442	14.2641	16.9127	9.2565	15.996
T cell	0.8346	5.8976	1.1935	0.5068	1.9845	1.3207	1.596	2.8416	3.2508	2.0374	1.2672	2.0176	3.2011	2.3901	0.9898	3.7179	1.5799	1.518	2.108
M/G cell	12.0054	15.5976	14.1174	12.0546	15.2685	8.4581	20.58	8.4656	8.0367	10.6212	6.6726	6.3024	6.3484	5.5512	4.9894	4.0338	4.662	3.432	5.3072

## Sheet: Figure 2F
Figure 2F
	M to M					F to M					M to F					F to F
B cell	24.2802	27.8691	28.2642	25.5932	26.2878	19.866	26.9952	18.0072	19.9815	21.894	17.2975	14.9253	20.5119	10.4784	16.011	16.6173	13.584	14.63	8.6268	12.7162
T cell	3.9483	7.6797	6.3081	5.668	7.3458	4.785	6.1716	4.9856	6.4295	4.984	5.8575	4.6191	6.4521	7.8366	6.588	4.0467	4.536	5.1072	4.8776	3.255
M/G cell	5.9778	7.9212	10.1712	9.0252	9.471	4.488	6.9264	6.4616	8.162	4.7348	2.585	5.0196	2.8248	2.6196	2.673	4.9364	3.216	3.724	2.4934	3.3418

## Sheet: Figure 2G
Figure 2G
	M to M					F to M					M to F					F to F
B cell	22.848	37.8764	36.6771	36.4743	32.1732	21.2908	25.2609	18.5174	19.474	19.4832	14.8219	9.185	10.1796	5.976	16.642	18.1818	14.4969	13.7218	9.0085	13.9712
T cell	4.6368	8.5698	9.5049	8.4645	8.262	6.666	9.8847	5.2668	8.1748	5.6628	7.263	5.335	7.5888	5.9511	7.7558	5.7456	5.2624	5.9974	4.472	4.0356
M/G cell	3.7632	3.4385	4.833	3.6936	5.346	7.5144	10.6692	12.7072	10.8712	10.1376	3.8198	11.55	2.0196	11.9271	5.0554	8.2782	3.2637	7.536	5.332	3.422

[truncated: 47 more sheets: Figure 2H, Figure 2I, Figure 2J, Figure 3B, Figure 3C, Figure 3D, Figure 3E, Figure 3F, Figure 3G, Figure 3I, Figure 3J, Figure 4F, Figure 4G, Figure 4H, Figure 4I, Figure 5B, Figure 5C, Figure 5D, Figure 5E, Figure 5G …]
